# Supplementary material for: The Role of Pigments in Light Color Variation of the Firefly Photinus pyralis
Source: Ecol Evol. 2025 Aug 19;15(8):e71927. doi: 10.1002/ece3.71927 (PMC12364529; doi:10.1002/ece3.71927)
Supplement: Supplementary file 1 — Appendix S1: ece371927‐sup‐0001‐AppendixS1.txt. [file ECE3-15-e71927-s006.txt]

gene	geneID	baseMean	log2FoldChange	lfcSE	pvalue	padj
PPYR_00001_Luc1	PPYR_00001	423751.268122594	-0.013459536990157	0.0534618614984668	6.20900704616189e-18	3.89863552428505e-14
PPYR_00493_EVM prediction Ppyr1.4_LG1.490	PPYR_00493	810.584331705491	2.30933239668217	0.639041052589618	1.0025730584992e-05	0.00322828524836743
PPYR_00688_EVM prediction Ppyr1.4_LG1.685	PPYR_00688	61.4073165424477	-0.720109701457181	0.214403982924045	2.9760739797772e-05	0.00718721866116193
PPYR_00820_EVM prediction Ppyr1.4_LG1.817	PPYR_00820	1447.22664771488	0.696845207511484	0.140651468672425	3.25933811018339e-08	2.55817299923019e-05
PPYR_00953_EVM prediction Ppyr1.4_LG1.950	PPYR_00953	25.9177045669056	2.17484985260982	0.576705571006858	5.84571412229882e-06	0.00229407743586964
PPYR_01158_EVM prediction Ppyr1.4_LG1.1155	PPYR_01158	474.051446241649	-0.0115140489833237	0.0526539198746126	9.19161649601989e-05	0.0162575098531011
PPYR_01165_EVM prediction Ppyr1.4_LG1.1162	PPYR_01165	2258.52518027525	-0.00360924391544681	0.0509251481082865	5.59169491834388e-05	0.0120759151370357
PPYR_01209_EVM prediction Ppyr1.4_LG1.1206	PPYR_01209	101.229980078546	2.43792284783088	0.618732215979613	2.99793049461952e-06	0.00129820728108386
PPYR_01504_EVM prediction Ppyr1.4_LG1.1501	PPYR_01504	4381.24096713947	-2.85625011490622	0.927026118963613	7.68269669748761e-05	0.0148429700195461
PPYR_01626_EVM prediction Ppyr1.4_LG1.1623	PPYR_01626	16.1676085549076	1.38203651971679	0.452858354547712	7.83249055709419e-05	0.0149030933963619
PPYR_01630_EVM prediction Ppyr1.4_LG1.1627	PPYR_01630	108.532754317925	-0.000717002874808855	0.0507393792621499	1.56127213924662e-08	1.30709703497727e-05
PPYR_02510_EVM prediction Ppyr1.4_LG1.2507	PPYR_02510	43.4550158001861	3.36349596266174	0.972749769206678	1.53121319016852e-05	0.00457832743860387
PPYR_02718_EVM prediction Ppyr1.4_LG10.28	PPYR_02718	65.4680837901169	2.06372899857919	0.599696688721188	2.11092960869239e-05	0.00576283783173021
PPYR_02887_EVM prediction Ppyr1.4_LG10.197	PPYR_02887	34815.0455585627	-0.00473537799320028	0.0510656070512086	8.49793949679904e-09	7.62265172862874e-06
PPYR_03082_EVM prediction Ppyr1.4_LG10.392	PPYR_03082	102.130293854706	2.12186909023643	0.854097656386862	0.00032817224505265	0.0429290318059498
PPYR_03215_EVM prediction Ppyr1.4_LG10.525	PPYR_03215	570.85798005039	1.06126507922086	0.335383086142206	5.24711924261569e-05	0.0115602321839944
PPYR_03255_EVM prediction Ppyr1.4_LG10.565	PPYR_03255	28623.1836901751	-0.00761716814396976	0.051586518158746	9.33216309121289e-07	0.000532696836815689
PPYR_03271_EVM prediction Ppyr1.4_LG10.581	PPYR_03271	4212.66445723299	-0.00348341027453281	0.0509109695323915	0.000347881980963394	0.0450381640921474
PPYR_03328_EVM prediction Ppyr1.4_LG10.638	PPYR_03328	1062.29560109119	-0.0171779920642874	0.0550510900450079	0.000116515551961465	0.020043867144275
PPYR_03488_EVM prediction Ppyr1.4_LG10.798	PPYR_03488	464.830112619685	0.977585134056665	0.365135325288932	0.000226168404048879	0.032646239287883
PPYR_03537_EVM prediction Ppyr1.4_LG10.847	PPYR_03537	77383.7395833678	-0.00554584018081266	0.0511899724886332	1.51253032279345e-12	2.11048397707112e-09
PPYR_03663_EVM prediction Ppyr1.4_LG10.973	PPYR_03663	4513.60797478504	0.666491698369155	0.258279980502363	0.000307462333914895	0.0415173332183146
PPYR_03704_EVM prediction Ppyr1.4_LG10.1014	PPYR_03704	56.3106498733364	-0.000744341616660032	0.0507386590378886	1.38432553819431e-13	2.4834800155206e-10
PPYR_03950_EVM prediction Ppyr1.4_LG2.203	PPYR_03950	349.864460350687	-2.52603751135637	0.747825389363773	2.21333871025935e-05	0.00579064740071603
PPYR_04247_EVM prediction Ppyr1.4_LG2.500	PPYR_04247	74.6838383136864	1.9475334836413	0.492936308497637	2.88844492793844e-06	0.00129546755018039
PPYR_04263_EVM prediction Ppyr1.4_LG2.516	PPYR_04263	4069.25336581349	-3.47447294117404	1.09234509661443	1.75547879205837e-05	0.0050102960615157
PPYR_04265_EVM prediction Ppyr1.4_LG2.518	PPYR_04265	69.6017038728213	1.0968177467869	0.399157733082628	0.000186354172657813	0.0285394597589856
PPYR_04345_EVM prediction Ppyr1.4_LG2.598	PPYR_04345	174.128629100255	-1.3769222460982	0.298925453071457	1.642037779459e-07	9.81938592116479e-05
PPYR_04452_EVM prediction Ppyr1.4_LG2.705	PPYR_04452	118.402602443636	-0.98612386680892	0.292855385816024	2.75867105978935e-05	0.00704040772634362
PPYR_04589_EVM prediction Ppyr1.4_LG2.842	PPYR_04589	49872.2569865195	-6.50202481312485	0.997541069029151	4.80413808661535e-12	6.03303660917156e-09
PPYR_04833_EVM prediction Ppyr1.4_LG2.1086	PPYR_04833	644.532038182116	-0.0138242653271729	0.0534802977659034	0.000390361022496482	0.0480603305932434
PPYR_04899_LanSCR	PPYR_04899	152209.9620726	-5.72714179746165	0.80585476220668	7.29577092904222e-14	1.52700485544854e-10
PPYR_04959_EVM prediction Ppyr1.4_LG2.1212	PPYR_04959	2077.59710764031	0.949536928757706	0.344365514591492	0.00018380106302981	0.0284959722163994
PPYR_05011_EVM prediction Ppyr1.4_LG2.1264	PPYR_05011	5.25486339464186	3.66779991920095	1.45970891390896	0.000317105606424647	0.0419180232155865
PPYR_05061_EVM prediction Ppyr1.4_LG2.1314	PPYR_05061	1037.64596278918	4.21144218101302	0.88196436323339	7.73067926548458e-08	5.10957211662923e-05
PPYR_05321_EVM prediction Ppyr1.4_LG3a.102	PPYR_05321	27.0805314865874	1.54183739167081	0.546732147473983	0.000147628590120952	0.0237682030094733
PPYR_05413_EVM prediction Ppyr1.4_LG3a.194	PPYR_05413	1053.15785391437	-1.57812400057509	0.507533787285835	5.94861990113868e-05	0.0120759151370357
PPYR_05563_EVM prediction Ppyr1.4_LG3a.344	PPYR_05563	4068.12789510589	-0.667590236524326	0.270918763062789	0.000407551009512179	0.0496895687131451
PPYR_05691_EVM prediction Ppyr1.4_LG3a.472	PPYR_05691	450.129617704205	0.48114451209513	0.169783066686104	0.000164063211055775	0.0260798203093472
PPYR_05948_EVM prediction Ppyr1.4_LG3b.33	PPYR_05948	2796.09364197849	-0.631669097466517	0.251296878583211	0.000361481107136552	0.0458533307416244
PPYR_06243_EVM prediction Ppyr1.4_LG3b.328	PPYR_06243	11.5492869323385	0.0143997765377671	0.0537537468116375	4.72015007839064e-05	0.010584936550791
PPYR_06304_EVM prediction Ppyr1.4_LG3b.389	PPYR_06304	4.8504697182858	0.0049769535281641	0.0510966018814463	9.67395906197137e-06	0.00319698889211149
PPYR_06697_EVM prediction Ppyr1.4_LG4.93	PPYR_06697	113.908634716864	0.000350840325557625	0.0507326940450478	9.34707373484748e-06	0.00317244735033012
PPYR_06757_EVM prediction Ppyr1.4_LG4.153	PPYR_06757	185.738147007998	1.09194393527882	0.405027231476834	0.000214299027574516	0.0320377046223902
PPYR_06851_EVM prediction Ppyr1.4_LG4.247	PPYR_06851	31.0114366878461	-0.00347720300013583	0.0509108668804576	8.54591389689475e-05	0.0157705210467852
PPYR_07003_EVM prediction Ppyr1.4_LG4.399	PPYR_07003	9.8179804132238	-0.000191422817792241	0.0507140551925565	0.000131009729687868	0.0216476340186874
PPYR_07346_EVM prediction Ppyr1.4_LG4.742	PPYR_07346	638.461937218295	1.76212696674823	0.496126031174833	1.26795827480163e-05	0.0039807550037397
PPYR_07357_EVM prediction Ppyr1.4_LG4.753	PPYR_07357	235.672921317839	0.0227926206652525	0.0585589869165017	2.80315644463434e-05	0.00704040772634362
PPYR_07638_EVM prediction Ppyr1.4_LG4.1034	PPYR_07638	238.360408546649	-0.00372938724499654	0.0509377364964565	4.27019259717685e-05	0.0097500142973358
PPYR_08210_EVM prediction Ppyr1.4_LG5.154	PPYR_08210	237.011508891765	1.02105304629625	0.325437626968666	5.96199027310249e-05	0.0120759151370357
PPYR_08381_EVM prediction Ppyr1.4_LG5.325	PPYR_08381	11.4546392603469	1.59338845416634	0.611594491708405	0.000267370082770551	0.037726219094748
PPYR_08468_EVM prediction Ppyr1.4_LG5.412	PPYR_08468	8.97412234614498	0.000281302282861668	0.0507321960342035	1.34669124319266e-06	0.000704656193000561
PPYR_08541_EVM prediction Ppyr1.4_LG5.485	PPYR_08541	1968.33827581587	0.891839321266298	0.328444780124666	0.000206886827721979	0.0313022262955736
PPYR_08631_EVM prediction Ppyr1.4_LG5.575	PPYR_08631	127.921777785287	0.00177957893039241	0.0507743790143309	2.6257328520988e-17	1.09913177188856e-13
PPYR_08940_EVM prediction Ppyr1.4_LG5.884	PPYR_08940	15.5498456581284	0.00373959392148307	0.0509390110890211	1.46129197901137e-36	1.83509046724248e-32
PPYR_08955_EVM prediction Ppyr1.4_LG5.899	PPYR_08955	561.880136209683	0.81426195006797	0.26864821091789	8.3482022282e-05	0.0156472721763785
PPYR_08970_EVM prediction Ppyr1.4_LG5.914	PPYR_08970	99.52597459605	-0.0131241610749933	0.0532171924659024	0.000224761941063663	0.032646239287883
PPYR_09048_EVM prediction Ppyr1.4_LG5.992	PPYR_09048	6147.50371794724	-5.91735472739601	2.51982404606821	3.52266068452789e-06	0.00147458576254338
PPYR_09112_EVM prediction Ppyr1.4_LG5.1056	PPYR_09112	15.4503370066641	1.13217194064416	0.37864034278683	9.61971573241616e-05	0.0167783875232892
PPYR_09323_EVM prediction Ppyr1.4_LG5.1267	PPYR_09323	22.2982765118343	-0.000397140270268523	0.0507368105972643	7.62107290730617e-08	5.10957211662923e-05
PPYR_09745_EVM prediction Ppyr1.4_LG6.28	PPYR_09745	5.73721733259605	0.0158580743018102	0.0543557496657545	0.000379870949647756	0.0472318751057081
PPYR_09747_EVM prediction Ppyr1.4_LG6.30	PPYR_09747	28.8922904578968	-0.00044690580014723	0.0507351190070263	4.61800649648526e-06	0.00187073953493103
PPYR_09909_EVM prediction Ppyr1.4_LG6.192	PPYR_09909	238.360408546649	-0.00372938724499654	0.0509377364964565	4.27019259717685e-05	0.0097500142973358
PPYR_09910_EVM prediction Ppyr1.4_LG6.193	PPYR_09910	75.846522737803	0.000796456797492859	0.0507407705853528	7.00181552349084e-08	5.10957211662923e-05
PPYR_10024_EVM prediction Ppyr1.4_LG6.307	PPYR_10024	11.4546392603469	1.59338845416634	0.611594491708405	0.000267370082770551	0.037726219094748
PPYR_10025_EVM prediction Ppyr1.4_LG6.308	PPYR_10025	187.194540300196	1.16794141561303	0.372253554476185	5.73727380659085e-05	0.0120759151370357
PPYR_10047_EVM prediction Ppyr1.4_LG6.330	PPYR_10047	179.603605802697	0.0208682610840258	0.057193508515506	8.66512145427757e-05	0.0157705210467852
PPYR_10374_EVM prediction Ppyr1.4_LG6.657	PPYR_10374	26.3746244686675	0.00348532741712123	0.0509106808572067	0.000135335762569436	0.0220720325499607
PPYR_10392_EVM prediction Ppyr1.4_LG6.675	PPYR_10392	1297.76648588746	-0.00175439823524748	0.0507760555270235	4.14850408073654e-15	1.04193828491779e-11
PPYR_10394_EVM prediction Ppyr1.4_LG6.677	PPYR_10394	3454.34355979021	-0.00570938746619299	0.0512131553225644	1.5086953386217e-06	0.00075784784249645
PPYR_10448_EVM prediction Ppyr1.4_LG6.731	PPYR_10448	88.9289655802193	0.959060077446874	0.368871958734852	0.000273909062581967	0.037902029008358
PPYR_10534_EVM prediction Ppyr1.4_LG6.817	PPYR_10534	2723.77320185036	1.33130350338088	0.427971852125377	6.20003125523663e-05	0.0121731295673713
PPYR_10586_LanABH1	PPYR_10586	62727.3754497325	-3.14818889565631	0.553749564511348	4.85053861041615e-10	5.0760886558005e-07
PPYR_10591_EVM prediction Ppyr1.4_LG6.874	PPYR_10591	479.841662892008	0.609816478297877	0.20831596453858	0.00012673134400413	0.0212198962400516
PPYR_11140_EVM prediction Ppyr1.4_LG7.17	PPYR_11140	587.221120849701	0.012853191130457	0.0531702722504696	1.8306011540052e-06	0.000884180357384513
PPYR_11249_EVM prediction Ppyr1.4_LG7.126	PPYR_11249	117.944124586317	-0.011299431437364	0.0525773559162043	0.000170804756131236	0.0268120765937008
PPYR_11287_EVM prediction Ppyr1.4_LG7.164	PPYR_11287	37.8196397938246	-0.00648681745264756	0.0513465934587869	3.46334552181281e-05	0.00820616850243872
PPYR_11386_EVM prediction Ppyr1.4_LG7.263	PPYR_11386	47.0075529947125	-1.50564113545715	0.40184278031966	6.752559733543e-06	0.00256965591314646
PPYR_11677_EVM prediction Ppyr1.4_LG7.554	PPYR_11677	87.8903120439958	3.25565178871742	0.95567005205788	1.81544075073048e-05	0.00506628998837186
PPYR_11784_EVM prediction Ppyr1.4_LG7.661	PPYR_11784	15.2732060300663	4.23916220174412	1.2330972159809	1.62012342939443e-05	0.00473151395961286
PPYR_11990_EVM prediction Ppyr1.4_LG7.867	PPYR_11990	193.134515889601	0.0193054933276308	0.0562937464665101	8.2108588184774e-06	0.00286422125117887
PPYR_12131_EVM prediction Ppyr1.4_LG7.1008	PPYR_12131	78.5212524796382	-0.00039552971232927	0.0507368008829873	3.23357557908713e-09	3.12363400939817e-06
PPYR_12386_EVM prediction Ppyr1.4_LG7.1263	PPYR_12386	342.540876244553	1.51484559468902	0.507321081236285	8.83957643019878e-05	0.0158582001157766
PPYR_12606_EVM prediction Ppyr1.4_LG8.111	PPYR_12606	18.8499247707651	3.56225298742974	1.52401854129905	0.000356288358243219	0.0456558081920239
PPYR_12895_EVM prediction Ppyr1.4_LG8.400	PPYR_12895	80.5145388096913	1.31049473920362	0.511336020537341	0.000297160587009139	0.0405624201267475
PPYR_12922_EVM prediction Ppyr1.4_LG8.427	PPYR_12922	163.860143018366	0.00676249078940278	0.0513943924257788	0.000120445649414255	0.0204399522343814
PPYR_12949_EVM prediction Ppyr1.4_LG8.454	PPYR_12949	1576.82962110479	0.417168755701932	0.149340363846575	0.000224237068584467	0.032646239287883
PPYR_13126_EVM prediction Ppyr1.4_LG8.631	PPYR_13126	40.1866880301047	-0.00678152020333551	0.051383204695372	1.233825584721e-07	7.74719084646316e-05
PPYR_13303_EVM prediction Ppyr1.4_LG8.808	PPYR_13303	280.242942608508	1.61143389730038	0.454820614716519	1.3801749460469e-05	0.00422737487133098
PPYR_13428_EVM prediction Ppyr1.4_LG8.933	PPYR_13428	237.011508891765	1.02105304629625	0.325437626968666	5.96199027310249e-05	0.0120759151370357
PPYR_13437_EVM prediction Ppyr1.4_LG8.942	PPYR_13437	116.509855555167	-0.0122684009608976	0.0529489895826914	2.82615763478664e-06	0.00129546755018039
PPYR_13453_EVM prediction Ppyr1.4_LG8.958	PPYR_13453	1263.51825513282	-0.00197889069729421	0.050787301448031	1.27765668644855e-16	4.01120316710521e-13
PPYR_13522_EVM prediction Ppyr1.4_LG8.1027	PPYR_13522	1017.14757820113	-5.33251241397447	2.50535097021281	6.20385644459121e-05	0.0121731295673713
PPYR_13620_EVM prediction Ppyr1.4_LG8.1125	PPYR_13620	24.2258494632393	0.00130910293477357	0.0507507544708755	3.15298782404683e-13	4.94940263679752e-10
PPYR_13809_EVM prediction Ppyr1.4_LG8.1314	PPYR_13809	484.625684534671	1.15431311349928	0.307266372818051	7.22761107301293e-06	0.00259326685299704
PPYR_14042_EVM prediction Ppyr1.4_LG9.137	PPYR_14042	161.5624981477	0.419339326889384	0.157523768845314	0.000274652384118536	0.037902029008358
PPYR_14048_EVM prediction Ppyr1.4_LG9.143	PPYR_14048	817.486080106783	3.67735732627955	1.07789075401436	2.17275341940631e-05	0.00579064740071603
PPYR_14105_CYP305P1v1	PPYR_14105	1514.06767049645	1.34926291043172	0.359550268825108	6.96427998746237e-06	0.00257227729654566
PPYR_14141_EVM prediction Ppyr1.4_LG9.236	PPYR_14141	75.3787712218495	0.000786465946695936	0.0507429853575703	5.38006637732919e-12	6.14207941513636e-09
PPYR_14202_EVM prediction Ppyr1.4_LG9.297	PPYR_14202	693.106750393489	1.33947146426075	0.526941465675662	0.000313508120697685	0.0418833508481013
PPYR_14344_EVM prediction Ppyr1.4_LG9.439	PPYR_14344	260.225539558934	-0.866567508095274	0.260135533267363	2.91142410848947e-05	0.00716895371655114
PPYR_15355_EVM prediction Ppyr1.4_unclustered_Scaffold4933.1	PPYR_15355	2.86321910802131	0.00602243407701594	0.0512511531751998	0.000365767292951939	0.0459330566489045
PPYR_15394_EVM prediction Ppyr1.4_unclustered_Scaffold5266.1	PPYR_15394	10.7740927472875	-0.00041851020756432	0.050737041449028	1.32114818685049e-06	0.000704656193000561
