# Supplementary material for: The Role of Pigments in Light Color Variation of the Firefly Photinus pyralis
Source: Ecol Evol. 2025 Aug 19;15(8):e71927. doi: 10.1002/ece3.71927 (PMC12364529; doi:10.1002/ece3.71927)
Supplement: Supplementary file 2 — Appendix S2: ece371927‐sup‐0002‐AppendixS2.txt. [file ECE3-15-e71927-s003.txt]

gene	geneID	baseMean	log2FoldChange	lfcSE	pvalue	padj
PPYR_00043_EVM prediction Ppyr1.4_LG1.40	PPYR_00043	7.06925490233668	1.32182649505088	0.689502543962576	0.00184621661100223	0.0284149931587954
PPYR_00091_EVM prediction Ppyr1.4_LG1.88	PPYR_00091	11.0101637890001	-1.65187671968546	0.796670327182569	0.00119345337267021	0.0213188863490996
PPYR_00093_EVM prediction Ppyr1.4_LG1.90	PPYR_00093	6644.77240870389	0.575492441599763	0.271443702090987	0.00397170550596374	0.0456782504115372
PPYR_00094_EVM prediction Ppyr1.4_LG1.91	PPYR_00094	1422.91628443656	-1.58878355558366	0.624759152525061	0.00042965638425154	0.0106871963808697
PPYR_00139_EVM prediction Ppyr1.4_LG1.136	PPYR_00139	232.702592792451	0.652466818367504	0.290153335681959	0.00228486368584463	0.0324316287108594
PPYR_00145_EVM prediction Ppyr1.4_LG1.142	PPYR_00145	332.276236911723	0.533647681519245	0.155101131834962	9.05825884433542e-05	0.00370848729104048
PPYR_00197_EVM prediction Ppyr1.4_LG1.194	PPYR_00197	349.745497532766	2.70211643438333	0.897422011280673	6.53784137636194e-05	0.00306032168009038
PPYR_00199_EVM prediction Ppyr1.4_LG1.196	PPYR_00199	35.570935545494	-2.56711535082896	0.69689404426116	9.67254672349988e-06	0.000713000752345725
PPYR_00215_EVM prediction Ppyr1.4_LG1.212	PPYR_00215	192.257406071792	1.40861478024764	0.591298534972107	0.000605751185114609	0.013633743967481
PPYR_00230_EVM prediction Ppyr1.4_LG1.227	PPYR_00230	150.909126451449	0.999170750526374	0.596502944866918	0.00352676081515995	0.0427534643606118
PPYR_00231_EVM prediction Ppyr1.4_LG1.228	PPYR_00231	188.209239062366	0.485854108100879	0.200923362481196	0.00279802816138882	0.0367577779067806
PPYR_00233_EVM prediction Ppyr1.4_LG1.230	PPYR_00233	177.223338331814	0.761282389637671	0.358891164959672	0.00236224481004356	0.0329272281568669
PPYR_00252_EVM prediction Ppyr1.4_LG1.249	PPYR_00252	429.578718772417	0.92640281715769	0.504082637808886	0.00298209558684777	0.0384518875515617
PPYR_00254_EVM prediction Ppyr1.4_LG1.251	PPYR_00254	428.278769971397	0.38845902531603	0.161542334600466	0.00449472276388359	0.0499550647713398
PPYR_00288_EVM prediction Ppyr1.4_LG1.285	PPYR_00288	1577.8206063146	1.02744954764999	0.336099113278154	0.00013184067374115	0.0048308771866628
PPYR_00295_EVM prediction Ppyr1.4_LG1.292	PPYR_00295	236.945909963282	1.49270464399305	0.705291711128313	0.00107012781977339	0.0196421847963327
PPYR_00381_EVM prediction Ppyr1.4_LG1.378	PPYR_00381	1895.11278622106	0.943156939411349	0.292742561555021	8.54458289123312e-05	0.00358167021518498
PPYR_00398_EVM prediction Ppyr1.4_LG1.395	PPYR_00398	84.2652142675307	2.94828418061765	0.93876563217596	4.78067496976396e-05	0.00247080234342657
PPYR_00401_EVM prediction Ppyr1.4_LG1.398	PPYR_00401	83.4580101204022	1.1112716893736	0.382773249725044	0.000194689293355414	0.00631809518152621
PPYR_00412_EVM prediction Ppyr1.4_LG1.409	PPYR_00412	40.9162437569664	1.98274771584569	0.708580553846529	0.000159507295122508	0.00556425972167753
PPYR_00418_EVM prediction Ppyr1.4_LG1.415	PPYR_00418	1161.56770023101	1.15087060352455	0.555777399348637	0.00148448584352551	0.0246609228952869
PPYR_00419_EVM prediction Ppyr1.4_LG1.416	PPYR_00419	9.70687675788236	1.55991078762117	0.99084399922772	0.00347668780534574	0.0424744378865148
PPYR_00445_EVM prediction Ppyr1.4_LG1.442	PPYR_00445	92.9341225765904	-4.33433318519208	0.937552787650157	1.56809207430785e-07	3.39546006228143e-05
PPYR_00450_EVM prediction Ppyr1.4_LG1.447	PPYR_00450	2066.5932164301	0.773933054851777	0.206253089742172	1.72391405897887e-05	0.00112763732639144
PPYR_00473_EVM prediction Ppyr1.4_LG1.470	PPYR_00473	4326.41204912441	-1.31392227640217	0.435803285418723	0.000128318351472537	0.00473255396486554
PPYR_00482_EVM prediction Ppyr1.4_LG1.479	PPYR_00482	2045.01156685958	0.142179080433101	0.323586473597949	0.00391164249725132	0.0453415784848772
PPYR_00483_EVM prediction Ppyr1.4_LG1.480	PPYR_00483	119.848602109603	0.893907440513798	0.550387476613506	0.0043498233206337	0.0487762777534274
PPYR_00484_EVM prediction Ppyr1.4_LG1.481	PPYR_00484	951.731675650517	2.01559665621717	0.529789801094806	5.82590809182078e-06	0.000515264645951952
PPYR_00486_EVM prediction Ppyr1.4_LG1.483	PPYR_00486	1526.17554088552	-0.904380533817734	0.332582341990609	0.000511327474679924	0.0121403913765359
PPYR_00487_EVM prediction Ppyr1.4_LG1.484	PPYR_00487	39.0401129393355	1.31853469450618	0.6362013150415	0.00134637021436976	0.0230368712837464
PPYR_00494_EVM prediction Ppyr1.4_LG1.491	PPYR_00494	93.1563766580621	-1.06481621425592	0.435401228320082	0.000809673446508839	0.0162959756645906
PPYR_00522_EVM prediction Ppyr1.4_LG1.519	PPYR_00522	123.212721259082	3.97601323571928	1.38318592876972	8.02187608267953e-05	0.0034220146938654
PPYR_00525_EVM prediction Ppyr1.4_LG1.522	PPYR_00525	22.5357235380213	2.64462697672481	0.967890490818527	0.000165283741241702	0.00571845318527419
PPYR_00542_EVM prediction Ppyr1.4_LG1.539	PPYR_00542	29.3438038539363	4.90301221905018	0.89937850509917	1.59514168682509e-09	7.41977201660602e-07
PPYR_00563_EVM prediction Ppyr1.4_LG1.560	PPYR_00563	210.30748715425	-2.0354450809267	0.561300095975198	1.29834749346449e-05	0.000910946713431313
PPYR_00572_EVM prediction Ppyr1.4_LG1.569	PPYR_00572	42.7812907639047	2.60967109686482	0.712997184875166	9.58796544946378e-06	0.000712516319998909
PPYR_00588_EVM prediction Ppyr1.4_LG1.585	PPYR_00588	714.448672526577	-1.80585224822886	0.614011042025681	0.000128497563661052	0.00473255396486554
PPYR_00595_EVM prediction Ppyr1.4_LG1.592	PPYR_00595	1483.40565570462	-0.983517085803402	0.549719541918394	0.00329569003121602	0.0410901269480445
PPYR_00598_CYP6MW2	PPYR_00598	32.0691291788377	-2.61507685606889	0.827442204214808	5.95522939013175e-05	0.00288888283320744
PPYR_00618_EVM prediction Ppyr1.4_LG1.615	PPYR_00618	624.188443265543	0.862152887891317	0.292692979397182	0.000232626506501245	0.00697268805524852
PPYR_00631_EVM prediction Ppyr1.4_LG1.628	PPYR_00631	595.804246016242	1.73745307541299	0.624382140557964	0.000182987316873632	0.00606268180913716
PPYR_00649_EVM prediction Ppyr1.4_LG1.646	PPYR_00649	23.0738101631175	1.8109856640079	0.64522116756885	0.000180597143744017	0.00601623217050691
PPYR_00655_EVM prediction Ppyr1.4_LG1.652	PPYR_00655	1098.92805797188	0.670401846039655	0.349498860262678	0.00438655035636494	0.0490130657700954
PPYR_00661_EVM prediction Ppyr1.4_LG1.658	PPYR_00661	339.233750416495	1.00448450623941	0.309567770292319	7.33354253024446e-05	0.00325448624160213
PPYR_00664_EVM prediction Ppyr1.4_LG1.661	PPYR_00664	76.658267329396	4.06026548835947	0.723981135277921	7.4997069830122e-10	3.91704162320817e-07
PPYR_00678_EVM prediction Ppyr1.4_LG1.675	PPYR_00678	3.35841462178987	0.0721837905261221	0.280069431637751	0.00313184286171433	0.0396373218301479
PPYR_00723_EVM prediction Ppyr1.4_LG1.720	PPYR_00723	734.444693404775	0.632698363320665	0.250554017148646	0.00125248442107089	0.0220616435402936
PPYR_00724_EVM prediction Ppyr1.4_LG1.721	PPYR_00724	188.209239062366	0.485854108100879	0.200923362481196	0.00279802816138882	0.0367577779067806
PPYR_00752_EVM prediction Ppyr1.4_LG1.749	PPYR_00752	17.7840748931998	1.88149227878158	0.541060557761986	2.06877830435857e-05	0.0012862270655663
PPYR_00757_EVM prediction Ppyr1.4_LG1.754	PPYR_00757	70.6318337933823	0.0407884200291581	0.270193810978801	0.00105120257481377	0.0194147840251266
PPYR_00808_EVM prediction Ppyr1.4_LG1.805	PPYR_00808	2938.80533661634	0.741220755706676	0.229793319086471	0.000120660515191538	0.00457817344498649
PPYR_00820_EVM prediction Ppyr1.4_LG1.817	PPYR_00820	1447.22664771488	0.355189883488814	0.140510353987887	0.00379982844810229	0.0445869495447382
PPYR_00822_EVM prediction Ppyr1.4_LG1.819	PPYR_00822	87.6402450124	1.0605473850061	0.329662858312245	5.80100897895972e-05	0.00286830203806123
PPYR_00845_EVM prediction Ppyr1.4_LG1.842	PPYR_00845	4.44607896421947	0.245956786575514	0.467580703800867	0.00219991988247359	0.0318304076082785
PPYR_00881_EVM prediction Ppyr1.4_LG1.878	PPYR_00881	695.572220780423	0.984332639897179	0.309989810254414	8.85167981890229e-05	0.00364486055231455
PPYR_00910_EVM prediction Ppyr1.4_LG1.907	PPYR_00910	1004.02909199301	4.83686088758587	1.1820026207922	8.26261616971446e-07	0.000117228319066934
PPYR_00960_EVM prediction Ppyr1.4_LG1.957	PPYR_00960	1122.22555080647	-1.37649447092713	0.706369790430047	0.00172266969221268	0.0272138473767284
PPYR_01008_EVM prediction Ppyr1.4_LG1.1005	PPYR_01008	296.833978189826	-0.39883029743199	0.13452497169022	0.000834722693124081	0.0166860527824414
PPYR_01020_EVM prediction Ppyr1.4_LG1.1017	PPYR_01020	222.465571353793	1.01982202948666	0.477489097357954	0.00155486177810991	0.0255930656242232
PPYR_01028_EVM prediction Ppyr1.4_LG1.1025	PPYR_01028	37.4419300544536	2.08275953894757	0.793111964856194	0.000261898307894611	0.00756523572091015
PPYR_01051_EVM prediction Ppyr1.4_LG1.1048	PPYR_01051	512.524781745809	0.87006111142975	0.411989199766621	0.00197237429441421	0.0297728951484952
PPYR_01096_EVM prediction Ppyr1.4_LG1.1093	PPYR_01096	1805.59242169885	0.698445733190401	0.339724489100546	0.0029642105018688	0.0383393611668076
PPYR_01103_EVM prediction Ppyr1.4_LG1.1100	PPYR_01103	1811.69427401745	0.57547328641173	0.208484198907467	0.000798993846553962	0.016158717743754
PPYR_01105_EVM prediction Ppyr1.4_LG1.1102	PPYR_01105	4099.32169972086	-0.599394510050179	0.228724588999044	0.00110639546281624	0.0200526345817288
PPYR_01114_EVM prediction Ppyr1.4_LG1.1111	PPYR_01114	201.472293746656	1.89069562417878	0.621238737320219	8.04830688641256e-05	0.0034220146938654
PPYR_01137_EVM prediction Ppyr1.4_LG1.1134	PPYR_01137	563.637239081071	0.694229819807071	0.318140484665537	0.00234914239630064	0.0328539859188638
PPYR_01150_EVM prediction Ppyr1.4_LG1.1147	PPYR_01150	139.535677793369	-1.29715635938597	0.681788888758312	0.00198545315782926	0.0299343411874882
PPYR_01153_EVM prediction Ppyr1.4_LG1.1150	PPYR_01153	38.1242668346624	0.242514893615103	0.459561279942931	0.00228127981840865	0.0324316287108594
PPYR_01158_EVM prediction Ppyr1.4_LG1.1155	PPYR_01158	474.051446241649	-5.06369055545101	0.7338044126468	0.00362146810282275	0.0434403227348146
PPYR_01163_EVM prediction Ppyr1.4_LG1.1160	PPYR_01163	40.3520485532248	0.610448737518212	0.290230990114026	0.00386396856913605	0.0450163091463633
PPYR_01170_EVM prediction Ppyr1.4_LG1.1167	PPYR_01170	225.589179645888	-0.758370749719013	0.359236573756246	0.00256488992802019	0.0347116946185405
PPYR_01190_EVM prediction Ppyr1.4_LG1.1187	PPYR_01190	1271.14729024684	0.900269077386718	0.484573118802641	0.00297718033369134	0.038427962806608
PPYR_01198_EVM prediction Ppyr1.4_LG1.1195	PPYR_01198	170.372351223612	0.816103621449741	0.243344189572002	6.73529780428592e-05	0.00312135074258402
PPYR_01204_EVM prediction Ppyr1.4_LG1.1201	PPYR_01204	110.627254654067	2.75220221614512	0.879992454298049	5.50394541962955e-05	0.00275394623606086
PPYR_01214_EVM prediction Ppyr1.4_LG1.1211	PPYR_01214	44.758646398809	1.70248551831508	0.83399366354083	0.00110864364897301	0.0200626161202478
PPYR_01215_EVM prediction Ppyr1.4_LG1.1212	PPYR_01215	16.2191343562594	1.7727860799745	0.991812760786351	0.00171584189571618	0.0271601904781051
PPYR_01243_EVM prediction Ppyr1.4_LG1.1240	PPYR_01243	99.792470322709	0.934423447024862	0.358304842812398	0.000439389991661978	0.0108414516803198
PPYR_01262_EVM prediction Ppyr1.4_LG1.1259	PPYR_01262	138.812073684068	0.529771217162594	0.220406193767653	0.00243432915913141	0.0335227411288721
PPYR_01270_EVM prediction Ppyr1.4_LG1.1267	PPYR_01270	2.4228590993477	2.71875586679118	2.52578525287368	0.0036473271607719	0.043625506487747
PPYR_01279_EVM prediction Ppyr1.4_LG1.1276	PPYR_01279	447.516239895502	-1.20791633347309	0.47950458209319	0.000539968551402842	0.0126284265122314
PPYR_01289_EVM prediction Ppyr1.4_LG1.1286	PPYR_01289	241.336521043575	-1.43258862820799	0.38355256983246	1.01379698625029e-05	0.000735969731232218
PPYR_01300_EVM prediction Ppyr1.4_LG1.1297	PPYR_01300	390.052293388525	0.596196869399311	0.224129329472124	0.00100318800005206	0.019003074046235
PPYR_01313_EVM prediction Ppyr1.4_LG1.1310	PPYR_01313	668.272798430473	-0.705564675990462	0.215096076611936	9.79708061588643e-05	0.00388143644968195
PPYR_01314_EVM prediction Ppyr1.4_LG1.1311	PPYR_01314	244.795837945904	-1.07254659836495	0.45658471321285	0.000943805404505693	0.0182077604841582
PPYR_01315_EVM prediction Ppyr1.4_LG1.1312	PPYR_01315	118.252667278773	-1.0590790714216	0.379449402258284	0.000306578618922775	0.00855061264709934
PPYR_01473_EVM prediction Ppyr1.4_LG1.1470	PPYR_01473	60.3422981214335	0.0946076430569101	0.291379778185266	9.26949126129618e-05	0.00376749322817536
PPYR_01485_EVM prediction Ppyr1.4_LG1.1482	PPYR_01485	63.0220845164746	1.32849054941214	0.503936853244777	0.000343642600955272	0.00904781430900893
PPYR_01505_EVM prediction Ppyr1.4_LG1.1502	PPYR_01505	1315.83248564109	-0.595780511083595	0.236728666153979	0.00147791685598192	0.0246169201515609
PPYR_01508_EVM prediction Ppyr1.4_LG1.1505	PPYR_01508	62.4609821545139	4.56370791561245	0.979134401484503	8.97228110495003e-08	2.01219425709049e-05
PPYR_01515_EVM prediction Ppyr1.4_LG1.1512	PPYR_01515	543.953544673764	0.454006714374558	0.152425727574156	0.000646098535754921	0.014361684089462
PPYR_01562_EVM prediction Ppyr1.4_LG1.1559	PPYR_01562	3.59386691034725	-0.0630413786216075	0.276812054095079	0.00176227066714852	0.027596455497155
PPYR_01579_EVM prediction Ppyr1.4_LG1.1576	PPYR_01579	77.5523040335813	1.66835937361934	1.05450845757396	0.00220624416570292	0.0318485292839804
PPYR_01586_EVM prediction Ppyr1.4_LG1.1583	PPYR_01586	6.46441502810487	3.41165696001345	1.66130381189437	0.000872221031076928	0.0172507463453467
PPYR_01612_EVM prediction Ppyr1.4_LG1.1609	PPYR_01612	102.851321672129	0.612746836560508	0.266680465282838	0.00233499529807473	0.0328539859188638
PPYR_01613_EVM prediction Ppyr1.4_LG1.1610	PPYR_01613	577.057689294031	0.486115400535639	0.203609403091224	0.00295279526180037	0.0382705425107852
PPYR_01620_EVM prediction Ppyr1.4_LG1.1617	PPYR_01620	667.991144211454	0.94717871225449	0.19162251159263	8.06140580032077e-08	1.94698452781209e-05
PPYR_01627_EVM prediction Ppyr1.4_LG1.1624	PPYR_01627	203.85286523871	-0.707481592182337	0.334565897339897	0.00276438122266103	0.0366222191723627
PPYR_01630_EVM prediction Ppyr1.4_LG1.1627	PPYR_01630	108.532754317925	0.0252639404124409	0.267342043615661	6.10244561526095e-13	1.91601536205156e-09
PPYR_01634_EVM prediction Ppyr1.4_LG1.1631	PPYR_01634	22.2440442667918	-1.54198575721219	0.549085019104105	0.000214580417553052	0.00678820016133195
PPYR_01728_EVM prediction Ppyr1.4_LG1.1725	PPYR_01728	115.397899238341	-0.972838493167625	0.457071997698224	0.00177455009453316	0.0277340596369494
PPYR_01731_EVM prediction Ppyr1.4_LG1.1728	PPYR_01731	2701.47921263543	1.51543983625903	0.403506271835064	7.9362250115893e-06	0.000626861949185849
PPYR_01756_EVM prediction Ppyr1.4_LG1.1753	PPYR_01756	415.867629824528	-2.09641318898058	0.923554758142886	0.000687422397386675	0.0146581142712577
PPYR_01766_EVM prediction Ppyr1.4_LG1.1763	PPYR_01766	564.588791463081	0.458282028742774	0.196785245978755	0.00372997477226342	0.0441099370667197
PPYR_01770_EVM prediction Ppyr1.4_LG1.1767	PPYR_01770	11.8430017490732	2.61841121303806	1.26214718366297	0.000803269174497934	0.0162190636053369
PPYR_01781_EVM prediction Ppyr1.4_LG1.1778	PPYR_01781	566.194921915573	0.522900049085547	0.182645693246644	0.000708895023034206	0.0149379405944406
PPYR_01813_EVM prediction Ppyr1.4_LG1.1810	PPYR_01813	387.380263314874	0.395546928649595	0.156325483142454	0.0030103342061652	0.0386968140176344
PPYR_01883_EVM prediction Ppyr1.4_LG1.1880	PPYR_01883	31.0996205788673	0.0986550576608985	0.293884975855986	7.56861481699548e-06	0.000609322009529784
PPYR_01885_EVM prediction Ppyr1.4_LG1.1882	PPYR_01885	351.444132147038	4.88672527419529	1.26877281216013	3.99137576278447e-06	0.00039162256410008
PPYR_01890_EVM prediction Ppyr1.4_LG1.1887	PPYR_01890	2765.4685272346	-0.769413505208695	0.417748534335551	0.00413974826678382	0.0470082264760741
PPYR_01892_EVM prediction Ppyr1.4_LG1.1889	PPYR_01892	964.175811975874	-1.1378464405414	0.457133323320551	0.000658103355140013	0.0144563723180308
PPYR_01896_EVM prediction Ppyr1.4_LG1.1893	PPYR_01896	108.874894204868	-0.797252709969953	0.39247188989409	0.00272183805851473	0.0362114027297526
PPYR_01912_EVM prediction Ppyr1.4_LG1.1909	PPYR_01912	690.779455888726	-0.339572652617108	0.104824759219386	0.000402056759988403	0.0101631509220486
PPYR_01917_EVM prediction Ppyr1.4_LG1.1914	PPYR_01917	4.24366727037043	4.69784780228296	1.93919013307862	0.0003096860022254	0.00856684251530571
PPYR_01918_EVM prediction Ppyr1.4_LG1.1915	PPYR_01918	9.64800246560882	3.23233542599874	2.32689337024466	0.00194344662600468	0.0293715357111826
PPYR_01919_EVM prediction Ppyr1.4_LG1.1916	PPYR_01919	6.26853738384198	0.0989359191726313	0.292842315912588	0.00385117705830439	0.0449506809249487
PPYR_01932_EVM prediction Ppyr1.4_LG1.1929	PPYR_01932	947.368383632394	-0.569597004089283	0.181867239584907	0.000227110687799208	0.00688247142160019
PPYR_01940_EVM prediction Ppyr1.4_LG1.1937	PPYR_01940	2897.91685836869	-0.560803770160795	0.169054108698473	0.000151968942039799	0.00536117399740964
PPYR_01944_EVM prediction Ppyr1.4_LG1.1941	PPYR_01944	81.3506932408529	-1.15360907248175	0.241287884743662	1.05968395649399e-07	2.33483698414176e-05
PPYR_01971_EVM prediction Ppyr1.4_LG1.1968	PPYR_01971	65.1643812091983	-1.06886585566286	0.273706593414147	6.29711123862667e-06	0.000540612213780624
PPYR_01990_EVM prediction Ppyr1.4_LG1.1987	PPYR_01990	34.5264370346511	-0.682536742163705	0.29049706510565	0.00171578228293903	0.0271601904781051
PPYR_01995_EVM prediction Ppyr1.4_LG1.1992	PPYR_01995	819.191314683085	1.15715768244715	0.392081158838583	0.000159755449202782	0.00556425972167753
PPYR_02013_EVM prediction Ppyr1.4_LG1.2010	PPYR_02013	444.943893055623	3.41567990981464	0.658203459087875	7.36240996306429e-09	2.88951583519139e-06
PPYR_02076_EVM prediction Ppyr1.4_LG1.2073	PPYR_02076	2.23402125846651	3.20345119546621	2.06716589022127	0.00180430189354864	0.0279817543346958
PPYR_02132_EVM prediction Ppyr1.4_LG1.2129	PPYR_02132	103.297877174377	1.5259819596056	0.654809775464031	0.000661089023873983	0.0144654229535451
PPYR_02134_PpyrIMP1	PPYR_02134	809.132817505327	-0.619288862563849	0.271011890975114	0.00240980159933927	0.0334416555647534
PPYR_02164_EVM prediction Ppyr1.4_LG1.2161	PPYR_02164	47.316896562474	-0.266261560616625	0.524491788732509	0.000984663310786795	0.0187817934192493
PPYR_02208_EVM prediction Ppyr1.4_LG1.2205	PPYR_02208	35.1403244491687	-0.976661816865156	0.59979740245966	0.00431704944313203	0.0485387859948928
PPYR_02244_EVM prediction Ppyr1.4_LG1.2241	PPYR_02244	18.1388179099352	1.39680761692326	1.11028917671867	0.0039436323532421	0.0455221311804849
PPYR_02246_EVM prediction Ppyr1.4_LG1.2243	PPYR_02246	2127.72494081055	-0.471319463690865	0.195230211530346	0.00301753664124661	0.0387497368889736
PPYR_02309_EVM prediction Ppyr1.4_LG1.2306	PPYR_02309	736.737556787779	0.623669245433902	0.202735115647532	0.000260573970738455	0.00756523572091015
PPYR_02349_EVM prediction Ppyr1.4_LG1.2346	PPYR_02349	23.7969415901021	-0.0651177816772838	0.277430819142801	0.00334523849641374	0.0414327911996649
PPYR_02350_EVM prediction Ppyr1.4_LG1.2347	PPYR_02350	32.7878646890164	-0.22692482693901	0.437393894595673	0.000854598384259167	0.0169556099651041
PPYR_02447_EVM prediction Ppyr1.4_LG1.2444	PPYR_02447	20.6514465664969	0.0236773072829607	0.267117952449554	1.85457047998609e-10	1.45572191613408e-07
PPYR_02454_EVM prediction Ppyr1.4_LG1.2451	PPYR_02454	49.1184497772632	-2.8864183775476	0.562502543262129	1.4093453459945e-08	4.65788636851181e-06
PPYR_02455_EVM prediction Ppyr1.4_LG1.2452	PPYR_02455	550.644317161526	-0.580181369271256	0.275634176081739	0.00396035601581207	0.0455894694799118
PPYR_02471_EVM prediction Ppyr1.4_LG1.2468	PPYR_02471	5337.2016826354	0.915932234875319	0.332644845547552	0.000375231600891775	0.00973663982561943
PPYR_02502_EVM prediction Ppyr1.4_LG1.2499	PPYR_02502	394.385535734274	-0.616421158740345	0.23205208211123	0.00100994266152299	0.0190162966807605
PPYR_02514_EVM prediction Ppyr1.4_LG1.2511	PPYR_02514	108.917602985968	-1.28853037069892	0.453047359326218	0.00021901068800403	0.00685385517501951
PPYR_02534_EVM prediction Ppyr1.4_LG1.2531	PPYR_02534	28.349474718612	0.846477621776836	0.37323006198512	0.00151867282202079	0.0251291330326208
PPYR_02550_EVM prediction Ppyr1.4_LG1.2547	PPYR_02550	372.228638757266	2.08453156041926	0.559321385152567	7.31599446032501e-06	0.000600533166190992
PPYR_02554_EVM prediction Ppyr1.4_LG1.2551	PPYR_02554	848.172558928222	-0.697443331057792	0.358490121701427	0.00406126589062027	0.0464291242971585
PPYR_02584_EVM prediction Ppyr1.4_LG1.2581	PPYR_02584	78.2910675846555	-1.3986219399754	1.00753403030347	0.00377886166640117	0.0445167724863968
PPYR_02600_EVM prediction Ppyr1.4_LG1.2593	PPYR_02600	264.610198996433	1.21722422620105	0.625959380866281	0.00172597248575837	0.0272273366724033
PPYR_02617_EVM prediction Ppyr1.4_LG1.2610	PPYR_02617	136.205118482302	1.82697026825563	0.703772458660001	0.000299073089462132	0.00838406011284578
PPYR_02630_EVM prediction Ppyr1.4_LG1.2623	PPYR_02630	381.183044835506	-0.955949615580443	0.383908354962908	0.000792756141268386	0.016082689257937
PPYR_02703_EVM prediction Ppyr1.4_LG10.13	PPYR_02703	183.414483876846	0.733137326846474	0.225424069049589	0.000113571372133276	0.00436190477865999
PPYR_02708_EVM prediction Ppyr1.4_LG10.18	PPYR_02708	16.6197266634004	1.70048240409487	0.879865274410159	0.00139970347334828	0.0236595590692926
PPYR_02729_EVM prediction Ppyr1.4_LG10.39	PPYR_02729	145.94959295723	5.78082900597848	0.640298216109259	5.99011278435461e-21	7.52298264587096e-17
PPYR_02732_EVM prediction Ppyr1.4_LG10.42	PPYR_02732	1133.17549178896	0.489142918548208	0.209354788175008	0.00341267916859815	0.0420194487043374
PPYR_02736_EVM prediction Ppyr1.4_LG10.46	PPYR_02736	63.1351565801137	0.547381887407861	0.225159688404097	0.00219787031934146	0.0318304076082785
PPYR_02738_EVM prediction Ppyr1.4_LG10.48	PPYR_02738	557.496982604172	-1.41145142109927	0.31111588555438	3.21207776512876e-07	5.68175840172564e-05
PPYR_02740_EVM prediction Ppyr1.4_LG10.50	PPYR_02740	5.94555392239885	0.13082322894433	0.313836413471925	0.0041842440246634	0.0474277262687254
PPYR_02755_EVM prediction Ppyr1.4_LG10.65	PPYR_02755	208.555857545129	2.97321736816018	1.08666409965711	0.000142794148536113	0.00513854358585973
PPYR_02778_EVM prediction Ppyr1.4_LG10.88	PPYR_02778	204.832964540039	-1.52058555107446	0.608813502781484	0.000512334376109886	0.0121403913765359
PPYR_02785_EVM prediction Ppyr1.4_LG10.95	PPYR_02785	92.5888635201741	1.48441305334823	1.1732595756515	0.00406287185305973	0.0464291242971585
PPYR_02803_EVM prediction Ppyr1.4_LG10.113	PPYR_02803	306.343095740126	-1.28087538101065	0.417024205695595	0.000115745031409663	0.00440497530143624
PPYR_02809_EVM prediction Ppyr1.4_LG10.119	PPYR_02809	80.2677357683973	-0.402618096995171	0.16611043058643	0.00407895574021671	0.046486030073849
PPYR_02814_EVM prediction Ppyr1.4_LG10.124	PPYR_02814	33.6141595525196	0.307539554237903	0.707039585114785	7.1716150510831e-05	0.0032229707742801
PPYR_02818_EVM prediction Ppyr1.4_LG10.128	PPYR_02818	25.4778455249645	-0.941723905275228	0.447414074242599	0.00188263997500775	0.0287640820512437
PPYR_02825_EVM prediction Ppyr1.4_LG10.135	PPYR_02825	1045.24472497516	0.52201880659909	0.22313535263759	0.00292365289562419	0.03797120653169
PPYR_02834_EVM prediction Ppyr1.4_LG10.144	PPYR_02834	94.7247402604931	0.454790116226905	0.152419971408748	0.000651661174034426	0.0143835020820709
PPYR_02855_EVM prediction Ppyr1.4_LG10.165	PPYR_02855	2574.66547496645	0.655788901579911	0.210145192960721	0.000206506029454768	0.00661609495898581
PPYR_02860_EVM prediction Ppyr1.4_LG10.170	PPYR_02860	109.431995203779	0.0379637581067223	0.269587596788849	0.0016631994047994	0.0268484849934135
PPYR_02861_EVM prediction Ppyr1.4_LG10.171	PPYR_02861	1142.87010801524	1.39876162552139	0.400932737685911	2.2766883794671e-05	0.00138130093515591
PPYR_02873_EVM prediction Ppyr1.4_LG10.183	PPYR_02873	30.717221505092	-1.09114674938428	0.556584807262401	0.00213305623803725	0.0314794985822677
PPYR_02885_EVM prediction Ppyr1.4_LG10.195	PPYR_02885	60.0565516310248	-1.35623024427956	0.388103954819993	2.77576791511699e-05	0.00162143577888159
PPYR_02888_EVM prediction Ppyr1.4_LG10.198	PPYR_02888	93.5243978080682	-0.955068365504136	0.467523341055989	0.00212339109616367	0.0313737279726112
PPYR_02907_EVM prediction Ppyr1.4_LG10.217	PPYR_02907	138.438966777698	-0.962377090321327	0.293402762062847	7.31674645740973e-05	0.00325448624160213
PPYR_02908_EVM prediction Ppyr1.4_LG10.218	PPYR_02908	35.6364848965397	-0.724936474614444	0.390204031136727	0.00440464318820259	0.049171478933899
PPYR_02911_EVM prediction Ppyr1.4_LG10.221	PPYR_02911	390.169682973567	-1.92673062186832	0.492670239693878	4.21241900061161e-06	0.000403845574264742
PPYR_02934_EVM prediction Ppyr1.4_LG10.244	PPYR_02934	84.9851735781912	1.44334841121683	0.500953616006836	0.00015994089971539	0.00556425972167753
PPYR_02962_EVM prediction Ppyr1.4_LG10.272	PPYR_02962	48.4830723832656	-1.27840271740878	0.443513407526633	0.000191678068778232	0.00625268796308003
PPYR_02977_EVM prediction Ppyr1.4_LG10.287	PPYR_02977	452.897588666673	-1.13061798736844	0.405246382231054	0.000284056240286696	0.00805296235160411
PPYR_02989_EVM prediction Ppyr1.4_LG10.299	PPYR_02989	10172.7787356458	0.625592788603943	0.272216231917497	0.00226339362914914	0.0323245957656134
PPYR_02991_EVM prediction Ppyr1.4_LG10.301	PPYR_02991	82.1641476805595	-0.981722756321006	0.3804174308398	0.000520647860880508	0.0122449746906335
PPYR_03034_EVM prediction Ppyr1.4_LG10.344	PPYR_03034	2068.85413892647	-1.94344813476896	0.494677939136144	4.03282723539777e-06	0.000391811147347767
PPYR_03039_EVM prediction Ppyr1.4_LG10.349	PPYR_03039	406.018077951662	0.717437676572932	0.346706820448485	0.00288335738759776	0.0375644039739007
PPYR_03056_EVM prediction Ppyr1.4_LG10.366	PPYR_03056	50.1909528140719	2.05629078069847	1.00551869568462	0.00100803962833425	0.0190162966807605
PPYR_03070_EVM prediction Ppyr1.4_LG10.380	PPYR_03070	184.294423974902	-1.03461226997007	0.371973558449626	0.000318751212596302	0.00868372338177213
PPYR_03073_EVM prediction Ppyr1.4_LG10.383	PPYR_03073	1228.12918325405	-0.688680760242047	0.354768257626739	0.00422323489907982	0.0477834298176068
PPYR_03079_EVM prediction Ppyr1.4_LG10.389	PPYR_03079	437.539360390937	1.37789347388766	0.359859535906236	6.41232801350396e-06	0.000540612213780624
PPYR_03082_EVM prediction Ppyr1.4_LG10.392	PPYR_03082	102.130293854706	1.88090645116987	0.923357520206058	0.001035803052158	0.0192688917824968
PPYR_03095_EVM prediction Ppyr1.4_LG10.405	PPYR_03095	38.2650607799785	-1.50575370749122	0.494819760485457	9.89028664364311e-05	0.00390464625771899
PPYR_03096_EVM prediction Ppyr1.4_LG10.406	PPYR_03096	127.357041572517	-1.1645068601612	0.583070567484343	0.00187116292335307	0.0286934495169611
PPYR_03109_EVM prediction Ppyr1.4_LG10.419	PPYR_03109	59.8306063441339	-1.60731441882681	0.607832017229718	0.000338073781618298	0.00895752874123251
PPYR_03112_EVM prediction Ppyr1.4_LG10.422	PPYR_03112	11.5200200967804	0.0146983077078005	0.266156448364412	1.98655659038299e-06	0.000237611087796381
PPYR_03115_EVM prediction Ppyr1.4_LG10.425	PPYR_03115	260.177857760634	-0.602684981577414	0.261338161747756	0.002430432161462	0.0335058150557643
PPYR_03172_EVM prediction Ppyr1.4_LG10.482	PPYR_03172	352.522894464731	-0.427396012484734	0.158139523519627	0.00172785948944227	0.0272273366724033
PPYR_03173_EVM prediction Ppyr1.4_LG10.483	PPYR_03173	491.132661196356	-0.526589606329877	0.241768780731776	0.00423336484564466	0.0478549316799742
PPYR_03212_EVM prediction Ppyr1.4_LG10.522	PPYR_03212	39.8387592387582	0.866953821582419	0.359123456150727	0.0011208414213617	0.0202541689365203
PPYR_03216_EVM prediction Ppyr1.4_LG10.526	PPYR_03216	50.5715737016987	1.52893068775928	0.675976080058786	0.000754519994141816	0.0154836872654037
PPYR_03222_EVM prediction Ppyr1.4_LG10.532	PPYR_03222	127.61290522693	0.554169479471389	0.179595486229845	0.0003222223285105	0.00870277467475995
PPYR_03224_EVM prediction Ppyr1.4_LG10.534	PPYR_03224	40.7270037349116	2.64479779007556	0.79584804191099	2.8092164750373e-05	0.00163337730138858
PPYR_03226_EVM prediction Ppyr1.4_LG10.536	PPYR_03226	5354.00501590475	-0.658232775387585	0.293928010558834	0.00218634535466699	0.0318304076082785
PPYR_03248_EVM prediction Ppyr1.4_LG10.558	PPYR_03248	149.125343979015	0.956283956674011	0.24402075933798	6.3587798561946e-06	0.000540612213780624
PPYR_03279_EVM prediction Ppyr1.4_LG10.589	PPYR_03279	145.685898679285	0.567730467464817	0.235667086451691	0.00209697792273386	0.0311299594936342
PPYR_03299_EVM prediction Ppyr1.4_LG10.609	PPYR_03299	170.586354217746	0.806402592581037	0.254533108659187	0.000124765628224172	0.00465246272295875
PPYR_03315_EVM prediction Ppyr1.4_LG10.625	PPYR_03315	2061.72784135082	-0.522793909265799	0.206009468897632	0.00180675559984773	0.0279817543346958
PPYR_03322_EVM prediction Ppyr1.4_LG10.632	PPYR_03322	13.2524190857263	1.97452747127778	0.4329040555571	2.63597064094494e-07	5.15768727173317e-05
PPYR_03350_EVM prediction Ppyr1.4_LG10.660	PPYR_03350	1048.23715341918	0.392717779017814	0.159168237865407	0.00371994498684706	0.0441099370667197
PPYR_03363_EVM prediction Ppyr1.4_LG10.673	PPYR_03363	1337.31763546311	0.586813772579771	0.264626232505348	0.00306664986110921	0.0391403004122668
PPYR_03370_EVM prediction Ppyr1.4_LG10.680	PPYR_03370	63.5690860002682	0.766931950533403	0.270658709626384	0.000398471139553259	0.0101411839668153
PPYR_03372_EVM prediction Ppyr1.4_LG10.682	PPYR_03372	165.397729025979	1.38675234905143	0.752756381773548	0.00180692752332497	0.0279817543346958
PPYR_03376_EVM prediction Ppyr1.4_LG10.686	PPYR_03376	255.257817434507	0.723898525954669	0.262206646556687	0.000494424182845393	0.0118552486128909
PPYR_03378_EVM prediction Ppyr1.4_LG10.688	PPYR_03378	21.4887965832042	1.91946892984189	1.0570818581519	0.00149230189981692	0.0247580179125504
PPYR_03381_EVM prediction Ppyr1.4_LG10.691	PPYR_03381	404.148233108104	4.21442849908507	1.39589406698896	4.60120978319338e-05	0.00242800813727419
PPYR_03405_EVM prediction Ppyr1.4_LG10.715	PPYR_03405	617.252500059765	0.483763541423177	0.151149666233046	0.000278756367762532	0.00795659368802192
PPYR_03412_EVM prediction Ppyr1.4_LG10.722	PPYR_03412	1760.04203294534	0.58919338685816	0.24821971993473	0.00211373639331058	0.0313351220623123
PPYR_03423_EVM prediction Ppyr1.4_LG10.733	PPYR_03423	809.763110789455	0.824309792298181	0.279983053831111	0.000228459794413122	0.00688247142160019
PPYR_03427_EVM prediction Ppyr1.4_LG10.737	PPYR_03427	602.655106516996	-0.75596035472374	0.308664192512618	0.00107133502551858	0.0196421847963327
PPYR_03439_EVM prediction Ppyr1.4_LG10.749	PPYR_03439	248.72888999534	-0.990697642299223	0.444703906831894	0.00136458743546776	0.0233168076218226
PPYR_03451_EVM prediction Ppyr1.4_LG10.761	PPYR_03451	2613.58600982808	-0.627929306411488	0.271734406712834	0.00185134134595211	0.0284589913877754
PPYR_03526_EVM prediction Ppyr1.4_LG10.836	PPYR_03526	401.569123749684	0.508664090988443	0.178123278774702	0.00070630456089013	0.0149083680339817
PPYR_03538_EVM prediction Ppyr1.4_LG10.848	PPYR_03538	66.6409504740895	1.92036183233698	0.620637190773898	6.98776926680759e-05	0.00319125069897587
PPYR_03541_EVM prediction Ppyr1.4_LG10.851	PPYR_03541	99.4544193439192	-0.542107432206054	0.196689474741372	0.000901991127658984	0.0176725531548661
PPYR_03542_EVM prediction Ppyr1.4_LG10.852	PPYR_03542	296.506237379341	0.471819121827563	0.199922194737568	0.00345768595582216	0.0423123527380067
PPYR_03559_EVM prediction Ppyr1.4_LG10.869	PPYR_03559	357.208014467084	-0.537109083417681	0.16111102275421	0.000147815414223608	0.00525896257006881
PPYR_03560_EVM prediction Ppyr1.4_LG10.870	PPYR_03560	393.70368053003	-0.969718802728874	0.505011158029019	0.00257968208909713	0.0348368036096461
PPYR_03575_EVM prediction Ppyr1.4_LG10.885	PPYR_03575	8.71420947029845	-0.263094227892497	0.496246645364639	0.00423843488319505	0.0478691580018405
PPYR_03586_EVM prediction Ppyr1.4_LG10.896	PPYR_03586	56.0385869121242	-1.89933412297943	0.668883922073921	0.000168971772596477	0.00578233376577426
PPYR_03589_EVM prediction Ppyr1.4_LG10.899	PPYR_03589	2703.22153415643	6.85176596268915	1.23581338406228	5.60942639843065e-10	3.35470410180431e-07
PPYR_03632_EVM prediction Ppyr1.4_LG10.942	PPYR_03632	308.860482505229	0.742795698019193	0.252336910167046	0.000295565797438149	0.00830427483227228
PPYR_03648_EVM prediction Ppyr1.4_LG10.958	PPYR_03648	491.774476506406	0.795334439128111	0.201865157226867	8.67467174047891e-06	0.000668375474777145
PPYR_03665_EVM prediction Ppyr1.4_LG10.975	PPYR_03665	1142.87010801524	1.39876162552139	0.400932737685911	2.2766883794671e-05	0.00138130093515591
PPYR_03677_EVM prediction Ppyr1.4_LG10.987	PPYR_03677	1578.27615303388	7.86045116019037	1.29760416163378	2.02499756666747e-11	2.31199494907062e-08
PPYR_03690_EVM prediction Ppyr1.4_LG10.1000	PPYR_03690	345.738782825444	-1.4584077284205	0.753790284305304	0.00175288558733729	0.0275525533058436
PPYR_03701_EVM prediction Ppyr1.4_LG10.1011	PPYR_03701	458.843547943941	-1.45666837486373	0.824087368031728	0.00224455436640742	0.0321063306238164
PPYR_03710_EVM prediction Ppyr1.4_LG10.1020	PPYR_03710	3147.80384784397	0.526727547280642	0.218959608743703	0.0024428888350452	0.0336037687615911
PPYR_03714_EVM prediction Ppyr1.4_LG10.1024	PPYR_03714	536.651628580096	-0.662676396550246	0.287034763365018	0.00206542239199489	0.0308438047812887
PPYR_03727_EVM prediction Ppyr1.4_LG10.1037	PPYR_03727	1142.87010801524	1.39876162552139	0.400932737685911	2.2766883794671e-05	0.00138130093515591
PPYR_03731_EVM prediction Ppyr1.4_LG10.1041	PPYR_03731	230.884660107028	-0.553010284939935	0.208171031258899	0.00114157288012211	0.020569603732358
PPYR_03750_EVM prediction Ppyr1.4_LG2.3	PPYR_03750	88.5940020123962	-0.655388872556456	0.29175172477326	0.00242100687215172	0.0334493127693658
PPYR_03799_EVM prediction Ppyr1.4_LG2.52	PPYR_03799	587.226431373983	0.695467005984807	0.282858576249691	0.00116220993173288	0.0208829924010399
PPYR_03821_EVM prediction Ppyr1.4_LG2.74	PPYR_03821	25.0746131589635	0.852240193451463	0.425394249363534	0.0026249315960085	0.0352206366605457
PPYR_03826_EVM prediction Ppyr1.4_LG2.79	PPYR_03826	8.5503217864123	1.89064224426507	1.10841625280623	0.00219801987418968	0.0318304076082785
PPYR_03829_EVM prediction Ppyr1.4_LG2.82	PPYR_03829	243.391873797001	1.27910337863515	0.703896304518337	0.00218333012761779	0.0318304076082785
PPYR_03833_EVM prediction Ppyr1.4_LG2.86	PPYR_03833	7.229765468862	5.97910957894392	2.82399963241913	0.000602687417514394	0.013633743967481
PPYR_03877_EVM prediction Ppyr1.4_LG2.130	PPYR_03877	446.45567113524	-1.22521751953997	0.437964901564811	0.000247602226036734	0.00726550550653116
PPYR_03890_EVM prediction Ppyr1.4_LG2.143	PPYR_03890	1018.06168094693	0.674768565532865	0.284412428681771	0.00176011409702339	0.027596455497155
PPYR_03896_EVM prediction Ppyr1.4_LG2.149	PPYR_03896	126.887890988478	-1.38242913920105	0.579839854881312	0.000711756555154382	0.0149428216678379
PPYR_03916_EVM prediction Ppyr1.4_LG2.169	PPYR_03916	5.18430106264552	2.90646398933582	1.22146823340932	0.000445792640522146	0.010977862298662
PPYR_03943_EVM prediction Ppyr1.4_LG2.196	PPYR_03943	458.862724272881	1.1977787591631	0.502464617189206	0.000692167489218652	0.0146840059072585
PPYR_03944_EVM prediction Ppyr1.4_LG2.197	PPYR_03944	246.856991430288	-0.532884322945193	0.215709459174494	0.00205925208505513	0.0307882701621516
PPYR_03952_EVM prediction Ppyr1.4_LG2.205	PPYR_03952	40.8437785606419	0.497753166017381	0.22330047456312	0.00424571740195811	0.0479083242149074
PPYR_03953_EVM prediction Ppyr1.4_LG2.206	PPYR_03953	40.415910804967	1.54559953881949	0.483848823567963	6.11487044060633e-05	0.00293117014746469
PPYR_03961_EVM prediction Ppyr1.4_LG2.214	PPYR_03961	5.6457322515341	-0.235001844070262	0.448278889490111	0.00170045461106204	0.0271015348481323
PPYR_03964_EVM prediction Ppyr1.4_LG2.217	PPYR_03964	5.6457322515341	-0.235001844070262	0.448278889490111	0.00170045461106204	0.0271015348481323
PPYR_03966_EVM prediction Ppyr1.4_LG2.219	PPYR_03966	5.6457322515341	-0.235001844070262	0.448278889490111	0.00170045461106204	0.0271015348481323
PPYR_03969_EVM prediction Ppyr1.4_LG2.222	PPYR_03969	3.3177531530385	-0.175009602712381	0.356432212127904	0.00282398332607732	0.036944173533547
PPYR_04011_EVM prediction Ppyr1.4_LG2.264	PPYR_04011	637.595432518371	0.667667855805386	0.293171380216253	0.00202620176408659	0.0303664295407679
PPYR_04021_EVM prediction Ppyr1.4_LG2.274	PPYR_04021	2828.17525150594	-1.77492763006742	0.502536948367204	1.89668267143989e-05	0.00120915927261998
PPYR_04029_EVM prediction Ppyr1.4_LG2.282	PPYR_04029	14796.6388738334	-0.941692084061334	0.509418252098894	0.00302826156817018	0.0388080990149482
PPYR_04032_EVM prediction Ppyr1.4_LG2.285	PPYR_04032	879.126198916941	-0.594883163672135	0.252571514306071	0.0022439206208866	0.0321063306238164
PPYR_04053_EVM prediction Ppyr1.4_LG2.306	PPYR_04053	106.439406210418	0.982212595150994	0.63831346047365	0.00436071244990271	0.0488112189468166
PPYR_04114_EVM prediction Ppyr1.4_LG2.367	PPYR_04114	88.5940020123962	-0.655388872556456	0.29175172477326	0.00242100687215172	0.0334493127693658
PPYR_04151_EVM prediction Ppyr1.4_LG2.404	PPYR_04151	2222.18327835108	1.27297686286088	0.413998916744965	9.78314428096129e-05	0.00388143644968195
PPYR_04158_EVM prediction Ppyr1.4_LG2.411	PPYR_04158	211.136691923726	0.469106825122374	0.191669199253395	0.00277009051596501	0.0366386993815841
PPYR_04162_EVM prediction Ppyr1.4_LG2.415	PPYR_04162	25.5658754610034	3.65365603765304	1.18655129246235	4.73191025287818e-05	0.00246063687773161
PPYR_04166_EVM prediction Ppyr1.4_LG2.419	PPYR_04166	80.7766366960123	-1.06775860342172	0.361972788973214	0.000193072464601194	0.00628185772778857
PPYR_04178_EVM prediction Ppyr1.4_LG2.431	PPYR_04178	374.841930422091	0.697068941136525	0.266475696756379	0.000836112536371497	0.0166860527824414
PPYR_04208_EVM prediction Ppyr1.4_LG2.461	PPYR_04208	13.6688202518531	-0.845975809399862	0.389983149294421	0.00188551089157191	0.0287729420258221
PPYR_04222_EVM prediction Ppyr1.4_LG2.475	PPYR_04222	7.40384611362398	1.46674508018934	1.52447391204013	0.00446933644366348	0.0497169144339855
PPYR_04243_EVM prediction Ppyr1.4_LG2.496	PPYR_04243	180.377029877468	0.478831789565718	0.21329875381605	0.0042875165954961	0.0482932026213771
PPYR_04291_EVM prediction Ppyr1.4_LG2.544	PPYR_04291	22.367630993644	-1.57708808327285	0.921605418600866	0.0023131635673625	0.0326783141085552
PPYR_04295_EVM prediction Ppyr1.4_LG2.548	PPYR_04295	46.2144495353232	1.1291282964328	0.358381124486086	9.71918449945495e-05	0.00387587068942446
PPYR_04304_EVM prediction Ppyr1.4_LG2.557	PPYR_04304	50.911109535898	2.58518370106075	0.523450806404724	3.49319076864378e-08	9.33425167306324e-06
PPYR_04305_EVM prediction Ppyr1.4_LG2.558	PPYR_04305	294.741126533271	1.07852350585142	0.507402513812681	0.00137682323261611	0.0234620393194379
PPYR_04311_EVM prediction Ppyr1.4_LG2.564	PPYR_04311	304.415518034117	1.09247617506625	0.31409100017933	2.97162794858611e-05	0.00171195758744463
PPYR_04319_EVM prediction Ppyr1.4_LG2.572	PPYR_04319	467.369936211207	0.439105997842648	0.145413424580678	0.000605651373777085	0.013633743967481
PPYR_04337_EVM prediction Ppyr1.4_LG2.590	PPYR_04337	2066.14404515331	-0.795774161251224	0.33060584830534	0.001097766289261	0.0200293646762766
PPYR_04363_EVM prediction Ppyr1.4_LG2.616	PPYR_04363	600.35050041513	-1.00847578259472	0.469718489748248	0.00161227052327915	0.0262514361751165
PPYR_04383_EVM prediction Ppyr1.4_LG2.636	PPYR_04383	11.2690719356084	0.0862678041217359	0.286112184192615	0.00355727220399439	0.0429792083986521
PPYR_04405_EVM prediction Ppyr1.4_LG2.658	PPYR_04405	18.1557208214959	2.76597835355905	1.05895767641998	0.000232015690314011	0.00697101687716188
PPYR_04418_EVM prediction Ppyr1.4_LG2.671	PPYR_04418	238.316979725947	1.17206470234275	0.604386834796289	0.00182560186914788	0.0282013946797395
PPYR_04422_EVM prediction Ppyr1.4_LG2.675	PPYR_04422	3783.85235521307	0.485719492371086	0.204827881232599	0.00312609221565459	0.0396373218301479
PPYR_04430_EVM prediction Ppyr1.4_LG2.683	PPYR_04430	123.749473484516	1.78975702193678	0.534719297511059	4.42522870300605e-05	0.00235677423529501
PPYR_04450_EVM prediction Ppyr1.4_LG2.703	PPYR_04450	12.0026215453552	-3.62869724708737	0.989448315674397	9.08385481079017e-06	0.000683138518375532
PPYR_04458_EVM prediction Ppyr1.4_LG2.711	PPYR_04458	765.895348443619	1.27233009590812	0.411364191349878	9.67574137546865e-05	0.00387587068942446
PPYR_04461_EVM prediction Ppyr1.4_LG2.714	PPYR_04461	2015.51005476889	-0.679480240629919	0.284470521669807	0.00159860630218657	0.0261077978532655
PPYR_04478_EVM prediction Ppyr1.4_LG2.731	PPYR_04478	368.152163217918	-0.901086717707948	0.417056160948567	0.00175654136319829	0.0275755037255092
PPYR_04479_EVM prediction Ppyr1.4_LG2.732	PPYR_04479	3947.76997321472	-0.606135660076409	0.214710978318168	0.000608894739201777	0.0136799803750181
PPYR_04509_EVM prediction Ppyr1.4_LG2.762	PPYR_04509	125.964361463857	-1.29818436573515	0.911852360186229	0.00393003036542289	0.0454068549763993
PPYR_04518_CYP3331A1	PPYR_04518	228.623153926604	-1.45720551797316	0.781451969591954	0.00190910714341747	0.0289921119881258
PPYR_04520_EVM prediction Ppyr1.4_LG2.773	PPYR_04520	8.66524361057699	2.36684634563243	1.5201012320553	0.00190537427870999	0.0289704546807733
PPYR_04521_EVM prediction Ppyr1.4_LG2.774	PPYR_04521	36.7179906198073	1.91977013082715	0.706744849560662	0.000213503025688032	0.00677117297882826
PPYR_04539_EVM prediction Ppyr1.4_LG2.792	PPYR_04539	9.79085142900685	3.2716387697634	1.31360826111496	0.000316334612386011	0.00865543877332442
PPYR_04547_EVM prediction Ppyr1.4_LG2.800	PPYR_04547	168.48806484046	-0.588936547689016	0.27361169031119	0.00380226315490203	0.0445869495447382
PPYR_04558_EVM prediction Ppyr1.4_LG2.811	PPYR_04558	384.003308497992	0.841266531254554	0.202421659190729	2.81799098865156e-06	0.000294926240220625
PPYR_04571_EVM prediction Ppyr1.4_LG2.824	PPYR_04571	501.317676926482	1.12395379540082	0.347825850371714	7.08317453860677e-05	0.00321146530795532
PPYR_04580_EVM prediction Ppyr1.4_LG2.833	PPYR_04580	368.256828221693	0.850565058829138	0.229222222200276	1.6363014567572e-05	0.00108159526291651
PPYR_04599_EVM prediction Ppyr1.4_LG2.852	PPYR_04599	238.385985272373	1.18303062031901	0.448309794870574	0.000496020164254052	0.0118552486128909
PPYR_04613_EVM prediction Ppyr1.4_LG2.866	PPYR_04613	3.20849891024324	3.33079670893872	1.15592119019382	0.000184865948937824	0.00608878686266186
PPYR_04616_EVM prediction Ppyr1.4_LG2.869	PPYR_04616	281.280733725241	-0.427642555655911	0.174749372058893	0.00326157561375719	0.0408497395994266
PPYR_04678_EVM prediction Ppyr1.4_LG2.931	PPYR_04678	6674.21376338119	0.56472489842065	0.181562722777817	0.000315932942473497	0.00865543877332442
PPYR_04685_EVM prediction Ppyr1.4_LG2.938	PPYR_04685	260.304068323835	-0.383620381453852	0.151788830838791	0.00345456230186343	0.0423123527380067
PPYR_04777_EVM prediction Ppyr1.4_LG2.1030	PPYR_04777	389.983326444405	0.562360658654115	0.211254479723459	0.0010448687120295	0.0193565217942644
PPYR_04798_EVM prediction Ppyr1.4_LG2.1051	PPYR_04798	3.07376722441697	2.74271767259222	1.01899144292064	0.000403027962223933	0.0101631509220486
PPYR_04825_EVM prediction Ppyr1.4_LG2.1078	PPYR_04825	1228.64033832081	-0.71714876438589	0.327429058509051	0.00233617049011614	0.0328539859188638
PPYR_04830_EVM prediction Ppyr1.4_LG2.1083	PPYR_04830	150.971575191923	-0.843350961429638	0.482565201657609	0.00429913922962661	0.0483807254344808
PPYR_04833_EVM prediction Ppyr1.4_LG2.1086	PPYR_04833	644.532038182116	-1.33635739254815	0.737804502814293	0.00223362190025532	0.0320516172375177
PPYR_04864_EVM prediction Ppyr1.4_LG2.1117	PPYR_04864	734.304504619515	0.588562956229857	0.280213303665036	0.00373794224777707	0.0441625744965496
PPYR_04870_EVM prediction Ppyr1.4_LG2.1123	PPYR_04870	26.4816924412568	3.06469468862982	0.979076242768768	4.73124608519765e-05	0.00246063687773161
PPYR_04882_EVM prediction Ppyr1.4_LG2.1135	PPYR_04882	112.9833392313	2.26684900967814	0.557856168919349	1.88961179838116e-06	0.000231838223801506
PPYR_04898_EVM prediction Ppyr1.4_LG2.1151	PPYR_04898	122.24970336773	1.61637157673998	0.488398174500114	3.81040028826027e-05	0.00212688076534492
PPYR_04919_EVM prediction Ppyr1.4_LG2.1172	PPYR_04919	1966.05937716141	0.473716112279855	0.177833449704796	0.00144360802172666	0.0241736975264868
PPYR_04933_EVM prediction Ppyr1.4_LG2.1186	PPYR_04933	38.3576317557519	4.95978376499403	0.886007226941176	7.89344130151927e-10	3.91704162320817e-07
PPYR_04934_EVM prediction Ppyr1.4_LG2.1187	PPYR_04934	411.22339426863	1.58683414908626	0.667892581425079	0.000735799253371337	0.0153168246176622
PPYR_04941_EVM prediction Ppyr1.4_LG2.1194	PPYR_04941	1943.30806321272	1.07955764637366	0.396397429702455	0.000337647537501039	0.00895752874123251
PPYR_04959_EVM prediction Ppyr1.4_LG2.1212	PPYR_04959	2077.59710764031	1.4477126225082	0.331579848267559	6.5200469924254e-07	9.63356119739654e-05
PPYR_04964_EVM prediction Ppyr1.4_LG2.1217	PPYR_04964	1103.11899662419	-0.704859299209964	0.328539595557176	0.00262799949525317	0.0352241682613496
PPYR_04977_EVM prediction Ppyr1.4_LG2.1230	PPYR_04977	105.520966923987	0.773637278666551	0.4107911684752	0.0036720439074071	0.0437960108576692
PPYR_04981_EVM prediction Ppyr1.4_LG2.1234	PPYR_04981	340.685767372365	1.69880577539718	0.662751582234296	0.000320248203226158	0.0086868189726076
PPYR_05000_EVM prediction Ppyr1.4_LG2.1253	PPYR_05000	38.676758608752	0.0351971035456648	0.26902004807631	1.4516501485245e-15	9.11563710765961e-12
PPYR_05011_EVM prediction Ppyr1.4_LG2.1264	PPYR_05011	5.25486339464186	0.135701914546021	0.318672172111444	0.00100681720681476	0.0190162966807605
PPYR_05012_EVM prediction Ppyr1.4_LG2.1265	PPYR_05012	705.613794625181	0.873170297000961	0.232064547700647	1.61602559209141e-05	0.00107384473074476
PPYR_05013_EVM prediction Ppyr1.4_LG2.1266	PPYR_05013	246.418382876248	0.736680255773444	0.270335949747171	0.000563186426647642	0.0130258901146736
PPYR_05014_EVM prediction Ppyr1.4_LG2.1267	PPYR_05014	250.033411902901	3.53064509020454	0.614967282826002	3.18319375645581e-10	2.18076983949711e-07
PPYR_05046_EVM prediction Ppyr1.4_LG2.1299	PPYR_05046	160.568906984581	-1.61985680107878	0.633600320334858	0.000404177832130031	0.0101631509220486
PPYR_05053_EVM prediction Ppyr1.4_LG2.1306	PPYR_05053	138.656655933587	1.5666483019022	0.881874926177105	0.00184106337990098	0.0284053009682757
PPYR_05057_EVM prediction Ppyr1.4_LG2.1310	PPYR_05057	4069.34623866037	-1.86824275473728	1.03271279711263	0.00171711053743256	0.0271601904781051
PPYR_05058_EVM prediction Ppyr1.4_LG2.1311	PPYR_05058	122.02471507976	-1.18004941101716	0.714339074724753	0.00324250495456636	0.040700923078108
PPYR_05074_EVM prediction Ppyr1.4_LG2.1327	PPYR_05074	620.94710194511	-0.438277870353792	0.118238061668526	5.13321648045217e-05	0.00261004314890683
PPYR_05085_EVM prediction Ppyr1.4_LG2.1338	PPYR_05085	5958.99697188086	0.624547785926538	0.269421154900838	0.00216735996301777	0.0317989179620797
PPYR_05097_EVM prediction Ppyr1.4_LG2.1350	PPYR_05097	882.672662963501	-0.331481646742724	0.129885677094017	0.0040278447844144	0.046196988719142
PPYR_05118_EVM prediction Ppyr1.4_LG2.1371	PPYR_05118	251.848727570822	-0.890546374896385	0.499063763124319	0.00367990045895824	0.0438480738748165
PPYR_05147_EVM prediction Ppyr1.4_LG2.1400	PPYR_05147	78.1871405939537	2.53974975768227	0.424430104977505	9.84874365190308e-11	9.44561196117438e-08
PPYR_05176_EVM prediction Ppyr1.4_LG2.1429	PPYR_05176	21.2820241213784	0.144756818729836	0.327063354243268	0.000950424448256265	0.0182513465529823
PPYR_05207_EVM prediction Ppyr1.4_LG2.1460	PPYR_05207	101.195163222557	-0.150192804416478	0.331931251337784	0.00161947761369022	0.0262730791171499
PPYR_05223_EVM prediction Ppyr1.4_LG3a.4	PPYR_05223	817.629185803222	0.486559853373835	0.194382215372119	0.00223562518513142	0.0320516172375177
PPYR_05237_EVM prediction Ppyr1.4_LG3a.18	PPYR_05237	102.684829840876	0.813541400038427	0.295877809842293	0.000458081034101656	0.0112583947304945
PPYR_05244_EVM prediction Ppyr1.4_LG3a.25	PPYR_05244	51.9750839755225	-1.26338871027234	0.304201170717071	1.91904488843781e-06	0.000231838223801506
PPYR_05253_EVM prediction Ppyr1.4_LG3a.34	PPYR_05253	5.82624498589924	2.3296323617154	0.999793397644753	0.000584661745552239	0.0133748030280338
PPYR_05283_EVM prediction Ppyr1.4_LG3a.64	PPYR_05283	1127.02751205264	0.664314303005204	0.249862273924712	0.000764264768129987	0.0156580770357985
PPYR_05295_EVM prediction Ppyr1.4_LG3a.76	PPYR_05295	178.4117288961	0.520891468986976	0.227403339676277	0.00333210548950957	0.0413516925323623
PPYR_05305_EVM prediction Ppyr1.4_LG3a.86	PPYR_05305	6.59936785475278	-2.21926027209157	0.799265186675785	0.000262033405414118	0.00756523572091015
PPYR_05323_EVM prediction Ppyr1.4_LG3a.104	PPYR_05323	71.3647254484565	0.0355642450491171	0.269104071031571	0.000268391295132924	0.00773102356783119
PPYR_05341_EVM prediction Ppyr1.4_LG3a.122	PPYR_05341	149.675952417076	0.22686931589291	0.448385350403473	3.31752691717693e-06	0.000336006617361493
PPYR_05350_EVM prediction Ppyr1.4_LG3a.131	PPYR_05350	153.181356981541	0.828776258034338	0.182774498645024	5.41992713456429e-07	8.47229237720356e-05
PPYR_05360_EVM prediction Ppyr1.4_LG3a.141	PPYR_05360	665.05002285284	-1.1492669083859	0.206762949755928	1.89434761898169e-09	8.20383163682452e-07
PPYR_05376_EVM prediction Ppyr1.4_LG3a.157	PPYR_05376	436.000448922414	1.55191145615476	0.75856775766716	0.00112767593278243	0.0203483937353657
PPYR_05381_EVM prediction Ppyr1.4_LG3a.162	PPYR_05381	572.985704553538	0.712419782505928	0.292115081521199	0.00127967302229009	0.0223238918472415
PPYR_05387_EVM prediction Ppyr1.4_LG3a.168	PPYR_05387	1573.01259561804	-0.435157888469467	0.179537711107762	0.00351565324178023	0.0427534643606118
PPYR_05396_EVM prediction Ppyr1.4_LG3a.177	PPYR_05396	33.3454268006764	0.695876541562224	0.324993973050438	0.0027118133917703	0.0361162930935771
PPYR_05397_EVM prediction Ppyr1.4_LG3a.178	PPYR_05397	593.121286263466	0.742281589109454	0.267788362185895	0.00048133709043807	0.0116926741176242
PPYR_05411_EVM prediction Ppyr1.4_LG3a.192	PPYR_05411	37.9314230673385	1.27243333214085	0.418413132247128	0.000115414008643161	0.00440497530143624
PPYR_05424_EVM prediction Ppyr1.4_LG3a.205	PPYR_05424	100.463469451856	1.41705436569755	0.637835156400884	0.00088771343537852	0.0174199891170607
PPYR_05434_EVM prediction Ppyr1.4_LG3a.215	PPYR_05434	26.5959730529364	2.92735656626532	0.927451075571498	9.72130955624417e-05	0.00387587068942446
PPYR_05439_EVM prediction Ppyr1.4_LG3a.220	PPYR_05439	200.068112198259	1.56977077440015	0.580064127118597	0.000244699009477805	0.00719713081974649
PPYR_05465_EVM prediction Ppyr1.4_LG3a.246	PPYR_05465	246.074300967504	-0.469264722532059	0.177845508475341	0.00169246450622623	0.0271015348481323
PPYR_05467_EVM prediction Ppyr1.4_LG3a.248	PPYR_05467	510.575848261781	0.514971387325913	0.207039407480473	0.00207077528223525	0.0308503757646411
PPYR_05499_EVM prediction Ppyr1.4_LG3a.280	PPYR_05499	211.595583678652	-1.74853164818312	1.03147937930731	0.00213829710906092	0.0315198044515212
PPYR_05501_EVM prediction Ppyr1.4_LG3a.282	PPYR_05501	1673.58415853259	0.554531142542436	0.177942998281961	0.000307157378962546	0.00855061264709934
PPYR_05507_EVM prediction Ppyr1.4_LG3a.288	PPYR_05507	443.836300241084	-0.395928144960987	0.156196301045922	0.00321094720955193	0.0404882389606051
PPYR_05527_EVM prediction Ppyr1.4_LG3a.308	PPYR_05527	2927.06138977532	1.36772037579417	0.363878552404103	8.84384975679139e-06	0.000669095837924958
PPYR_05528_EVM prediction Ppyr1.4_LG3a.309	PPYR_05528	104.262882769308	1.31373485771987	0.522233575234089	0.00046224173993382	0.0112943463265153
PPYR_05563_EVM prediction Ppyr1.4_LG3a.344	PPYR_05563	4068.12789510589	-1.21298423227493	0.251026724325914	8.90512608266807e-08	2.01219425709049e-05
PPYR_05587_EVM prediction Ppyr1.4_LG3a.368	PPYR_05587	1939.64862928871	-0.591144379715804	0.276953709654038	0.00374618988655004	0.0442184199108853
PPYR_05601_EVM prediction Ppyr1.4_LG3a.382	PPYR_05601	31.054932371779	1.91396305345197	0.506659615361625	7.54258271540976e-06	0.000609322009529784
PPYR_05623_EVM prediction Ppyr1.4_LG3a.404	PPYR_05623	16.8367146786416	4.15300880398479	1.05531788265635	2.56545102375428e-06	0.00027809073924463
PPYR_05624_EVM prediction Ppyr1.4_LG3a.405	PPYR_05624	1339.367229751	1.21554037194849	0.572856778775154	0.00121866154796656	0.0215869822015684
PPYR_05636_EVM prediction Ppyr1.4_LG3a.417	PPYR_05636	711.22345068819	0.988804924133333	0.239749587163399	2.56855846423896e-06	0.00027809073924463
PPYR_05691_EVM prediction Ppyr1.4_LG3a.472	PPYR_05691	450.129617704205	1.04001198957135	0.161303225960046	8.58196091758735e-12	1.19756496848866e-08
PPYR_05701_EVM prediction Ppyr1.4_LG3a.482	PPYR_05701	268.270460580289	0.293246830119866	0.577776655526302	0.00391039032489003	0.0453415784848772
PPYR_05702_EVM prediction Ppyr1.4_LG3a.483	PPYR_05702	2982.88027559584	-0.688484460178816	0.258142269734749	0.000751750732800222	0.0154521071247758
PPYR_05708_EVM prediction Ppyr1.4_LG3a.489	PPYR_05708	408.425023175706	7.44547577217899	1.51579189685609	1.68835603101538e-08	5.24455620027092e-06
PPYR_05715_EVM prediction Ppyr1.4_LG3a.496	PPYR_05715	166.62116822986	1.01343294623053	0.322957787496202	0.000104749656432803	0.0040729131118872
PPYR_05721_EVM prediction Ppyr1.4_LG3a.502	PPYR_05721	53.5329305440686	-1.00813698025273	0.438263701098019	0.00110042691509124	0.0200293646762766
PPYR_05749_EVM prediction Ppyr1.4_LG3a.530	PPYR_05749	160.608339018851	4.90271724479502	0.852954687665144	3.29919794175054e-10	2.18076983949711e-07
PPYR_05752_EVM prediction Ppyr1.4_LG3a.533	PPYR_05752	30.9322550239578	1.71165590692375	0.376952978711244	3.06522347967129e-07	5.67522861326727e-05
PPYR_05796_EVM prediction Ppyr1.4_LG3a.577	PPYR_05796	486.057803724439	0.585626026760849	0.247169359351882	0.00215729690201765	0.0316882944940815
PPYR_05806_EVM prediction Ppyr1.4_LG3a.587	PPYR_05806	130.546220167344	1.48589891381721	0.383940203540479	5.31434895422812e-06	0.000480164809468712
PPYR_05811_EVM prediction Ppyr1.4_LG3a.592	PPYR_05811	276.908468070769	2.4357640180115	0.676568595866747	1.21633776913868e-05	0.000863050058904671
PPYR_05824_EVM prediction Ppyr1.4_LG3a.605	PPYR_05824	1233.23769084903	-0.517608566968462	0.221180605427259	0.00317029051931021	0.040056014720339
PPYR_05860_EVM prediction Ppyr1.4_LG3a.641	PPYR_05860	76.6427616073561	0.105370157342755	0.297876366955112	5.25502952769544e-05	0.00266120628380351
PPYR_05893_EVM prediction Ppyr1.4_LG3a.674	PPYR_05893	284.326871773835	0.770661709060351	0.293399368659741	0.000658415874346173	0.0144563723180308
PPYR_05907_EVM prediction Ppyr1.4_LG3a.688	PPYR_05907	915.819475838202	1.18469410858688	0.368949338114558	6.81362109159735e-05	0.00313451528532495
PPYR_05912_EVM prediction Ppyr1.4_LG3a.693	PPYR_05912	34.4942011350444	0.171224178613516	0.357751506622137	2.48443408801655e-05	0.00149291902925358
PPYR_05932_EVM prediction Ppyr1.4_LG3b.17	PPYR_05932	124.35962893198	-1.0507857638905	0.289344160333862	1.92740219831095e-05	0.00121639418133604
PPYR_05939_EVM prediction Ppyr1.4_LG3b.24	PPYR_05939	3541.86395447192	0.865528911323395	0.268277436792817	9.45311851654999e-05	0.00381741850319457
PPYR_05942_EVM prediction Ppyr1.4_LG3b.27	PPYR_05942	516.793110581338	-5.50379893762023	1.06726582161998	1.18193259827586e-05	0.000848222371528371
PPYR_05944_EVM prediction Ppyr1.4_LG3b.29	PPYR_05944	481.430180794983	-1.42893436325836	0.446334407221974	6.97699701302344e-05	0.00319125069897587
PPYR_05949_EVM prediction Ppyr1.4_LG3b.34	PPYR_05949	100.463469451856	1.41705436569755	0.637835156400884	0.00088771343537852	0.0174199891170607
PPYR_05950_EVM prediction Ppyr1.4_LG3b.35	PPYR_05950	752.67464634255	1.33320001530877	0.320954811836566	1.74854569662289e-06	0.000219599854038869
PPYR_05955_EVM prediction Ppyr1.4_LG3b.40	PPYR_05955	18.485971001329	1.78415828895852	0.757754499334845	0.000573744138278053	0.0131971659938353
PPYR_05959_EVM prediction Ppyr1.4_LG3b.44	PPYR_05959	415.342135760356	0.824427257460587	0.245250045655937	6.57924081236087e-05	0.00306032168009038
PPYR_05969_EVM prediction Ppyr1.4_LG3b.54	PPYR_05969	109.371812289604	-1.34670724703904	0.496952767818258	0.0003077376316975	0.00855061264709934
PPYR_05975_EVM prediction Ppyr1.4_LG3b.60	PPYR_05975	13.52439655091	-1.42442841409024	0.487187183879683	0.000163222146113832	0.00566272633437461
PPYR_05977_EVM prediction Ppyr1.4_LG3b.62	PPYR_05977	52.4354860237275	-1.20976793704955	0.356672865651194	3.97654432508202e-05	0.00218084804273821
PPYR_05984_EVM prediction Ppyr1.4_LG3b.69	PPYR_05984	428.777034651019	0.546717582651975	0.23660122785482	0.00285921876427168	0.0372886069163947
PPYR_05996_EVM prediction Ppyr1.4_LG3b.81	PPYR_05996	20.1419089236691	0.271290192547289	0.551127455955472	8.14282390233708e-05	0.00343173575132387
PPYR_06001_EVM prediction Ppyr1.4_LG3b.86	PPYR_06001	42.9597204909694	1.83789490727206	1.20749227371173	0.00219109290033816	0.0318304076082785
PPYR_06009_EVM prediction Ppyr1.4_LG3b.94	PPYR_06009	497.207211510469	0.648562762494337	0.314942769746913	0.00352466756563271	0.0427534643606118
PPYR_06090_EVM prediction Ppyr1.4_LG3b.175	PPYR_06090	412.835625495876	1.19574030160256	0.668701437415793	0.00236007872049165	0.0329272281568669
PPYR_06106_EVM prediction Ppyr1.4_LG3b.191	PPYR_06106	195.206806775065	-1.29973941689549	0.358292787049043	1.57316769778273e-05	0.00106222651163727
PPYR_06124_EVM prediction Ppyr1.4_LG3b.209	PPYR_06124	70.0593993265908	1.31745583094419	1.00826169904162	0.00395405055641433	0.045571347043927
PPYR_06156_EVM prediction Ppyr1.4_LG3b.241	PPYR_06156	497.207211510469	0.648562762494337	0.314942769746913	0.00352466756563271	0.0427534643606118
PPYR_06158_EVM prediction Ppyr1.4_LG3b.243	PPYR_06158	1432.81488441652	1.76126714495187	0.334107724859027	6.93998032150919e-09	2.81158751154303e-06
PPYR_06159_EVM prediction Ppyr1.4_LG3b.244	PPYR_06159	70.5268701534562	0.273229173448923	0.536301232195624	0.00148435169517725	0.0246609228952869
PPYR_06203_EVM prediction Ppyr1.4_LG3b.288	PPYR_06203	667.495894535452	3.6067327892146	0.882716234641283	1.20468550207173e-06	0.000159605548932837
PPYR_06234_EVM prediction Ppyr1.4_LG3b.319	PPYR_06234	73.8802257589542	2.43512126371368	0.659320660592553	7.49605687421037e-06	0.000609322009529784
PPYR_06265_EVM prediction Ppyr1.4_LG3b.350	PPYR_06265	5186.46305078901	0.771026150372581	0.255928937429638	0.000223085551867112	0.00686855581917416
PPYR_06292_EVM prediction Ppyr1.4_LG3b.377	PPYR_06292	123.283696687398	1.46432623961499	0.464701389035821	7.19135967547404e-05	0.0032229707742801
PPYR_06308_EVM prediction Ppyr1.4_LG3b.393	PPYR_06308	531.833311822645	0.859026079347508	0.326600139769857	0.000542845775122858	0.0126486087008682
PPYR_06316_EVM prediction Ppyr1.4_LG3b.401	PPYR_06316	28.7886788629803	0.0839735621454398	0.285914942356574	1.59093217048814e-05	0.00106847685182677
PPYR_06332_EVM prediction Ppyr1.4_LG3b.417	PPYR_06332	417.309291940562	0.404062070842308	0.153717958582289	0.00233367751585456	0.0328539859188638
PPYR_06336_EVM prediction Ppyr1.4_LG3b.421	PPYR_06336	785.728702360065	1.55789264166356	0.662763990095981	0.000663234690287067	0.0144654229535451
PPYR_06341_EVM prediction Ppyr1.4_LG3b.426	PPYR_06341	114.920331135209	-1.61625835543601	0.614634844551149	0.000342392137124878	0.00903382951712468
PPYR_06359_EVM prediction Ppyr1.4_LG3b.444	PPYR_06359	22.6721215976813	-2.81397043029365	0.647669310635964	6.08531246566631e-07	9.20788424774737e-05
PPYR_06379_EVM prediction Ppyr1.4_LG3b.464	PPYR_06379	121.273947724693	0.563873828450335	0.203127910331603	0.000847632951299418	0.0168440225243187
PPYR_06389_EVM prediction Ppyr1.4_LG3b.474	PPYR_06389	430.087616761191	0.418954605799102	0.158386300862899	0.00218221786387828	0.0318304076082785
PPYR_06404_EVM prediction Ppyr1.4_LG3b.489	PPYR_06404	40.7995415608878	1.4573968610365	1.00399908610024	0.0031336137469175	0.0396373218301479
PPYR_06429_EVM prediction Ppyr1.4_LG3b.514	PPYR_06429	86.4721665188253	-1.15740039699192	0.728753348964969	0.0036157490640898	0.0434317081529406
PPYR_06434_EVM prediction Ppyr1.4_LG3b.519	PPYR_06434	1715.12244195697	0.648741922947942	0.240283802483852	0.000750451863754661	0.0154506966506472
PPYR_06440_EVM prediction Ppyr1.4_LG3b.525	PPYR_06440	997.449174938721	0.583932699415416	0.148430877480518	1.35506944397793e-05	0.000945462063717714
PPYR_06453_EVM prediction Ppyr1.4_LG3b.538	PPYR_06453	20.4833912020827	0.169865862659663	0.350882582080444	0.00222194254765615	0.0319871612131375
PPYR_06454_EVM prediction Ppyr1.4_LG3b.539	PPYR_06454	1406.71590775495	-0.649494301386574	0.327901248961222	0.00434831122208038	0.0487762777534274
PPYR_06455_EVM prediction Ppyr1.4_LG3b.540	PPYR_06455	8.04840438786972	-2.20243779133396	0.714839791781687	8.09251026417728e-05	0.0034220146938654
PPYR_06456_EVM prediction Ppyr1.4_LG3b.541	PPYR_06456	394.385535734274	-0.616421158740345	0.23205208211123	0.00100994266152299	0.0190162966807605
PPYR_06466_EVM prediction Ppyr1.4_LG3b.551	PPYR_06466	858.469248177737	1.05172071918664	0.338237433019349	9.95067387933461e-05	0.00390532853908011
PPYR_06479_EVM prediction Ppyr1.4_LG3b.564	PPYR_06479	67.0521555051047	0.152554113603248	0.337069243023001	3.39438595915571e-06	0.000341040746088293
PPYR_06480_EVM prediction Ppyr1.4_LG3b.565	PPYR_06480	43.7058136220517	3.94658374225364	1.77795373093977	0.000546897313319703	0.0127194136258929
PPYR_06501_EVM prediction Ppyr1.4_LG3b.586	PPYR_06501	418.168359898234	0.310806649770934	0.11115776837101	0.00220255402347515	0.0318318480791996
PPYR_06516_EVM prediction Ppyr1.4_LG3b.601	PPYR_06516	1370.17237764313	-0.512568975689573	0.232338077878901	0.00379244365758009	0.0445550045795588
PPYR_06517_EVM prediction Ppyr1.4_LG3b.602	PPYR_06517	69.2347419441092	1.02572958213025	0.310677624115454	6.09397454566391e-05	0.00293117014746469
PPYR_06523_EVM prediction Ppyr1.4_LG3b.608	PPYR_06523	115.793617106173	-1.8010076101984	0.653507162123245	0.000223136457856761	0.00686855581917416
PPYR_06524_EVM prediction Ppyr1.4_LG3b.609	PPYR_06524	2460.22752783367	0.660414920629727	0.313695634864053	0.0031235155200471	0.0396373218301479
PPYR_06533_EVM prediction Ppyr1.4_LG3b.618	PPYR_06533	22.4772698126198	-2.18507739896836	0.787745261322886	0.000182054892222539	0.00604874971275889
PPYR_06538_EVM prediction Ppyr1.4_LG3b.623	PPYR_06538	40166.88717793	0.814446266474358	0.273256206997157	0.000227813117275851	0.00688247142160019
PPYR_06554_EVM prediction Ppyr1.4_LG3b.639	PPYR_06554	2606.64401105343	1.03151801591493	0.251373083977773	2.78801073577637e-06	0.00029424056160181
PPYR_06562_EVM prediction Ppyr1.4_LG3b.647	PPYR_06562	3743.44812542504	-0.588580768030263	0.166384161129383	6.38007803591088e-05	0.00302367547369829
PPYR_06609_EVM prediction Ppyr1.4_LG4.5	PPYR_06609	76.4964285069996	3.02577019122991	0.961582352766889	5.76921447237681e-05	0.00286385630666325
PPYR_06621_EVM prediction Ppyr1.4_LG4.17	PPYR_06621	1572.31151689148	-1.57571220672277	0.42835422025149	9.70802839805071e-06	0.000713000752345725
PPYR_06623_CYP345AC1	PPYR_06623	117.953863017397	-0.816767392779501	0.390925282946376	0.0024268265564573	0.0334928733214804
PPYR_06645_EVM prediction Ppyr1.4_LG4.41	PPYR_06645	209.202462608567	0.805818381675066	0.293367517422035	0.000461542147744954	0.0112943463265153
PPYR_06654_EVM prediction Ppyr1.4_LG4.50	PPYR_06654	56.9566347126126	1.01875177512717	0.532553403115072	0.00234725903021613	0.0328539859188638
PPYR_06675_EVM prediction Ppyr1.4_LG4.71	PPYR_06675	218.241059438804	0.565193176300913	0.186130915898256	0.000354983154335848	0.00928798632354981
PPYR_06694_EVM prediction Ppyr1.4_LG4.90	PPYR_06694	227.723419169676	0.417969778458349	0.151450272730076	0.00147639099091992	0.0246169201515609
PPYR_06697_EVM prediction Ppyr1.4_LG4.93	PPYR_06697	113.908634716864	0.0272699549331496	0.267638528236233	2.43335990588285e-13	1.01868556859943e-09
PPYR_06708_EVM prediction Ppyr1.4_LG4.104	PPYR_06708	279.029108054991	0.612609807362563	0.284921449555087	0.00330121332037399	0.0410901269480445
PPYR_06709_EVM prediction Ppyr1.4_LG4.105	PPYR_06709	91.8148009978693	0.971973769927447	0.464645902246306	0.00169307986737187	0.0271015348481323
PPYR_06711_EVM prediction Ppyr1.4_LG4.107	PPYR_06711	165.50608213659	2.72787207272436	3.14821213559836	0.00255904561445605	0.0347074015895827
PPYR_06712_EVM prediction Ppyr1.4_LG4.108	PPYR_06712	162.23667178363	2.10690565108008	0.468965234963018	3.0728206521393e-07	5.67522861326727e-05
PPYR_06744_EVM prediction Ppyr1.4_LG4.140	PPYR_06744	774.927346706558	0.929348527360451	0.300544504455772	0.000146790866127826	0.00525226919572471
PPYR_06748_EVM prediction Ppyr1.4_LG4.144	PPYR_06748	19.5456936490787	0.0162671893225932	0.266286951263243	8.89093292814236e-08	2.01219425709049e-05
PPYR_06755_EVM prediction Ppyr1.4_LG4.151	PPYR_06755	486.256664618774	1.14490219901867	0.233430702586446	6.51254125409959e-08	1.60374520804386e-05
PPYR_06758_EVM prediction Ppyr1.4_LG4.154	PPYR_06758	66.3941457088038	5.65711334566312	1.22275137290731	0.000352898699056677	0.00925272392787642
PPYR_06775_EVM prediction Ppyr1.4_LG4.171	PPYR_06775	49.9805637764745	0.815741109619082	0.420191718145164	0.00303960370273994	0.0389137440394606
PPYR_06781_EVM prediction Ppyr1.4_LG4.177	PPYR_06781	2557.93110081847	1.56091406172984	0.826876916974354	0.00161367216555378	0.0262514361751165
PPYR_06785_EVM prediction Ppyr1.4_LG4.181	PPYR_06785	3.96643578935518	-0.180262268590312	0.364469583334152	0.00130525030152888	0.0225173606276116
PPYR_06801_EVM prediction Ppyr1.4_LG4.197	PPYR_06801	408.00129768381	0.966808235371374	0.2983199142457	7.80313884411538e-05	0.00340276460914045
PPYR_06807_EVM prediction Ppyr1.4_LG4.203	PPYR_06807	119.366896966213	-1.433532102708	0.309661560631477	2.11687027714019e-07	4.35832357550878e-05
PPYR_06815_EVM prediction Ppyr1.4_LG4.211	PPYR_06815	496.459021923184	-0.558315340995933	0.192645247632959	0.000571547716039686	0.0131707665426466
PPYR_06829_EVM prediction Ppyr1.4_LG4.225	PPYR_06829	21.4003470791918	-1.41082691200544	0.808876974459272	0.00277145986244963	0.0366386993815841
PPYR_06848_EVM prediction Ppyr1.4_LG4.244	PPYR_06848	717.739240720861	0.623577252525774	0.186448663050869	0.00010657222798368	0.00412331408042907
PPYR_06851_EVM prediction Ppyr1.4_LG4.247	PPYR_06851	31.0114366878461	-0.100206780948383	0.294557863969634	0.000319944713796273	0.0086868189726076
PPYR_06860_EVM prediction Ppyr1.4_LG4.256	PPYR_06860	528.854684661343	1.95709340971219	0.341733513372898	5.28509692285121e-10	3.31877661270442e-07
PPYR_06881_EVM prediction Ppyr1.4_LG4.277	PPYR_06881	279.029108054991	0.612609807362563	0.284921449555087	0.00330121332037399	0.0410901269480445
PPYR_06892_EVM prediction Ppyr1.4_LG4.288	PPYR_06892	7.04845768006586	0.0873310279268456	0.286701371685208	0.00415939882669941	0.0471886990646052
PPYR_06895_EVM prediction Ppyr1.4_LG4.291	PPYR_06895	1334.63410060326	4.99020292464897	1.05841738522576	6.02498918462036e-08	1.54424161570708e-05
PPYR_06907_EVM prediction Ppyr1.4_LG4.303	PPYR_06907	251.316584128138	3.8482943122996	1.97892988306431	0.000684758266518836	0.0146505605949064
PPYR_06941_EVM prediction Ppyr1.4_LG4.337	PPYR_06941	296.981903492841	3.41199763225109	0.674261312469075	1.2702197716568e-08	4.43791341458279e-06
PPYR_06943_EVM prediction Ppyr1.4_LG4.339	PPYR_06943	34.7398143377814	2.39184958622542	0.988091322244956	0.000387566656743506	0.00991333939316026
PPYR_06958_EVM prediction Ppyr1.4_LG4.354	PPYR_06958	2838.91934020024	-0.784614630617074	0.313336349271184	0.000987920311772131	0.0187989260538579
PPYR_06970_EVM prediction Ppyr1.4_LG4.366	PPYR_06970	13.7359180517308	2.79007225481001	1.45711266389968	0.00106546476985802	0.0195917599482385
PPYR_06980_CYP4G179	PPYR_06980	3343.7156515927	-1.13379235908532	0.351939694748086	7.67656871992428e-05	0.00336472560463492
PPYR_06986_EVM prediction Ppyr1.4_LG4.382	PPYR_06986	1815.43488697274	0.874225444032491	0.35895271269654	0.000952599913021009	0.0182651943627952
PPYR_06987_EVM prediction Ppyr1.4_LG4.383	PPYR_06987	21.5002036552628	6.35077741754103	1.58402309836261	2.22415902423405e-06	0.000256268010874821
PPYR_07006_EVM prediction Ppyr1.4_LG4.402	PPYR_07006	94.5818180172406	-2.92618141407233	0.834473988305436	1.75828320750369e-05	0.00114415952347352
PPYR_07008_EVM prediction Ppyr1.4_LG4.404	PPYR_07008	8418.30227395407	0.121954294648728	0.310118779393531	7.90745386885426e-09	3.00938524663457e-06
PPYR_07035_EVM prediction Ppyr1.4_LG4.431	PPYR_07035	10.4150742447863	0.122471919144574	0.307645700149332	0.00408506500386927	0.0465134464039838
PPYR_07046_EVM prediction Ppyr1.4_LG4.442	PPYR_07046	16.7142723735212	1.93787642936075	0.543898561639281	2.06836264779654e-05	0.0012862270655663
PPYR_07058_EVM prediction Ppyr1.4_LG4.454	PPYR_07058	234.155299688969	1.39465871719552	0.606780006688425	0.000774875796672546	0.0158238457405049
PPYR_07072_EVM prediction Ppyr1.4_LG4.468	PPYR_07072	8.12107032265964	1.92306899126701	2.35441104940384	0.00368659357993429	0.0438861884079571
PPYR_07101_CYP334F1	PPYR_07101	5.1108351600826	2.72620941923233	1.53415000327385	0.00143397267002381	0.0240961862433114
PPYR_07102_EVM prediction Ppyr1.4_LG4.498	PPYR_07102	494.785718403674	0.672699794459476	0.264711759646447	0.00110208099885357	0.0200304417722171
PPYR_07103_EVM prediction Ppyr1.4_LG4.499	PPYR_07103	1868.66184944406	3.16836613795952	0.661406136410178	6.39263385733177e-08	1.60374520804386e-05
PPYR_07106_EVM prediction Ppyr1.4_LG4.502	PPYR_07106	26.5954946882906	2.68914917404031	0.674677468102438	2.48667256409771e-06	0.000273948427478097
PPYR_07107_EVM prediction Ppyr1.4_LG4.503	PPYR_07107	86.8105162073674	2.58094124867095	0.593461858445872	5.24118474177274e-07	8.43897938101588e-05
PPYR_07119_EVM prediction Ppyr1.4_LG4.515	PPYR_07119	853.4181505381	0.894870661489015	0.30677003424655	0.000241371595914555	0.00714949498370494
PPYR_07133_EVM prediction Ppyr1.4_LG4.529	PPYR_07133	3684.12353431406	0.429336025850034	0.16148494379605	0.0017405671740465	0.0273932119534461
PPYR_07143_EVM prediction Ppyr1.4_LG4.539	PPYR_07143	11.2439652279166	-2.7821301593129	1.11384129919726	0.000398896797484416	0.0101411839668153
PPYR_07164_EVM prediction Ppyr1.4_LG4.560	PPYR_07164	381.545073342301	0.943508330435934	0.292391705031718	8.56012357383524e-05	0.00358167021518498
PPYR_07165_EVM prediction Ppyr1.4_LG4.561	PPYR_07165	1310.05129733955	0.844715592140296	0.260209667510989	9.14226649267382e-05	0.003727848210438
PPYR_07171_EVM prediction Ppyr1.4_LG4.567	PPYR_07171	479.961007756055	0.828179995925411	0.319326829980103	0.000678428961045542	0.0146048374126362
PPYR_07173_EVM prediction Ppyr1.4_LG4.569	PPYR_07173	182.083612665483	-1.590734529672	0.428779583239698	9.81298844729794e-06	0.000716519313427993
PPYR_07202_EVM prediction Ppyr1.4_LG4.598	PPYR_07202	2838.5109135838	-1.80262927972473	0.600007870844274	0.000109318328094536	0.00421143828999777
PPYR_07216_EVM prediction Ppyr1.4_LG4.612	PPYR_07216	131.201906522927	0.689446467461073	0.342075317302218	0.0035714121427218	0.0430045938392803
PPYR_07220_EVM prediction Ppyr1.4_LG4.616	PPYR_07220	5.96813402978399	5.06250803141034	1.74466390716061	4.74141352345769e-05	0.00246063687773161
PPYR_07221_EVM prediction Ppyr1.4_LG4.617	PPYR_07221	2994.92271891763	0.644818842862411	0.218636609937829	0.000365515336881422	0.00952387368442693
PPYR_07283_EVM prediction Ppyr1.4_LG4.679	PPYR_07283	151.014114580976	-0.76909572676849	0.379841156889088	0.00300056653465492	0.0386503744704935
PPYR_07306_EVM prediction Ppyr1.4_LG4.702	PPYR_07306	897.922469701953	0.498848863334751	0.20756746826612	0.00273863464801979	0.0363578356706983
PPYR_07328_EVM prediction Ppyr1.4_LG4.724	PPYR_07328	38.1943433754102	0.588132605817832	0.286454686097433	0.00438270689928576	0.0490130657700954
PPYR_07336_EVM prediction Ppyr1.4_LG4.732	PPYR_07336	268.039189405082	-0.588791038033557	0.206929120159295	0.000598397080518325	0.013614617634474
PPYR_07346_EVM prediction Ppyr1.4_LG4.742	PPYR_07346	638.461937218295	1.2331080239303	0.551533433291588	0.000937207728556264	0.018108295173751
PPYR_07359_EVM prediction Ppyr1.4_LG4.755	PPYR_07359	100.05321033978	1.58290441468643	0.788335951378706	0.00124485632482884	0.0219698899686809
PPYR_07393_EVM prediction Ppyr1.4_LG4.789	PPYR_07393	1025.57352768083	1.11828087368352	0.260231609191394	1.16756311281422e-06	0.000157671237998213
PPYR_07407_EVM prediction Ppyr1.4_LG4.803	PPYR_07407	1454.73186499526	-0.468726920246332	0.200494694594783	0.00372399683906574	0.0441099370667197
PPYR_07418_EVM prediction Ppyr1.4_LG4.814	PPYR_07418	154.417589339589	1.7050577692328	0.976708428563574	0.00169625506410164	0.0271015348481323
PPYR_07425_EVM prediction Ppyr1.4_LG4.821	PPYR_07425	7005.27638521271	0.502574380684476	0.177608495964967	0.000837026296117372	0.0166860527824414
PPYR_07434_EVM prediction Ppyr1.4_LG4.830	PPYR_07434	83.8336888727888	0.695243203944662	0.168812005800593	4.71356964292728e-06	0.000438501638114991
PPYR_07494_EVM prediction Ppyr1.4_LG4.890	PPYR_07494	49.0639061846517	2.15711530044583	0.804346516704183	0.000215724691819866	0.0067901914901396
PPYR_07495_EVM prediction Ppyr1.4_LG4.891	PPYR_07495	137.623192273809	2.77966814817399	0.704624390104616	2.68314664192174e-06	0.000285573209117756
PPYR_07505_EVM prediction Ppyr1.4_LG4.901	PPYR_07505	553.616359670447	0.0864189376128182	0.286939996582439	0.000122541679110072	0.00461012468773087
PPYR_07512_EVM prediction Ppyr1.4_LG4.908	PPYR_07512	72.5519926671046	-2.24259262367399	0.994083056308063	0.000677459202647325	0.0146048374126362
PPYR_07524_EVM prediction Ppyr1.4_LG4.920	PPYR_07524	204.258945523828	0.0943607588091961	0.291460752447829	2.87467714701974e-06	0.000298372481730751
PPYR_07551_EVM prediction Ppyr1.4_LG4.947	PPYR_07551	186.474409013555	-0.932509101189048	0.476555605040021	0.00256443085571643	0.0347116946185405
PPYR_07567_EVM prediction Ppyr1.4_LG4.963	PPYR_07567	43.667439252911	1.83636158624973	1.47242698408478	0.00280672607412517	0.0367950655166368
PPYR_07568_EVM prediction Ppyr1.4_LG4.964	PPYR_07568	43.667439252911	1.83636158624973	1.47242698408478	0.00280672607412517	0.0367950655166368
PPYR_07588_EVM prediction Ppyr1.4_LG4.984	PPYR_07588	374.484933480617	-1.27804550199193	0.489856627952195	0.000421894896877398	0.0105549362746678
PPYR_07591_EVM prediction Ppyr1.4_LG4.987	PPYR_07591	647.44480772004	3.94283287724295	1.00162063220732	2.09010696822519e-06	0.000247638239754152
PPYR_07592_EVM prediction Ppyr1.4_LG4.988	PPYR_07592	3.07376722441697	2.74271767259222	1.01899144292064	0.000403027962223933	0.0101631509220486
PPYR_07594_EVM prediction Ppyr1.4_LG4.990	PPYR_07594	460.446986612172	-0.656548863685855	0.293844050700339	0.00245121520443404	0.0336446030081827
PPYR_07600_EVM prediction Ppyr1.4_LG4.996	PPYR_07600	1321.56860085456	0.497756622585285	0.187903507234865	0.00143514191496114	0.0240961862433114
PPYR_07611_EVM prediction Ppyr1.4_LG4.1007	PPYR_07611	273.700920506648	0.861871800940235	0.332354587151587	0.000633971517989007	0.0141421816952468
PPYR_07619_EVM prediction Ppyr1.4_LG4.1015	PPYR_07619	78.3174614322269	-1.06649322779399	0.578794818371594	0.00273119086812123	0.0362973821298778
PPYR_07638_EVM prediction Ppyr1.4_LG4.1034	PPYR_07638	238.360408546649	-0.111214889840627	0.301969633572473	2.72391105449778e-05	0.00159857938941298
PPYR_07650_EVM prediction Ppyr1.4_LG4.1046	PPYR_07650	273.700920506648	0.861871800940235	0.332354587151587	0.000633971517989007	0.0141421816952468
PPYR_07656_EVM prediction Ppyr1.4_LG4.1052	PPYR_07656	767.90341047864	-1.02264482048076	0.366425998482955	0.000314030948952125	0.00863001025796442
PPYR_07669_EVM prediction Ppyr1.4_LG4.1065	PPYR_07669	1689.47573749423	0.943287355949087	0.411566813088169	0.00117739693098972	0.0211241829375713
PPYR_07699_EVM prediction Ppyr1.4_LG4.1095	PPYR_07699	139.995729744518	-0.744880889784573	0.276313223718992	0.00065034508129216	0.0143835020820709
PPYR_07707_EVM prediction Ppyr1.4_LG4.1103	PPYR_07707	128.877083566164	1.83728227101564	0.508814233448743	1.20680158292905e-05	0.000861148925000336
PPYR_07710_EVM prediction Ppyr1.4_LG4.1106	PPYR_07710	660.084034023126	1.15397643135029	0.661128989957333	0.00277708228766179	0.036670673472767
PPYR_07712_EVM prediction Ppyr1.4_LG4.1108	PPYR_07712	220.308162295744	-1.09628606336362	0.54295173173612	0.00192519110302143	0.0291515935999403
PPYR_07717_EVM prediction Ppyr1.4_LG4.1113	PPYR_07717	5452.43730016102	0.849767445890014	0.283338112301714	0.000201933400587278	0.00651948991767511
PPYR_07718_EVM prediction Ppyr1.4_LG4.1114	PPYR_07718	564.590095732587	3.18012385683169	0.736415901349322	5.04578489964279e-07	8.22987176033945e-05
PPYR_07720_EVM prediction Ppyr1.4_LG4.1116	PPYR_07720	4086.40551228293	0.477070595478309	0.172738638535025	0.00098552447354768	0.0187817934192493
PPYR_07725_EVM prediction Ppyr1.4_LG4.1121	PPYR_07725	13.1302124677593	1.46101512625932	0.861142736688974	0.0023432458331539	0.0328539859188638
PPYR_07767_EVM prediction Ppyr1.4_LG4.1163	PPYR_07767	203.899373224053	0.0388121575375825	0.26052384715479	0.000945852672452229	0.0182092908155374
PPYR_07769_EVM prediction Ppyr1.4_LG4.1165	PPYR_07769	1422.47203161677	-0.830986216777644	0.391315875615202	0.00205259585122816	0.030725329315345
PPYR_07770_EVM prediction Ppyr1.4_LG4.1166	PPYR_07770	500.633130185596	-0.621245578059289	0.271591720323201	0.00241788515803676	0.0334493127693658
PPYR_07776_EVM prediction Ppyr1.4_LG4.1172	PPYR_07776	6249.23269293875	-0.691794722807036	0.332068699959384	0.00311768137938521	0.0396373218301479
PPYR_07779_EVM prediction Ppyr1.4_LG4.1175	PPYR_07779	88.3771178287737	-1.11426273839117	0.375751158412517	0.000174540902468812	0.00589741325452815
PPYR_07784_EVM prediction Ppyr1.4_LG4.1180	PPYR_07784	288.62466935871	0.863430480374963	0.197359075430213	1.16271016001572e-06	0.000157671237998213
PPYR_07789_EVM prediction Ppyr1.4_LG4.1185	PPYR_07789	446.022979090893	1.07644865995453	0.393303225060837	0.000326578568547003	0.00874520307544096
PPYR_07824_EVM prediction Ppyr1.4_LG4.1220	PPYR_07824	23.0801352838363	-4.02432006965432	0.956810876100344	1.24873266136245e-06	0.000162950616422998
PPYR_07856_EVM prediction Ppyr1.4_LG4.1252	PPYR_07856	90.7416973002929	0.599140709868836	0.262762238418132	0.00258919313935938	0.0348528152596082
PPYR_07872_EVM prediction Ppyr1.4_LG4.1268	PPYR_07872	137.526584781092	2.17871521421415	0.783576190844389	0.000167387459728629	0.00575950440200507
PPYR_07886_EVM prediction Ppyr1.4_LG4.1282	PPYR_07886	41.2830055892792	0.100324448797447	0.294539303246416	0.000168509366194574	0.00578226538261653
PPYR_07904_EVM prediction Ppyr1.4_LG4.1300	PPYR_07904	981.334279292619	0.567745801669879	0.256518620585184	0.00313399638325797	0.0396373218301479
PPYR_07907_EVM prediction Ppyr1.4_LG4.1303	PPYR_07907	114.990648121704	-0.874375223152884	0.384514341048788	0.001576882041488	0.0258201584863726
PPYR_07919_EVM prediction Ppyr1.4_LG4.1315	PPYR_07919	669.092703640604	-1.2593550905064	0.418762674228745	0.00014104077787333	0.00509003198077918
PPYR_07925_EVM prediction Ppyr1.4_LG4.1321	PPYR_07925	1251.21050065797	1.82922773822461	0.625883579287425	0.000132767831829744	0.00483313391289784
PPYR_07933_EVM prediction Ppyr1.4_LG4.1329	PPYR_07933	5623.82807939515	5.9856069578539	1.30233547769295	8.26678609530496e-08	1.958916350395e-05
PPYR_07940_EVM prediction Ppyr1.4_LG4.1336	PPYR_07940	133.850587802003	0.857602469578182	0.192072415148046	5.92862494453964e-07	9.08019520469187e-05
PPYR_07963_EVM prediction Ppyr1.4_LG4.1359	PPYR_07963	94.7247402604931	0.454790116226905	0.152419971408748	0.000651661174034426	0.0143835020820709
PPYR_07979_EVM prediction Ppyr1.4_LG4.1375	PPYR_07979	1620.97636612008	-0.5357333145469	0.169844505477919	0.000228415947969148	0.00688247142160019
PPYR_07998_EVM prediction Ppyr1.4_LG4.1394	PPYR_07998	62.8163808922546	3.44137262541375	1.72305315527181	0.000924283498190012	0.0179413855545106
PPYR_07999_EVM prediction Ppyr1.4_LG4.1395	PPYR_07999	7.00555138990882	2.06468324398296	1.48054638933554	0.00257321357693183	0.0347868560954648
PPYR_08025_EVM prediction Ppyr1.4_LG4.1421	PPYR_08025	34.1976806490906	-1.26459426684894	0.694467642753193	0.00233347349421461	0.0328539859188638
PPYR_08030_EVM prediction Ppyr1.4_LG4.1426	PPYR_08030	92.9243282449433	0.972787942660163	0.247205666621418	6.29468423049957e-06	0.000540612213780624
PPYR_08049_EVM prediction Ppyr1.4_LG4.1445	PPYR_08049	153.181356981541	0.828776258034338	0.182774498645024	5.41992713456429e-07	8.47229237720356e-05
PPYR_08051_EVM prediction Ppyr1.4_LG4.1447	PPYR_08051	34.6150113573164	1.42630160477681	0.461016732113085	8.81187095351156e-05	0.00364040418766946
PPYR_08058_EVM prediction Ppyr1.4_LG5.2	PPYR_08058	21815.8814555145	-0.561535304723675	0.242148324713215	0.00269339412662092	0.0359306688717629
PPYR_08087_EVM prediction Ppyr1.4_LG5.31	PPYR_08087	803.871605387313	1.1007119920878	0.334427004445351	5.76761955630959e-05	0.00286385630666325
PPYR_08090_EVM prediction Ppyr1.4_LG5.34	PPYR_08090	4132.00782444952	-0.890490775814714	0.484627292499958	0.00338334931191918	0.041740161108441
PPYR_08093_EVM prediction Ppyr1.4_LG5.37	PPYR_08093	3762.68296186567	-1.19122668504154	0.516849729550163	0.000946784529225729	0.0182092908155374
PPYR_08104_EVM prediction Ppyr1.4_LG5.48	PPYR_08104	57.7114447388747	-1.01959638291706	0.510547253927377	0.00214885906925987	0.0316013127058955
PPYR_08136_EVM prediction Ppyr1.4_LG5.80	PPYR_08136	369.761000204478	-1.18099290645385	0.450337638783914	0.00043565592348286	0.0107917213866297
PPYR_08140_EVM prediction Ppyr1.4_LG5.84	PPYR_08140	16.7747111905261	-0.191739931071815	0.378928609448868	0.0016708434468348	0.0269372565453122
PPYR_08143_EVM prediction Ppyr1.4_LG5.87	PPYR_08143	84.8580334165541	4.56653588278968	1.02097286232366	2.24353948398867e-07	4.54461489990544e-05
PPYR_08146_EVM prediction Ppyr1.4_LG5.90	PPYR_08146	423.804420557057	-0.737098310687223	0.287529804811357	0.00087874136622169	0.017297982473947
PPYR_08192_EVM prediction Ppyr1.4_LG5.136	PPYR_08192	354.995197981652	-0.877348229444633	0.322666645141826	0.000459743865634737	0.0112771937666146
PPYR_08226_EVM prediction Ppyr1.4_LG5.170	PPYR_08226	6.93481318929877	3.83992000249829	1.47427354515223	0.000225980272076436	0.00688247142160019
PPYR_08229_EVM prediction Ppyr1.4_LG5.173	PPYR_08229	134.488670323475	2.04830271586927	0.933547729399525	0.000681388723501029	0.0146048374126362
PPYR_08230_EVM prediction Ppyr1.4_LG5.174	PPYR_08230	347.79038366453	2.1925840488133	0.863915901840314	0.000308916975088021	0.00856443331154626
PPYR_08231_EVM prediction Ppyr1.4_LG5.175	PPYR_08231	65.6956430759545	1.24925787652535	0.627127318739264	0.00171561713666085	0.0271601904781051
PPYR_08249_EVM prediction Ppyr1.4_LG5.193	PPYR_08249	35.1531753887403	2.73151105146147	0.994742832678107	0.000260821094729522	0.00756523572091015
PPYR_08281_EVM prediction Ppyr1.4_LG5.225	PPYR_08281	9.29154279198169	2.83538250598976	1.45887379813963	0.00097760525250794	0.0186875865544098
PPYR_08285_EVM prediction Ppyr1.4_LG5.229	PPYR_08285	1587.7703312947	-0.514226154832758	0.219845828011404	0.00306434573390669	0.0391403004122668
PPYR_08289_EVM prediction Ppyr1.4_LG5.233	PPYR_08289	2401.93370517052	0.497734974692182	0.210228006435202	0.00300640816845264	0.0386859428151606
PPYR_08298_EVM prediction Ppyr1.4_LG5.242	PPYR_08298	771.518642846292	-0.462256210149953	0.180543852836791	0.00209124885119837	0.0310816500854442
PPYR_08310_EVM prediction Ppyr1.4_LG5.254	PPYR_08310	131.96721927612	-1.27419495492348	0.854179124880692	0.00353842792484265	0.0428535354947916
PPYR_08329_EVM prediction Ppyr1.4_LG5.273	PPYR_08329	33.8378677702816	1.90579220248886	0.963644637195659	0.00116229092191471	0.0208829924010399
PPYR_08342_EVM prediction Ppyr1.4_LG5.286	PPYR_08342	539.889393738111	0.724290519498642	0.353007925955204	0.00295855466224677	0.0383056577352136
PPYR_08365_EVM prediction Ppyr1.4_LG5.309	PPYR_08365	71.7363855286982	1.27020997282936	0.738682393031913	0.00260320932916626	0.0350039678426114
PPYR_08371_EVM prediction Ppyr1.4_LG5.315	PPYR_08371	797.152659586041	-1.09544953325957	0.413727707519496	0.000380249005292009	0.00982622892481962
PPYR_08407_EVM prediction Ppyr1.4_LG5.351	PPYR_08407	442.309802243816	-0.92022987629502	0.326810851596193	0.00033154307937747	0.00882171511419839
PPYR_08429_EVM prediction Ppyr1.4_LG5.373	PPYR_08429	96.9555728498702	0.656605894558619	0.339142818606531	0.00442383478884522	0.0493418659974308
PPYR_08433_EVM prediction Ppyr1.4_LG5.377	PPYR_08433	14.4131619879867	-1.30543795599393	0.462618867836135	0.000217814548939585	0.00683883230033062
PPYR_08436_EVM prediction Ppyr1.4_LG5.380	PPYR_08436	199.684293442568	2.01295028495938	0.519683270854417	4.30474572014696e-06	0.000409570465903982
PPYR_08449_EVM prediction Ppyr1.4_LG5.393	PPYR_08449	127.524915265489	0.800600848303241	0.419027220582088	0.00330603891344538	0.0411094482316441
PPYR_08453_EVM prediction Ppyr1.4_LG5.397	PPYR_08453	670.32683680114	0.791163622122902	0.269418116211367	0.000269355141910824	0.00774103255665454
PPYR_08466_EVM prediction Ppyr1.4_LG5.410	PPYR_08466	342.26092713205	2.97606626223339	1.12613612919015	0.000287533247707795	0.00813317580622118
PPYR_08468_EVM prediction Ppyr1.4_LG5.412	PPYR_08468	8.97412234614498	-0.00244727280750984	0.265144471793762	6.66579711167302e-06	0.000558104972836676
PPYR_08520_EVM prediction Ppyr1.4_LG5.464	PPYR_08520	1342.94010106444	-0.936748093879491	0.320799586340468	0.000236614857626888	0.00702516784145647
PPYR_08527_EVM prediction Ppyr1.4_LG5.471	PPYR_08527	296.176846012893	0.400290523026455	0.128668472003335	0.000551368951129117	0.012776093463525
PPYR_08541_EVM prediction Ppyr1.4_LG5.485	PPYR_08541	1968.33827581587	0.679090637921321	0.332054808157848	0.00334338254168002	0.0414327911996649
PPYR_08567_EVM prediction Ppyr1.4_LG5.511	PPYR_08567	404.14515568288	-6.65240757051446	2.75126346569047	1.05077710571554e-05	0.000758431590269049
PPYR_08585_EVM prediction Ppyr1.4_LG5.529	PPYR_08585	1319.00346918032	-0.618421947125956	0.293791434032941	0.00367115618072544	0.0437960108576692
PPYR_08604_EVM prediction Ppyr1.4_LG5.548	PPYR_08604	40.2770309115344	0.889047664982325	0.37865043975914	0.00109890224137751	0.0200293646762766
PPYR_08619_CYP345AJ1	PPYR_08619	19.137561119547	2.29327850878474	1.07174723913205	0.000787881081371615	0.0160113244351879
PPYR_08630_EVM prediction Ppyr1.4_LG5.574	PPYR_08630	180.851536276825	-0.100104625181424	0.294548562824215	0.000169688391081944	0.00579107745542972
PPYR_08631_EVM prediction Ppyr1.4_LG5.575	PPYR_08631	127.921777785287	7.35589518045221	2.1333077841736	7.8215694481506e-06	0.000621715763919768
PPYR_08639_EVM prediction Ppyr1.4_LG5.583	PPYR_08639	161.011683315147	0.5640596604102	0.220679660299971	0.00142668127282668	0.024050590745544
PPYR_08648_EVM prediction Ppyr1.4_LG5.592	PPYR_08648	517.483224730601	1.19395074418819	0.622581026404841	0.0018459601250898	0.0284149931587954
PPYR_08654_EVM prediction Ppyr1.4_LG5.598	PPYR_08654	6.61401392327647	0.054366830491066	0.273809711482444	0.00267058995110027	0.0357187850861217
PPYR_08695_EVM prediction Ppyr1.4_LG5.639	PPYR_08695	57.0440599198057	1.3674205267051	0.56234447724802	0.000688612741463656	0.0146581142712577
PPYR_08701_EVM prediction Ppyr1.4_LG5.645	PPYR_08701	749.224017115864	0.98299924803217	0.659058454458162	0.00446864443127512	0.0497169144339855
PPYR_08704_EVM prediction Ppyr1.4_LG5.648	PPYR_08704	209.582817749935	0.923369262435478	0.433034692949993	0.00177547447632036	0.0277340596369494
PPYR_08712_EVM prediction Ppyr1.4_LG5.656	PPYR_08712	393.699630106882	-0.647709718861205	0.250519102931394	0.00106390669718797	0.0195917599482385
PPYR_08737_EVM prediction Ppyr1.4_LG5.681	PPYR_08737	320.151202153309	1.38510731238791	0.747358631924963	0.00179613886227718	0.0279525501503582
PPYR_08742_EVM prediction Ppyr1.4_LG5.686	PPYR_08742	1583.96560317168	0.591171864738339	0.281303616535722	0.00392973840570697	0.0454068549763993
PPYR_08762_EVM prediction Ppyr1.4_LG5.706	PPYR_08762	118.173732849214	1.09011879425773	0.339977705590455	7.68911735432934e-05	0.00336472560463492
PPYR_08791_EVM prediction Ppyr1.4_LG5.735	PPYR_08791	426.000954687049	1.95636903615684	0.512572870592275	5.39736404434032e-06	0.000484182107377644
PPYR_08804_EVM prediction Ppyr1.4_LG5.748	PPYR_08804	99.1049333127713	1.16010801191315	0.590676734622086	0.00182486490692125	0.0282013946797395
PPYR_08805_EVM prediction Ppyr1.4_LG5.749	PPYR_08805	6.88767890636944	2.82740901803615	2.02576121806387	0.00219501851830755	0.0318304076082785
PPYR_08807_EVM prediction Ppyr1.4_LG5.751	PPYR_08807	111.688805116517	1.34192688549494	0.650956798053308	0.00125944812208568	0.0220913533034554
PPYR_08839_EVM prediction Ppyr1.4_LG5.783	PPYR_08839	64.4254595338937	5.55611858285548	0.497562600599743	0.00126573608959077	0.0221706827742963
PPYR_08840_EVM prediction Ppyr1.4_LG5.784	PPYR_08840	33.3953024835569	1.86181244999029	1.03984584084883	0.00171177961743315	0.0271601904781051
PPYR_08852_EVM prediction Ppyr1.4_LG5.796	PPYR_08852	1154.62763101232	0.971947153350944	0.221251184204252	8.30744517633338e-07	0.000117228319066934
PPYR_08858_EVM prediction Ppyr1.4_LG5.802	PPYR_08858	335.124670274657	-0.512655349883812	0.181011886348152	0.000813161628239648	0.0163399950224988
PPYR_08868_EVM prediction Ppyr1.4_LG5.812	PPYR_08868	15.9958717507589	1.96823340240988	1.03019841932177	0.00125884558614886	0.0220913533034554
PPYR_08873_EVM prediction Ppyr1.4_LG5.817	PPYR_08873	384.204241297417	-1.58589585958666	0.522449929648454	0.000114764167821609	0.00439427799899874
PPYR_08906_EVM prediction Ppyr1.4_LG5.850	PPYR_08906	19.5637331535013	1.09789050222754	0.622049663897145	0.00384512943003344	0.0449218423365488
PPYR_08922_EVM prediction Ppyr1.4_LG5.866	PPYR_08922	101.369004486983	-1.22209349782843	0.375958276353095	6.34285274308798e-05	0.00301741998486522
PPYR_08924_EVM prediction Ppyr1.4_LG5.868	PPYR_08924	129.616960345506	0.482449651903117	0.19184993602114	0.00226926673931227	0.0323245957656134
PPYR_08935_EVM prediction Ppyr1.4_LG5.879	PPYR_08935	40.0500237482916	1.11636557419878	0.637660133210972	0.00269501473661921	0.0359306688717629
PPYR_08943_EVM prediction Ppyr1.4_LG5.887	PPYR_08943	815.471354472707	-0.511430144481282	0.163875300135331	0.000384956786399786	0.00990711532867811
PPYR_08955_EVM prediction Ppyr1.4_LG5.899	PPYR_08955	561.880136209683	0.95742905051642	0.266079988893158	2.22065711756857e-05	0.00136711925193842
PPYR_08970_EVM prediction Ppyr1.4_LG5.914	PPYR_08970	99.52597459605	-1.31056237710517	0.821506930821769	0.00312841412488486	0.0396373218301479
PPYR_08973_EVM prediction Ppyr1.4_LG5.917	PPYR_08973	338.523594517843	0.649353496195263	0.268161820301637	0.00156532048072003	0.0256978561011279
PPYR_08986_EVM prediction Ppyr1.4_LG5.930	PPYR_08986	62.560155081939	0.882094819990642	0.503028769160445	0.00365788208968924	0.0437101247996262
PPYR_08994_EVM prediction Ppyr1.4_LG5.938	PPYR_08994	6988.73271690735	1.37313374466816	0.483096720778669	0.000185199186363312	0.00608878686266186
PPYR_09018_EVM prediction Ppyr1.4_LG5.962	PPYR_09018	148.05408276214	0.109505965365119	0.300065848949361	0.00040319129807799	0.0101631509220486
PPYR_09024_EVM prediction Ppyr1.4_LG5.968	PPYR_09024	5.73695481795626	3.37426061992734	1.99661675769987	0.0012867831768068	0.0223238918472415
PPYR_09027_EVM prediction Ppyr1.4_LG5.971	PPYR_09027	1607.43367579376	-0.707513656164349	0.325481036665728	0.00249706046481556	0.0341246815860921
PPYR_09042_EVM prediction Ppyr1.4_LG5.986	PPYR_09042	874.62312664269	-1.16538761425063	0.255563272764036	3.43389757824112e-07	5.98976662293476e-05
PPYR_09068_EVM prediction Ppyr1.4_LG5.1012	PPYR_09068	5702.72598079036	-0.617462398319375	0.221120418217565	0.000665061598157033	0.0144757514926416
PPYR_09073_EVM prediction Ppyr1.4_LG5.1017	PPYR_09073	7851.11095156681	2.96385747134739	1.13188394521481	0.000300564825080422	0.0084071127799221
PPYR_09087_EVM prediction Ppyr1.4_LG5.1031	PPYR_09087	187.382328364655	0.699957999402008	0.334512287652546	0.00293464460742232	0.0380745884551828
PPYR_09088_EVM prediction Ppyr1.4_LG5.1032	PPYR_09088	854.76355040286	-0.655931115372251	0.261563060043022	0.00128118871273643	0.0223238918472415
PPYR_09094_EVM prediction Ppyr1.4_LG5.1038	PPYR_09094	147.189168038734	0.589707918312711	0.242621624429776	0.00187708379764955	0.0287491407496106
PPYR_09104_EVM prediction Ppyr1.4_LG5.1048	PPYR_09104	21.4908264083979	-2.01810601000197	0.886544708024083	0.000710482008676663	0.0149428216678379
PPYR_09119_EVM prediction Ppyr1.4_LG5.1063	PPYR_09119	3309.94349573832	-0.999573194134865	0.268188907138737	1.37900387009129e-05	0.000950343579644015
PPYR_09131_EVM prediction Ppyr1.4_LG5.1075	PPYR_09131	10748.0865427988	0.691653716839369	0.255651963864413	0.000663435275200411	0.0144654229535451
PPYR_09136_EVM prediction Ppyr1.4_LG5.1080	PPYR_09136	1824.16166881449	-0.518491227267736	0.225759623078808	0.00341847600490177	0.0420380747558291
PPYR_09176_EVM prediction Ppyr1.4_LG5.1120	PPYR_09176	12.3047353471574	-2.53380160504505	0.869018616539128	0.000131936529582398	0.0048308771866628
PPYR_09180_EVM prediction Ppyr1.4_LG5.1124	PPYR_09180	92.5868131509049	-0.635813631464896	0.311691331036827	0.00406079082677881	0.0464291242971585
PPYR_09181_EVM prediction Ppyr1.4_LG5.1125	PPYR_09181	2547.29148982854	0.0582457369051539	0.275149502067632	0.000122603841524175	0.00461012468773087
PPYR_09193_EVM prediction Ppyr1.4_LG5.1137	PPYR_09193	11.4588714859783	2.24312043465005	1.13706132075019	0.00102659683167336	0.0191575477102314
PPYR_09220_EVM prediction Ppyr1.4_LG5.1164	PPYR_09220	40.3375981872603	0.012705433483734	0.266001038240927	3.96848721295974e-06	0.00039162256410008
PPYR_09235_EVM prediction Ppyr1.4_LG5.1179	PPYR_09235	41.0146765334278	-1.25508726491744	0.694790600027263	0.00251330568337	0.0342349306696788
PPYR_09238_EVM prediction Ppyr1.4_LG5.1182	PPYR_09238	41.0146765334278	-1.25508726491744	0.694790600027263	0.00251330568337	0.0342349306696788
PPYR_09256_EVM prediction Ppyr1.4_LG5.1200	PPYR_09256	348.601400823501	-1.30023947507444	0.578403521187123	0.00103716624293079	0.0192688917824968
PPYR_09264_EVM prediction Ppyr1.4_LG5.1208	PPYR_09264	98.5750242936637	0.071777733495855	0.279828331745138	0.00359117638260074	0.0432007511389681
PPYR_09266_EVM prediction Ppyr1.4_LG5.1210	PPYR_09266	700.564540741538	5.81929804037905	1.53409172656841	2.24980556702192e-06	0.000256866437420257
PPYR_09277_EVM prediction Ppyr1.4_LG5.1221	PPYR_09277	520.358763740683	-0.331121657828812	0.118602287882896	0.00230328600808165	0.0325754155129475
PPYR_09292_EVM prediction Ppyr1.4_LG5.1236	PPYR_09292	412.679896206014	1.4135293075313	0.308801494163185	2.51424493794545e-07	5.01212732946936e-05
PPYR_09322_EVM prediction Ppyr1.4_LG5.1266	PPYR_09322	18.0346731864173	-0.109447147725932	0.299060283970934	0.0043419686114946	0.0487752985615033
PPYR_09323_EVM prediction Ppyr1.4_LG5.1267	PPYR_09323	22.2982765118343	-0.0108676556847366	0.265967738719159	8.1091712877946e-10	3.91704162320817e-07
PPYR_09360_EVM prediction Ppyr1.4_LG5.1304	PPYR_09360	1352.54919743407	2.63114675115684	1.18583636722438	0.000638402835364262	0.0142157822860634
PPYR_09361_EVM prediction Ppyr1.4_LG5.1305	PPYR_09361	90.8686599672548	-1.02614584660114	0.381850809847889	0.000432444277404191	0.0107333353358088
PPYR_09394_EVM prediction Ppyr1.4_LG5.1338	PPYR_09394	7189.73511981321	-0.740344203937408	0.257835014755463	0.000376952030598934	0.00976111454080826
PPYR_09420_EVM prediction Ppyr1.4_LG5.1364	PPYR_09420	114.680137118924	1.75988095470358	0.637388132333126	0.000227853318652017	0.00688247142160019
PPYR_09426_EVM prediction Ppyr1.4_LG5.1370	PPYR_09426	678.744923969285	1.8635533977675	0.350027213638247	4.7595932917766e-09	1.99252440504741e-06
PPYR_09434_EVM prediction Ppyr1.4_LG5.1378	PPYR_09434	46.3071192750614	0.686108565758089	0.303582275668994	0.0020861154317686	0.0310420897009263
PPYR_09470_EVM prediction Ppyr1.4_LG5.1414	PPYR_09470	387.251406211942	0.507851738254738	0.156591322722528	0.000215333727399994	0.0067901914901396
PPYR_09473_EVM prediction Ppyr1.4_LG5.1417	PPYR_09473	258.609429319767	-0.426077653505079	0.139306793309981	0.000567521987738985	0.013102037948555
PPYR_09478_EVM prediction Ppyr1.4_LG5.1422	PPYR_09478	1229.3409682488	-0.791877004657451	0.224800288571958	4.0177682215174e-05	0.00219387613452335
PPYR_09479_EVM prediction Ppyr1.4_LG5.1423	PPYR_09479	186.171062533128	1.47762603544606	1.24427100611007	0.0037058480648696	0.0439903079836458
PPYR_09480_EVM prediction Ppyr1.4_LG5.1424	PPYR_09480	4094.63858862896	0.734887422591365	0.26629257869816	0.000511996680656951	0.0121403913765359
PPYR_09503_EVM prediction Ppyr1.4_LG5.1447	PPYR_09503	15.7092401136702	-1.16590634502707	0.778702426717538	0.00406967738780081	0.0464646166485366
PPYR_09546_EVM prediction Ppyr1.4_LG5.1490	PPYR_09546	284.777567456195	1.37258499163176	1.12931150538195	0.00395515313941241	0.045571347043927
PPYR_09550_EVM prediction Ppyr1.4_LG5.1494	PPYR_09550	10.7629313630786	1.47346971475793	1.58993953840837	0.00445762185067007	0.0496745987777865
PPYR_09551_EVM prediction Ppyr1.4_LG5.1495	PPYR_09551	13.0211009383403	1.16943167614015	0.781231985107188	0.00421660845121316	0.0477514747870028
PPYR_09557_EVM prediction Ppyr1.4_LG5.1501	PPYR_09557	314.018017403824	-0.898398614304621	0.348958206213821	0.000676367635233819	0.0146048374126362
PPYR_09568_EVM prediction Ppyr1.4_LG5.1512	PPYR_09568	623.787771152279	0.687928704668895	0.17470460225373	8.20905773546496e-06	0.000640357491302512
PPYR_09581_EVM prediction Ppyr1.4_LG5.1525	PPYR_09581	99.9092734517985	0.458187562819574	0.187004452705144	0.00279090003010227	0.0367409994528872
PPYR_09628_EVM prediction Ppyr1.4_LG5.1572	PPYR_09628	1274.9990815197	1.18077943539103	0.300325452303766	4.90564134860186e-06	0.00044970766202256
PPYR_09648_EVM prediction Ppyr1.4_LG5.1592	PPYR_09648	496.195664922959	-1.21563390760743	0.365872708376263	5.03463998005736e-05	0.00258081810243022
PPYR_09666_EVM prediction Ppyr1.4_LG5.1610	PPYR_09666	404.79926530606	1.20324868540983	0.548138418169332	0.00107309057849826	0.0196456918008158
PPYR_09678_EVM prediction Ppyr1.4_LG5.1622	PPYR_09678	10.6423499230092	5.84138162132175	1.58019863242084	3.01651366358113e-06	0.000308003212202565
PPYR_09686_EVM prediction Ppyr1.4_LG5.1630	PPYR_09686	748.835533338668	-0.355625124325649	0.0950698620174862	6.79979007324941e-05	0.00313451528532495
PPYR_09707_EVM prediction Ppyr1.4_LG5.1651	PPYR_09707	274.444385928529	0.73271183042619	0.227924197732783	0.000125597176192148	0.00466678975087927
PPYR_09717_EVM prediction Ppyr1.4_LG5.1661	PPYR_09717	17.8894355353913	1.47603965842199	0.72362998294518	0.001293495786313	0.0224069152831793
PPYR_09724_EVM prediction Ppyr1.4_LG6.7	PPYR_09724	348.127778344959	0.501031051526896	0.185541166765913	0.00120316383132543	0.0213727504351005
PPYR_09746_EVM prediction Ppyr1.4_LG6.29	PPYR_09746	23.6110589735217	-1.03449844674324	0.585852836941075	0.00321420213410361	0.0404886304936883
PPYR_09749_EVM prediction Ppyr1.4_LG6.32	PPYR_09749	1152.70022970429	-0.789856826169919	0.392568042609493	0.0027826380937612	0.036670673472767
PPYR_09751_EVM prediction Ppyr1.4_LG6.34	PPYR_09751	15.8248828877981	4.0029980725699	1.23149382583912	3.92398244053523e-05	0.00216146032766149
PPYR_09753_EVM prediction Ppyr1.4_LG6.36	PPYR_09753	18.109500198976	0.221510631998189	0.41571928999111	0.00241564421873963	0.0334493127693658
PPYR_09857_EVM prediction Ppyr1.4_LG6.140	PPYR_09857	255.830360004212	0.528940379889862	0.222014159655704	0.00250936395359285	0.0342349306696788
PPYR_09860_EVM prediction Ppyr1.4_LG6.143	PPYR_09860	29.1012734633818	-2.25179970142201	0.629931525237753	1.46379406505362e-05	0.000993718360162618
PPYR_09861_EVM prediction Ppyr1.4_LG6.144	PPYR_09861	920.767870827683	-0.823199800024806	0.433914401003699	0.00336086914154246	0.0415853749247603
PPYR_09875_EVM prediction Ppyr1.4_LG6.158	PPYR_09875	8.79871532615132	1.74165409272408	0.944568726336975	0.00171079139594268	0.0271601904781051
PPYR_09909_EVM prediction Ppyr1.4_LG6.192	PPYR_09909	238.360408546649	-0.111214889840627	0.301969633572473	2.72391105449778e-05	0.00159857938941298
PPYR_09914_EVM prediction Ppyr1.4_LG6.197	PPYR_09914	51.871885785514	-0.197444433674979	0.393759207030814	4.42868635663367e-05	0.00235677423529501
PPYR_09917_EVM prediction Ppyr1.4_LG6.200	PPYR_09917	205.271551485724	-0.273712883553463	0.577208624230176	5.29724472524895e-06	0.000480164809468712
PPYR_09918_EVM prediction Ppyr1.4_LG6.201	PPYR_09918	22.3238156329399	-0.0561064328750147	0.274524499083402	0.000695155233914792	0.0147225203756086
PPYR_09956_EVM prediction Ppyr1.4_LG6.239	PPYR_09956	592.602573925657	-0.491024312794685	0.210523922593646	0.003446402163367	0.0422689109079357
PPYR_09963_EVM prediction Ppyr1.4_LG6.246	PPYR_09963	389.850265125696	-0.946180312126858	0.52933265361491	0.00337085069026745	0.0416268572458887
PPYR_09964_EVM prediction Ppyr1.4_LG6.247	PPYR_09964	653.818105996054	-1.05919017597516	0.47398036405542	0.00128692552730336	0.0223238918472415
PPYR_09981_EVM prediction Ppyr1.4_LG6.264	PPYR_09981	376.638446234571	1.61050465227663	0.495785645648099	5.08436586194622e-05	0.00259571344960092
PPYR_09982_EVM prediction Ppyr1.4_LG6.265	PPYR_09982	787.46554358504	0.921692859336293	0.315374611208721	0.000227960860675432	0.00688247142160019
PPYR_10017_EVM prediction Ppyr1.4_LG6.300	PPYR_10017	596.297819879547	1.28447154116691	0.392329917535443	5.34376220878349e-05	0.00268449238320447
PPYR_10021_EVM prediction Ppyr1.4_LG6.304	PPYR_10021	22.8770257466536	0.102147235654588	0.295603063097479	0.000372200961641733	0.00967799560509012
PPYR_10039_EVM prediction Ppyr1.4_LG6.322	PPYR_10039	53.9631818026333	1.76682903315951	0.599623277236105	0.000124841144807477	0.00465246272295875
PPYR_10047_EVM prediction Ppyr1.4_LG6.330	PPYR_10047	179.603605802697	1.73828281829882	0.570572392693078	9.06525677481828e-05	0.00370848729104048
PPYR_10083_EVM prediction Ppyr1.4_LG6.366	PPYR_10083	4004.03875055489	1.24534273777175	0.498628325516119	0.000527157178584327	0.012374891599702
PPYR_10089_EVM prediction Ppyr1.4_LG6.372	PPYR_10089	22.0667530708658	0.215797089646566	0.40775279629941	0.00435642058864457	0.0488066781202383
PPYR_10111_EVM prediction Ppyr1.4_LG6.394	PPYR_10111	10.7782331000876	1.85928457416909	0.900814957596074	0.0010195091960561	0.0190708280356067
PPYR_10137_EVM prediction Ppyr1.4_LG6.420	PPYR_10137	747.795463836451	-0.848515382573342	0.321999857308655	0.00060552715198839	0.013633743967481
PPYR_10140_EVM prediction Ppyr1.4_LG6.423	PPYR_10140	666.100746629127	-0.92947449130094	0.322114810200892	0.000280286509012976	0.00798212758887519
PPYR_10150_EVM prediction Ppyr1.4_LG6.433	PPYR_10150	12.3380400642113	2.30897915423896	0.851331543970877	0.000212578264598991	0.00677117297882826
PPYR_10151_EVM prediction Ppyr1.4_LG6.434	PPYR_10151	37.1768370629693	-0.282763701246417	0.582255113089156	0.000496525262391959	0.0118552486128909
PPYR_10176_EVM prediction Ppyr1.4_LG6.459	PPYR_10176	186.628011864759	0.469392287716337	0.182946469962573	0.00201901159850399	0.0302948227785085
PPYR_10183_EVM prediction Ppyr1.4_LG6.466	PPYR_10183	1674.60668395686	0.542642338824756	0.219268499890655	0.00192657239333947	0.0291515935999403
PPYR_10203_EVM prediction Ppyr1.4_LG6.486	PPYR_10203	34.4265407766316	1.01599821339679	0.546289046135946	0.00262109144095645	0.0352067244994354
PPYR_10210_EVM prediction Ppyr1.4_LG6.493	PPYR_10210	1653.31592250061	-0.708868509938091	0.258103830382036	0.000605166045809994	0.013633743967481
PPYR_10213_EVM prediction Ppyr1.4_LG6.496	PPYR_10213	274.773399926697	0.814700907683163	0.440490469969693	0.00357144608443103	0.0430045938392803
PPYR_10218_EVM prediction Ppyr1.4_LG6.501	PPYR_10218	518.802361588076	1.08515699085205	0.195471708714553	1.74585487539572e-09	7.83078263574816e-07
PPYR_10267_EVM prediction Ppyr1.4_LG6.550	PPYR_10267	3671.60016740357	-1.22477311975373	0.440071575377026	0.000255635649809555	0.00747856395277168
PPYR_10273_EVM prediction Ppyr1.4_LG6.556	PPYR_10273	228.171350942948	1.05741620662125	0.529262801327225	0.00188228575079754	0.0287640820512437
PPYR_10278_EVM prediction Ppyr1.4_LG6.561	PPYR_10278	4.86869214171006	1.85344647746644	1.08459297428319	0.00228537235521224	0.0324316287108594
PPYR_10320_EVM prediction Ppyr1.4_LG6.603	PPYR_10320	73.4678162381356	0.161583286213564	0.347871141269134	3.24754467630148e-08	8.86650295427615e-06
PPYR_10321_EVM prediction Ppyr1.4_LG6.604	PPYR_10321	158.227212241635	0.0649645201580419	0.277596092702576	9.5679554699993e-06	0.000712516319998909
PPYR_10323_EVM prediction Ppyr1.4_LG6.606	PPYR_10323	188.656452799257	3.11475150001034	1.13461528921465	0.000140111907809293	0.00507108198898246
PPYR_10326_EVM prediction Ppyr1.4_LG6.609	PPYR_10326	8076.54534244675	1.28386406353197	0.358260724447695	1.77233413178956e-05	0.00114735795676005
PPYR_10327_EVM prediction Ppyr1.4_LG6.610	PPYR_10327	35.0014000632454	0.893846442142062	0.24197200414408	1.83723710706148e-05	0.00117723779732577
PPYR_10328_EVM prediction Ppyr1.4_LG6.611	PPYR_10328	7.92289938967157	2.00915789673814	0.80592402893783	0.000387406271522814	0.00991333939316026
PPYR_10342_EVM prediction Ppyr1.4_LG6.625	PPYR_10342	78.1943498345635	-0.964603389962776	0.453963753105765	0.00179464575446445	0.0279525501503582
PPYR_10370_EVM prediction Ppyr1.4_LG6.653	PPYR_10370	177.662167360864	1.26183478757435	0.442850723083186	0.000197241464385952	0.00638442152377106
PPYR_10374_EVM prediction Ppyr1.4_LG6.657	PPYR_10374	26.3746244686675	0.0872608624097918	0.287017651984526	0.00128108378639727	0.0223238918472415
PPYR_10377_EVM prediction Ppyr1.4_LG6.660	PPYR_10377	5.98808403746099	1.8883501728746	1.144137853769	0.00214264776471211	0.0315469088827895
PPYR_10390_EVM prediction Ppyr1.4_LG6.673	PPYR_10390	102.183225334916	3.98154693883078	2.28039094720617	0.0012838769841661	0.0223238918472415
PPYR_10411_EVM prediction Ppyr1.4_LG6.694	PPYR_10411	40.2321030695504	2.25732626193227	0.677588316766191	2.94368783605504e-05	0.00170367629184402
PPYR_10412_EVM prediction Ppyr1.4_LG6.695	PPYR_10412	127.684867385816	1.17931182261924	0.363030286641429	6.09376417608997e-05	0.00293117014746469
PPYR_10435_EVM prediction Ppyr1.4_LG6.718	PPYR_10435	847.599695937081	-1.41007210696524	0.599824261225342	0.000675267851197052	0.0146048374126362
PPYR_10438_EVM prediction Ppyr1.4_LG6.721	PPYR_10438	1237.04383531798	-1.19238356320997	0.421656197023843	0.000244682520291857	0.00719713081974649
PPYR_10450_EVM prediction Ppyr1.4_LG6.733	PPYR_10450	1272.54953804063	0.678403476357808	0.216082377159996	0.000183439691653167	0.00606268180913716
PPYR_10466_EVM prediction Ppyr1.4_LG6.749	PPYR_10466	8.15520310980271	2.41606072760362	1.67742559205468	0.00234072236970314	0.0328539859188638
PPYR_10475_EVM prediction Ppyr1.4_LG6.758	PPYR_10475	348.473615115256	0.178769078024288	0.366407441325622	6.56632722324554e-05	0.00306032168009038
PPYR_10482_EVM prediction Ppyr1.4_LG6.765	PPYR_10482	298.206223411565	0.952644094056083	0.32079137175488	0.000188612511529258	0.00618481601121659
PPYR_10494_EVM prediction Ppyr1.4_LG6.777	PPYR_10494	42.9664121437562	-1.61293115150907	0.670670817539254	0.000592576409043558	0.0135066553923377
PPYR_10503_EVM prediction Ppyr1.4_LG6.786	PPYR_10503	71.9703594702106	2.17131709559061	0.339783024215332	7.96001747312275e-12	1.19756496848866e-08
PPYR_10507_EVM prediction Ppyr1.4_LG6.790	PPYR_10507	21.2284317349393	2.1927157556914	1.28801156393073	0.0015896470467226	0.0259952828903504
PPYR_10508_EVM prediction Ppyr1.4_LG6.791	PPYR_10508	44.6103443706374	2.00315026930511	0.706754361939981	0.000149680658644072	0.00531028076810989
PPYR_10535_EVM prediction Ppyr1.4_LG6.818	PPYR_10535	526.369968885168	0.73699699541385	0.236967945708311	0.000175435481318401	0.00590536535317866
PPYR_10542_EVM prediction Ppyr1.4_LG6.825	PPYR_10542	244.352503132359	1.80509563037376	0.711516229682659	0.000394480074916837	0.0100696651643914
PPYR_10551_EVM prediction Ppyr1.4_LG6.834	PPYR_10551	2693.064087915	-0.495018106463873	0.152935612113759	0.000233424144157914	0.00697993768209342
PPYR_10578_EVM prediction Ppyr1.4_LG6.861	PPYR_10578	595.637070505942	-0.924433706197073	0.268423309439621	4.68409730468006e-05	0.00246063687773161
PPYR_10640_EVM prediction Ppyr1.4_LG6.923	PPYR_10640	88.8167226807214	0.852172182967808	0.388187293685906	0.00167553697656174	0.0269782934469729
PPYR_10641_EVM prediction Ppyr1.4_LG6.924	PPYR_10641	11.1484521574004	2.57047110230471	0.841767007595731	8.07910580737865e-05	0.0034220146938654
PPYR_10678_EVM prediction Ppyr1.4_LG6.961	PPYR_10678	5769.27765950657	0.419541624496069	0.146424282457193	0.00104916253766268	0.0194056440508182
PPYR_10688_EVM prediction Ppyr1.4_LG6.971	PPYR_10688	54.2740334940857	-1.17863337961708	0.418073029126465	0.000271643149844859	0.00778896419840543
PPYR_10691_EVM prediction Ppyr1.4_LG6.974	PPYR_10691	360.119556519511	1.39929864887038	0.286335141820427	5.60972748226973e-08	1.46776182187136e-05
PPYR_10692_EVM prediction Ppyr1.4_LG6.975	PPYR_10692	101.797420945071	1.02916919283261	0.511225008862531	0.00191211073674581	0.029002655486462
PPYR_10715_EVM prediction Ppyr1.4_LG6.998	PPYR_10715	534.323562284839	0.647710881232404	0.313490098832528	0.00351819097998404	0.0427534643606118
PPYR_10716_EVM prediction Ppyr1.4_LG6.999	PPYR_10716	476.294870542619	1.7690409054936	0.394766169940339	3.13086180828517e-07	5.68175840172564e-05
PPYR_10727_EVM prediction Ppyr1.4_LG6.1010	PPYR_10727	95.7084379291161	1.11316262638012	0.354977656459136	9.38184182376234e-05	0.00380085649885907
PPYR_10734_EVM prediction Ppyr1.4_LG6.1017	PPYR_10734	86.5141696443	-0.818045206515878	0.418350542748588	0.00310614926955618	0.0396041915496001
PPYR_10738_EVM prediction Ppyr1.4_LG6.1021	PPYR_10738	9.51494888537036	1.11679011779267	0.58032463439925	0.00275901306661192	0.0365896991590064
PPYR_10758_EVM prediction Ppyr1.4_LG6.1041	PPYR_10758	1060.15645119318	0.491328206574164	0.200901285716216	0.00236037628585227	0.0329272281568669
PPYR_10759_EVM prediction Ppyr1.4_LG6.1042	PPYR_10759	60.8449012854785	1.55276154108396	1.0370847618786	0.0029227045542708	0.03797120653169
PPYR_10762_EVM prediction Ppyr1.4_LG6.1045	PPYR_10762	58.5129396642485	3.297460644426	2.16721597147863	0.0015338093770252	0.0253461999553414
PPYR_10787_EVM prediction Ppyr1.4_LG6.1070	PPYR_10787	245.650838157064	0.843927668393592	0.241566307816811	3.87440034013223e-05	0.0021435503908247
PPYR_10789_EVM prediction Ppyr1.4_LG6.1072	PPYR_10789	72.798159249219	2.19454696336125	0.731467701833518	8.58414471511011e-05	0.00358167021518498
PPYR_10794_EVM prediction Ppyr1.4_LG6.1077	PPYR_10794	314.033423047951	-1.13049648384609	0.305637607829413	1.38476690082693e-05	0.000950343579644015
PPYR_10800_EVM prediction Ppyr1.4_LG6.1083	PPYR_10800	79.6272182811255	1.11216279368655	0.356228057820178	9.9178450211988e-05	0.00390464625771899
PPYR_10806_EVM prediction Ppyr1.4_LG6.1089	PPYR_10806	100.066736937008	1.56947486447917	0.897500711063699	0.00189261555821354	0.0288113439946713
PPYR_10811_EVM prediction Ppyr1.4_LG6.1094	PPYR_10811	859.154884860432	0.814780476854827	0.22360607549609	2.58309102829949e-05	0.00154481143925778
PPYR_10834_EVM prediction Ppyr1.4_LG6.1117	PPYR_10834	6.68327444281926	1.62761853859169	1.05856914564826	0.00398633262747621	0.0457626613057346
PPYR_10838_EVM prediction Ppyr1.4_LG6.1121	PPYR_10838	643.756963713097	0.799000969075064	0.308549309385942	0.000712696088783734	0.0149428216678379
PPYR_10866_EVM prediction Ppyr1.4_LG6.1149	PPYR_10866	387.168290618747	0.385668829516156	0.11633716532018	0.000283387771204583	0.00805218782479266
PPYR_10883_EVM prediction Ppyr1.4_LG6.1166	PPYR_10883	74.1025976910106	2.10816599971892	0.518777921050961	2.43085374390805e-06	0.000272581180086975
PPYR_10889_EVM prediction Ppyr1.4_LG6.1172	PPYR_10889	126.082097793434	-0.489411800624606	0.185921389736832	0.00162127847088074	0.0262730791171499
PPYR_10893_EVM prediction Ppyr1.4_LG6.1176	PPYR_10893	321.911855897814	-0.900517599133396	0.488099174325265	0.00332068267366521	0.0412506960420983
PPYR_10902_EVM prediction Ppyr1.4_LG6.1185	PPYR_10902	1705.66138213232	1.51186490226039	0.382046150359174	3.86122706510436e-06	0.000384866275481314
PPYR_10917_EVM prediction Ppyr1.4_LG6.1200	PPYR_10917	19.8822381600226	-1.66008815206085	1.05832666900412	0.0028112664589123	0.0368161579327211
PPYR_10937_EVM prediction Ppyr1.4_LG6.1220	PPYR_10937	57.0440599198057	1.3674205267051	0.56234447724802	0.000688612741463656	0.0146581142712577
PPYR_10939_EVM prediction Ppyr1.4_LG6.1222	PPYR_10939	2033.80462336933	1.07850973126043	0.464067973542596	0.000913889859199204	0.0178222713380168
PPYR_10951_EVM prediction Ppyr1.4_LG6.1234	PPYR_10951	140.423236444372	1.11643844851541	0.416646518349756	0.000363281134972413	0.00948533840773085
PPYR_10987_EVM prediction Ppyr1.4_LG6.1270	PPYR_10987	1561.32125180238	1.20863868401806	0.329813752353581	1.37463456958308e-05	0.000950343579644015
PPYR_11008_EVM prediction Ppyr1.4_LG6.1291	PPYR_11008	163.693406137229	1.31594712069744	0.394628478921984	4.42749949458544e-05	0.00235677423529501
PPYR_11017_EVM prediction Ppyr1.4_LG6.1300	PPYR_11017	68.2087649590475	4.8143400277711	1.4412200904227	2.00363727690638e-05	0.00125818402803336
PPYR_11035_EVM prediction Ppyr1.4_LG6.1318	PPYR_11035	37.3065770245398	-2.25255177770379	0.812682632590569	0.000189440191027272	0.00619577958101955
PPYR_11066_EVM prediction Ppyr1.4_LG6.1349	PPYR_11066	10.0218438248587	0.0768905730565473	0.281957697811964	0.00246286745936137	0.0336940658193022
PPYR_11069_EVM prediction Ppyr1.4_LG6.1352	PPYR_11069	59.1628257561206	-1.10220408847308	0.504944987609602	0.00128488595111754	0.0223238918472415
PPYR_11076_EVM prediction Ppyr1.4_LG6.1359	PPYR_11076	13.1884234941525	0.123885312863019	0.30997400840513	0.000743751961693416	0.0154211800313221
PPYR_11078_EVM prediction Ppyr1.4_LG6.1361	PPYR_11078	15.8211879717971	-1.05359293069348	0.490028386215198	0.00153822093832482	0.0253856987705931
PPYR_11110_EVM prediction Ppyr1.4_LG6.1393	PPYR_11110	4218.51148692481	0.589994478313982	0.280710515454095	0.00392435152209438	0.0454068549763993
PPYR_11123_EVM prediction Ppyr1.4_LG6.1406	PPYR_11123	529.363659755911	-0.584180246437264	0.178036665208017	0.000147599005135054	0.00525896257006881
PPYR_11128_EVM prediction Ppyr1.4_LG7.5	PPYR_11128	379.201185337764	4.98077669822775	0.997103178046843	1.32559426832195e-08	4.49949686915009e-06
PPYR_11131_EVM prediction Ppyr1.4_LG7.8	PPYR_11131	5.29759429122604	2.1126934098535	0.958469875501676	0.000818228687841206	0.0163893685655466
PPYR_11134_EVM prediction Ppyr1.4_LG7.11	PPYR_11134	316.956444100529	0.612965773091918	0.173624127751906	5.86069668776336e-05	0.00287571494093883
PPYR_11140_EVM prediction Ppyr1.4_LG7.17	PPYR_11140	587.221120849701	3.75432775147122	0.760372226853625	2.60099741029852e-08	7.64290195110057e-06
PPYR_11141_EVM prediction Ppyr1.4_LG7.18	PPYR_11141	11.925324774151	0.179116509095443	0.364340665649236	0.000657560883567482	0.0144563723180308
PPYR_11143_EVM prediction Ppyr1.4_LG7.20	PPYR_11143	219.535526268236	3.8932224159065	0.937208385278627	1.11670119426991e-06	0.000154117036250943
PPYR_11144_EVM prediction Ppyr1.4_LG7.21	PPYR_11144	6452.57891309359	1.49497020566404	0.487112735646139	8.7956349442718e-05	0.00364040418766946
PPYR_11160_EVM prediction Ppyr1.4_LG7.37	PPYR_11160	366.448464459937	0.493157268493144	0.191547723350107	0.00179355862144917	0.0279525501503582
PPYR_11168_EVM prediction Ppyr1.4_LG7.45	PPYR_11168	7.68201689427944	1.57705669200649	1.40210935885163	0.00390753678587318	0.0453415784848772
PPYR_11177_EVM prediction Ppyr1.4_LG7.54	PPYR_11177	59.1908478349816	1.27789870669196	0.543254884152299	0.000780536798214028	0.0159135741051461
PPYR_11182_EVM prediction Ppyr1.4_LG7.59	PPYR_11182	36.207194309988	-2.73304946025298	0.917076199209184	0.000102428929557926	0.00400749198229904
PPYR_11195_EVM prediction Ppyr1.4_LG7.72	PPYR_11195	65.1784779526397	1.15952481838959	0.68981538050954	0.0030217261163714	0.0387639001997021
PPYR_11198_EVM prediction Ppyr1.4_LG7.75	PPYR_11198	544.369535297344	0.581708174341967	0.200657296247433	0.0005155372498723	0.0121882794989186
PPYR_11205_EVM prediction Ppyr1.4_LG7.82	PPYR_11205	29.294276459021	6.71726589235205	1.91499579558576	2.61468354551039e-06	0.000280665048274059
PPYR_11217_EVM prediction Ppyr1.4_LG7.94	PPYR_11217	1354.21282737707	-1.43261434974979	0.348936565008745	1.91983241303899e-06	0.000231838223801506
PPYR_11236_EVM prediction Ppyr1.4_LG7.113	PPYR_11236	552.859676109859	4.27134481865614	1.02442232890242	7.4735775007804e-07	0.000109140302130583
PPYR_11245_EVM prediction Ppyr1.4_LG7.122	PPYR_11245	861.383271090128	-1.4200227898312	0.593210940238789	0.000662609065145188	0.0144654229535451
PPYR_11246_EVM prediction Ppyr1.4_LG7.123	PPYR_11246	46.3499883816513	-3.95522313973733	0.757304283891326	8.29983454554949e-09	3.06581241345753e-06
PPYR_11248_EVM prediction Ppyr1.4_LG7.125	PPYR_11248	106.002657640909	-2.13260557099627	0.563608435287478	7.03583738962655e-06	0.000581336064317894
PPYR_11249_EVM prediction Ppyr1.4_LG7.126	PPYR_11249	117.944124586317	-3.31129205667486	0.765450855558144	6.31489958715371e-07	9.44152665655517e-05
PPYR_11260_EVM prediction Ppyr1.4_LG7.137	PPYR_11260	599.494564129773	1.24905574232691	0.399908570086128	8.66467309784514e-05	0.00360329898794163
PPYR_11266_EVM prediction Ppyr1.4_LG7.143	PPYR_11266	383.456892575234	1.05351782125259	0.32882636555619	8.01626235694477e-05	0.0034220146938654
PPYR_11276_EVM prediction Ppyr1.4_LG7.153	PPYR_11276	127.58388631153	0.625248614458522	0.275554664538025	0.00252509741001	0.0343211021345407
PPYR_11287_EVM prediction Ppyr1.4_LG7.164	PPYR_11287	37.8196397938246	-0.215997307534595	0.420175171152594	0.000426930593957532	0.010659684551715
PPYR_11289_EVM prediction Ppyr1.4_LG7.166	PPYR_11289	266.580529530668	0.720264091861696	0.274137350031617	0.000793953924669235	0.016082689257937
PPYR_11300_EVM prediction Ppyr1.4_LG7.177	PPYR_11300	3681.15946216611	-0.54382675206861	0.16466218471916	0.000171613373452359	0.00582511447888697
PPYR_11301_EVM prediction Ppyr1.4_LG7.178	PPYR_11301	1844.0169777227	0.629993114807372	0.177697265395655	5.93157058343785e-05	0.00288888283320744
PPYR_11310_EVM prediction Ppyr1.4_LG7.187	PPYR_11310	386.178621414171	-0.844104613809446	0.348671401286989	0.00106308043390965	0.0195917599482385
PPYR_11328_EVM prediction Ppyr1.4_LG7.205	PPYR_11328	66.3830931599069	1.00462447189646	0.260568158651695	8.04349350423916e-06	0.000631363968248373
PPYR_11345_EVM prediction Ppyr1.4_LG7.222	PPYR_11345	104.992423578326	-1.21332337017975	0.591949810664904	0.0015647492598811	0.0256978561011279
PPYR_11364_EVM prediction Ppyr1.4_LG7.241	PPYR_11364	681.780759730383	-0.657206350025347	0.322040041238295	0.00369512947235448	0.0439461468213067
PPYR_11367_EVM prediction Ppyr1.4_LG7.244	PPYR_11367	11.7515967098731	0.183841231603579	0.369106936576576	0.00101818328314682	0.0190708280356067
PPYR_11368_EVM prediction Ppyr1.4_LG7.245	PPYR_11368	261.206996313332	1.54329118315643	0.616742085244946	0.000404616248190487	0.0101631509220486
PPYR_11441_EVM prediction Ppyr1.4_LG7.318	PPYR_11441	19.7419652212297	-1.96689976039881	0.664641345027498	0.000123754615197175	0.00463950511122782
PPYR_11457_EVM prediction Ppyr1.4_LG7.334	PPYR_11457	449.217093341147	0.443699135459316	0.131160233114115	0.000174682516974638	0.00589741325452815
PPYR_11479_EVM prediction Ppyr1.4_LG7.356	PPYR_11479	220.45754266813	0.468333450186037	0.166135534736904	0.000965324151221834	0.0184809542914558
PPYR_11487_EVM prediction Ppyr1.4_LG7.364	PPYR_11487	94.5723047281614	1.2073846869926	0.64507071099698	0.0020184640131461	0.0302948227785085
PPYR_11495_EVM prediction Ppyr1.4_LG7.372	PPYR_11495	1058.19916920377	-0.420460994490372	0.125884882345811	0.000228520629254501	0.00688247142160019
PPYR_11503_EVM prediction Ppyr1.4_LG7.380	PPYR_11503	1532.85828922439	1.25731254987431	0.310566534584003	2.9119658768643e-06	0.000299765405307695
PPYR_11519_EVM prediction Ppyr1.4_LG7.396	PPYR_11519	2242.37575757326	1.04688348351419	0.29734729100403	2.6858802436002e-05	0.00159113065940448
PPYR_11539_EVM prediction Ppyr1.4_LG7.416	PPYR_11539	278.295484526565	1.52163806269874	0.651407743309551	0.000599884272403885	0.0136237731955161
PPYR_11565_EVM prediction Ppyr1.4_LG7.442	PPYR_11565	39.523493026739	0.704526121876614	0.359816326460094	0.00378210018655827	0.0445167724863968
PPYR_11590_EVM prediction Ppyr1.4_LG7.467	PPYR_11590	1205.45874717843	-1.06782869860903	0.364872316725129	0.000203407537825403	0.00655024427576727
PPYR_11618_EVM prediction Ppyr1.4_LG7.495	PPYR_11618	350.43653996903	0.513086648400204	0.159518736016046	0.000234826800123733	0.00700520138421367
PPYR_11623_EVM prediction Ppyr1.4_LG7.500	PPYR_11623	1001.72031784884	-0.590290068672587	0.232979764824153	0.00143772653521051	0.0241073532118942
PPYR_11625_EVM prediction Ppyr1.4_LG7.502	PPYR_11625	20.7753312061544	3.33280399290239	1.72023254997573	0.000749625649598578	0.0154506966506472
PPYR_11626_EVM prediction Ppyr1.4_LG7.503	PPYR_11626	142.929370291856	0.353342496478687	0.859254008094865	0.00239353907272486	0.0332527181574685
PPYR_11668_EVM prediction Ppyr1.4_LG7.545	PPYR_11668	28.4917444067297	3.09096337455455	1.25582742931168	0.000350549344338491	0.00921035400742074
PPYR_11673_EVM prediction Ppyr1.4_LG7.550	PPYR_11673	1564.57455845567	-0.788417327205117	0.340034711482796	0.00146583878063625	0.0244806771888439
PPYR_11678_EVM prediction Ppyr1.4_LG7.555	PPYR_11678	963.142785762864	1.25486703451275	0.503308037605933	0.000518377396674381	0.0122144497651661
PPYR_11682_EVM prediction Ppyr1.4_LG7.559	PPYR_11682	113.046763296839	4.96256850557779	1.11880278180959	2.71046548239819e-07	5.15768727173317e-05
PPYR_11683_EVM prediction Ppyr1.4_LG7.560	PPYR_11683	80.4807152329172	4.50809426061946	1.10707554513292	1.20730369843296e-06	0.000159605548932837
PPYR_11699_EVM prediction Ppyr1.4_LG7.576	PPYR_11699	4013.67762174889	-0.764060156583822	0.272302426902441	0.000437030601846637	0.0108044632452597
PPYR_11709_EVM prediction Ppyr1.4_LG7.586	PPYR_11709	5.46183850715719	2.55369181005598	1.5238780983488	0.00160869840696786	0.0262384977832589
PPYR_11731_EVM prediction Ppyr1.4_LG7.608	PPYR_11731	668.963194822298	-0.779727859612413	0.323338405188253	0.00121566858257583	0.0215643809725562
PPYR_11737_EVM prediction Ppyr1.4_LG7.614	PPYR_11737	87.6078477301616	-1.35904315935638	0.311524808843749	7.60980557654663e-07	0.000109852354294079
PPYR_11781_EVM prediction Ppyr1.4_LG7.658	PPYR_11781	2262.13288660039	-0.603760168661992	0.199225217332771	0.000329649112614791	0.00880864511772163
PPYR_11861_EVM prediction Ppyr1.4_LG7.738	PPYR_11861	1777.80280372407	0.58447583508081	0.186344387880478	0.00024382953019628	0.00719713081974649
PPYR_11872_EVM prediction Ppyr1.4_LG7.749	PPYR_11872	744.424390961083	1.73497939875064	0.292175118297308	1.45147339393322e-10	1.21527029029382e-07
PPYR_11914_EVM prediction Ppyr1.4_LG7.791	PPYR_11914	7.31704559687323	-1.07285892422948	0.558836466886299	0.00245426086370319	0.0336496312087864
PPYR_11931_EVM prediction Ppyr1.4_LG7.808	PPYR_11931	39.1311258719705	-2.99279412863975	0.93762674126017	4.82034481726666e-05	0.0024810946950841
PPYR_11938_EVM prediction Ppyr1.4_LG7.815	PPYR_11938	47.4261557244547	1.00036278651221	0.602858900765648	0.00351603045184828	0.0427534643606118
PPYR_11962_EVM prediction Ppyr1.4_LG7.839	PPYR_11962	583.243375219874	0.597328011503549	0.253771093557596	0.00226866342736888	0.0323245957656134
PPYR_11965_EVM prediction Ppyr1.4_LG7.842	PPYR_11965	22.525988883738	-6.06179209437978	0.684315366307613	0.000289907822945994	0.00818191538961513
PPYR_11971_EVM prediction Ppyr1.4_LG7.848	PPYR_11971	105.238715545739	0.130040559897071	0.313858129124079	0.00222133827782876	0.0319871612131375
PPYR_11972_EVM prediction Ppyr1.4_LG7.849	PPYR_11972	153.454209326196	-1.2762719102823	0.687943189554415	0.00211828319379753	0.0313351220623123
PPYR_11973_EVM prediction Ppyr1.4_LG7.850	PPYR_11973	855.411989839803	-1.20211878987103	0.489902739197897	0.00063008670677255	0.0141056309275516
PPYR_11982_EVM prediction Ppyr1.4_LG7.859	PPYR_11982	3605.68955366679	-0.639614549861634	0.227757831967468	0.000666925753274885	0.0144912119989261
PPYR_12002_EVM prediction Ppyr1.4_LG7.879	PPYR_12002	136.474888207297	-1.29764569873099	0.728255723275937	0.00244668157654661	0.0336191180742329
PPYR_12012_EVM prediction Ppyr1.4_LG7.889	PPYR_12012	53.5032684935361	-1.56440730118797	0.513207135874073	0.000103071186381725	0.00402009636573941
PPYR_12013_EVM prediction Ppyr1.4_LG7.890	PPYR_12013	470.882274619549	-0.615551540898405	0.257028726379362	0.00223228721536101	0.0320516172375177
PPYR_12018_EVM prediction Ppyr1.4_LG7.895	PPYR_12018	20.1301114768035	2.31231709392182	0.838256097792284	0.000171536374472461	0.00582511447888697
PPYR_12020_EVM prediction Ppyr1.4_LG7.897	PPYR_12020	293.103303440144	1.77828825963208	0.712321021323162	0.000407915411023702	0.0102255681577778
PPYR_12036_EVM prediction Ppyr1.4_LG7.913	PPYR_12036	278.591221680637	0.562275157529208	0.248357997324302	0.0030482574648277	0.0389847917523127
PPYR_12039_EVM prediction Ppyr1.4_LG7.916	PPYR_12039	320.67875046418	0.916525940373024	0.218432215182423	2.17249869091114e-06	0.000254604582857268
PPYR_12049_EVM prediction Ppyr1.4_LG7.926	PPYR_12049	128.051299531285	1.70342678855124	1.08327493525068	0.00278171986762416	0.036670673472767
PPYR_12054_EVM prediction Ppyr1.4_LG7.931	PPYR_12054	1042.08850522259	5.07545149846309	1.55986911203164	1.60931863180865e-05	0.00107384473074476
PPYR_12061_EVM prediction Ppyr1.4_LG7.938	PPYR_12061	2573.15754807327	-1.09599914198918	0.507601062314043	0.00143039837191323	0.0240809291593275
PPYR_12062_EVM prediction Ppyr1.4_LG7.939	PPYR_12062	121.273947724693	0.563873828450335	0.203127910331603	0.000847632951299418	0.0168440225243187
PPYR_12063_EVM prediction Ppyr1.4_LG7.940	PPYR_12063	129.524359231875	1.21881471900101	0.620379872570763	0.0016451390242831	0.0265911209858063
PPYR_12064_EVM prediction Ppyr1.4_LG7.941	PPYR_12064	81.1291685148812	1.39890896225238	0.835882534195701	0.00237806340579314	0.0330743059948572
PPYR_12068_EVM prediction Ppyr1.4_LG7.945	PPYR_12068	8.26206136150375	1.68363243123693	0.601744930386363	0.000223042962719748	0.00686855581917416
PPYR_12078_EVM prediction Ppyr1.4_LG7.955	PPYR_12078	1155.44894347061	-2.23201514304879	0.657446641104177	4.31188039127362e-05	0.00233417697560368
PPYR_12097_EVM prediction Ppyr1.4_LG7.974	PPYR_12097	2089.45131342458	-0.586048846584021	0.195495292382133	0.000386534832108615	0.00991333939316026
PPYR_12099_EVM prediction Ppyr1.4_LG7.976	PPYR_12099	31.0873856673551	1.03123689271525	0.391666844007931	0.000488936317237337	0.0117935326784134
PPYR_12100_EVM prediction Ppyr1.4_LG7.977	PPYR_12100	5729.51492474332	1.45236462862576	0.524332507001292	0.000222785881812457	0.00686855581917416
PPYR_12101_EVM prediction Ppyr1.4_LG7.978	PPYR_12101	237.528032699462	6.3509045981324	0.997844955142745	5.48360363229664e-12	9.83836828828765e-09
PPYR_12104_EVM prediction Ppyr1.4_LG7.981	PPYR_12104	296.113134906581	0.335723821194611	0.10881467507807	0.000746934385263036	0.0154288633955896
PPYR_12111_EVM prediction Ppyr1.4_LG7.988	PPYR_12111	30.3896884715904	2.89296953046517	1.27930897864535	0.000509395907841987	0.0121394747753084
PPYR_12124_EVM prediction Ppyr1.4_LG7.1001	PPYR_12124	147.594059577085	0.855985442659509	0.49895501229109	0.00410189755206143	0.0466628001416119
PPYR_12125_EVM prediction Ppyr1.4_LG7.1002	PPYR_12125	45.9592275233777	1.59770115669578	0.509369962239548	7.12760543275907e-05	0.00321998549028853
PPYR_12126_EVM prediction Ppyr1.4_LG7.1003	PPYR_12126	217.344396518709	3.44490466869842	1.1429594141729	5.9576451453199e-05	0.00288888283320744
PPYR_12131_EVM prediction Ppyr1.4_LG7.1008	PPYR_12131	78.5212524796382	-0.0108839333050243	0.265969402480413	2.61680694241042e-08	7.64290195110057e-06
PPYR_12159_EVM prediction Ppyr1.4_LG7.1036	PPYR_12159	446.163862241334	5.72460779962167	1.28111908397457	1.61870186257762e-07	3.44564011730717e-05
PPYR_12180_EVM prediction Ppyr1.4_LG7.1057	PPYR_12180	285.147165909933	0.422504475052552	0.173020245625183	0.00346005145807253	0.0423123527380067
PPYR_12181_EVM prediction Ppyr1.4_LG7.1058	PPYR_12181	17.7602753355544	0.146323937517195	0.32667085659006	0.00411248248592758	0.0467408756025018
PPYR_12194_EVM prediction Ppyr1.4_LG7.1071	PPYR_12194	168.879563296566	0.479736252707513	0.206361988932475	0.00363293588973999	0.043536299464928
PPYR_12215_EVM prediction Ppyr1.4_LG7.1092	PPYR_12215	149.582905723221	0.553909489299828	0.21020881452921	0.00122185475789758	0.0216130618372334
PPYR_12231_EVM prediction Ppyr1.4_LG7.1108	PPYR_12231	6.41594767220167	5.04197249478776	2.48863218010639	0.000629635926047297	0.0141056309275516
PPYR_12234_EVM prediction Ppyr1.4_LG7.1111	PPYR_12234	3300.58419907743	-1.71235486821355	0.614527082050104	0.00021299791304745	0.00677117297882826
PPYR_12235_EVM prediction Ppyr1.4_LG7.1112	PPYR_12235	7.82989567390966	0.079264634960325	0.283135201984617	0.00327854865663834	0.0409297142929632
PPYR_12238_EVM prediction Ppyr1.4_LG7.1115	PPYR_12238	20.97005034062	2.55718109997344	0.494485772078242	1.52227176986601e-08	4.90210542506338e-06
PPYR_12268_EVM prediction Ppyr1.4_LG7.1145	PPYR_12268	125.964479103436	2.17561489106178	0.574957651744744	5.52368168191744e-06	0.000491999420164547
PPYR_12275_EVM prediction Ppyr1.4_LG7.1152	PPYR_12275	101.704826307488	1.68428667693493	0.453106465191187	8.58432130074967e-06	0.000665496859358735
PPYR_12291_EVM prediction Ppyr1.4_LG7.1168	PPYR_12291	1453.7045092644	0.635529012687244	0.272338084691552	0.00201663470448173	0.0302948227785085
PPYR_12313_EVM prediction Ppyr1.4_LG7.1190	PPYR_12313	373.807543873629	0.847542169799276	0.22987305468494	1.7977881755474e-05	0.00115786777931794
PPYR_12314_EVM prediction Ppyr1.4_LG7.1191	PPYR_12314	396.413445908923	0.670509726889825	0.208788287155401	0.000145030926164748	0.00520412400486592
PPYR_12316_EVM prediction Ppyr1.4_LG7.1193	PPYR_12316	4815.97539280335	-0.562311778825101	0.258791880054213	0.00372899343136589	0.0441099370667197
PPYR_12321_EVM prediction Ppyr1.4_LG7.1198	PPYR_12321	505.587844573226	-1.48818786842853	0.790197000945415	0.00186096729585249	0.0285719905484247
PPYR_12339_EVM prediction Ppyr1.4_LG7.1216	PPYR_12339	143.946973052777	1.75562037052921	0.70444469884044	0.000384605722159605	0.00990711532867811
PPYR_12343_EVM prediction Ppyr1.4_LG7.1220	PPYR_12343	2104.37798749964	-1.0467453170681	0.248783488695574	2.33239668873257e-06	0.000263897027151283
PPYR_12345_EVM prediction Ppyr1.4_LG7.1222	PPYR_12345	1693.01050963688	0.682622538513902	0.338319380003305	0.00407847215501399	0.046486030073849
PPYR_12359_EVM prediction Ppyr1.4_LG7.1236	PPYR_12359	2303.40492939004	-0.666011573252939	0.245619927589359	0.000717980243938945	0.015028523139382
PPYR_12363_EVM prediction Ppyr1.4_LG7.1240	PPYR_12363	1710.04329870002	-0.47910683969171	0.192197485858874	0.00234868694750283	0.0328539859188638
PPYR_12410_EVM prediction Ppyr1.4_LG7.1287	PPYR_12410	806.556556952222	1.48604336623206	0.609706564233995	0.000486271233669029	0.0117670143037559
PPYR_12411_EVM prediction Ppyr1.4_LG7.1288	PPYR_12411	423.845652303113	3.54837821501092	0.826448355078022	5.46425418069503e-07	8.47229237720356e-05
PPYR_12435_EVM prediction Ppyr1.4_LG7.1312	PPYR_12435	995.990305209613	1.12094487750104	0.333009175726038	4.34841890731596e-05	0.00234385377926958
PPYR_12469_EVM prediction Ppyr1.4_LG7.1346	PPYR_12469	9132.74574920031	0.605415373446812	0.229643309571718	0.00101861296987789	0.0190708280356067
PPYR_12470_EVM prediction Ppyr1.4_LG7.1347	PPYR_12470	263.533882244059	0.363592262542838	0.139369864747442	0.00324401815440609	0.040700923078108
PPYR_12483_EVM prediction Ppyr1.4_LG7.1360	PPYR_12483	4.04034165662094	1.90773855029702	1.42829701777438	0.0031295866135851	0.0396373218301479
PPYR_12488_EVM prediction Ppyr1.4_LG7.1365	PPYR_12488	8521.82178792388	-0.499007141525706	0.176723931680026	0.000877598953378265	0.017297982473947
PPYR_12498_EVM prediction Ppyr1.4_LG8.3	PPYR_12498	10.5819903916521	1.63350237700198	1.52173696988341	0.0038378343002096	0.044878362175356
PPYR_12501_EVM prediction Ppyr1.4_LG8.6	PPYR_12501	2549.08623326547	1.05020133716283	0.435995608753217	0.000769930011831577	0.0157484544276755
PPYR_12516_EVM prediction Ppyr1.4_LG8.21	PPYR_12516	24.3873329245023	0.245989439965107	0.478024058908654	0.000323917098005183	0.00871108101466188
PPYR_12530_EVM prediction Ppyr1.4_LG8.35	PPYR_12530	513.119103708057	4.32272220330081	0.863441203204379	1.71213316514936e-08	5.24455620027092e-06
PPYR_12535_EVM prediction Ppyr1.4_LG8.40	PPYR_12535	404.834238907473	-0.900984508327287	0.492967189090779	0.00336796364148246	0.0416268572458887
PPYR_12541_EVM prediction Ppyr1.4_LG8.46	PPYR_12541	86.9707260140369	0.13419346822712	0.319150384746076	8.04843774063649e-05	0.0034220146938654
PPYR_12545_EVM prediction Ppyr1.4_LG8.50	PPYR_12545	333.337459336044	-0.94285551367256	0.395547089258862	0.00102043127955472	0.0190708280356067
PPYR_12553_EVM prediction Ppyr1.4_LG8.58	PPYR_12553	143.119785891474	1.35638793776152	0.502578261942263	0.000292117669600202	0.00822579778589448
PPYR_12554_EVM prediction Ppyr1.4_LG8.59	PPYR_12554	681.388652189015	-0.771480713211994	0.358210441791659	0.00218274402664891	0.0318304076082785
PPYR_12570_EVM prediction Ppyr1.4_LG8.75	PPYR_12570	4.80912500818216	-1.17422780726094	0.737056953382569	0.00389266508356883	0.0453086012831704
PPYR_12591_EVM prediction Ppyr1.4_LG8.96	PPYR_12591	21.4267015351605	3.68446153228573	0.74365093317043	2.92991629538817e-08	8.2237136964147e-06
PPYR_12616_EVM prediction Ppyr1.4_LG8.121	PPYR_12616	217.611383955953	2.08159409039209	1.5143008045689	0.00237456674195663	0.0330622879293053
PPYR_12623_EVM prediction Ppyr1.4_LG8.128	PPYR_12623	70.528560206049	1.76994277365366	0.736707114342079	0.000490148236601898	0.0117935326784134
PPYR_12627_EVM prediction Ppyr1.4_LG8.132	PPYR_12627	14.6904125877879	-2.71665242567324	0.7162446482277	6.39772473162584e-06	0.000540612213780624
PPYR_12661_EVM prediction Ppyr1.4_LG8.166	PPYR_12661	563.25439044572	0.648252910162163	0.274550443764491	0.00180503754898096	0.0279817543346958
PPYR_12664_EVM prediction Ppyr1.4_LG8.169	PPYR_12664	2003.04037613631	1.03847197580661	0.269571421727087	7.66730222596619e-06	0.000613335341757385
PPYR_12671_EVM prediction Ppyr1.4_LG8.176	PPYR_12671	252.704505720286	-0.803008431507492	0.339257769625451	0.00130344694628777	0.0225171804655132
PPYR_12684_EVM prediction Ppyr1.4_LG8.189	PPYR_12684	252.704505720286	-0.803008431507492	0.339257769625451	0.00130344694628777	0.0225171804655132
PPYR_12699_EVM prediction Ppyr1.4_LG8.204	PPYR_12699	291.424399146081	1.55572379977148	0.529501973825448	0.000127549318343236	0.00472534480552421
PPYR_12713_EVM prediction Ppyr1.4_LG8.218	PPYR_12713	1241.21710514867	-1.39434191412147	0.614243640394871	0.00091073430741548	0.0177883548473266
PPYR_12719_EVM prediction Ppyr1.4_LG8.224	PPYR_12719	564.194760302796	-1.10795047633063	0.63369233913763	0.00297149908654462	0.038394091592504
PPYR_12731_EVM prediction Ppyr1.4_LG8.236	PPYR_12731	44.7391632906087	0.174906522502553	0.358576584155779	0.000785226578192606	0.0159832424562738
PPYR_12751_EVM prediction Ppyr1.4_LG8.256	PPYR_12751	908.294911952542	0.770185664785707	0.245144826211457	0.000165908058892151	0.00572428382314979
PPYR_12755_EVM prediction Ppyr1.4_LG8.260	PPYR_12755	432.571821810046	0.75470728546292	0.260905307713393	0.000330787031555684	0.00882028520022896
PPYR_12757_EVM prediction Ppyr1.4_LG8.262	PPYR_12757	112.019372595908	1.47415018677454	0.7041090177335	0.00119797998547602	0.0213410363653807
PPYR_12795_EVM prediction Ppyr1.4_LG8.300	PPYR_12795	86.1588094933099	1.24143115747695	0.327084896337434	8.76819176447388e-06	0.000669095837924958
PPYR_12809_EVM prediction Ppyr1.4_LG8.314	PPYR_12809	340.252789518579	-0.640999779227319	0.214928743169722	0.00032136178909792	0.00869823859758789
PPYR_12847_EVM prediction Ppyr1.4_LG8.352	PPYR_12847	648.424630575604	0.631150096465562	0.281342081337574	0.00252811620671386	0.0343249853406695
PPYR_12850_EVM prediction Ppyr1.4_LG8.355	PPYR_12850	146.683756892407	0.233313639191171	0.458147501076125	5.31208015351279e-05	0.00267929376096253
PPYR_12859_EVM prediction Ppyr1.4_LG8.364	PPYR_12859	207.533436424815	3.26870145876133	0.969593129901763	2.10321853649249e-05	0.00130119810836498
PPYR_12865_EVM prediction Ppyr1.4_LG8.370	PPYR_12865	583.837573282489	1.67939847470747	0.537987152590796	7.37602713573484e-05	0.00326181425343992
PPYR_12887_EVM prediction Ppyr1.4_LG8.392	PPYR_12887	40.3124770002619	2.10752290269842	1.15329733464125	0.00132639206253966	0.0227881777201582
PPYR_12960_EVM prediction Ppyr1.4_LG8.465	PPYR_12960	5.17168327284121	3.36113133685122	0.998669723834478	4.2085142080562e-05	0.0022880835471419
PPYR_12962_EVM prediction Ppyr1.4_LG8.467	PPYR_12962	3198.00595017144	0.488714586323812	0.201206558025106	0.00267351037753023	0.0357198051397895
PPYR_12963_EVM prediction Ppyr1.4_LG8.468	PPYR_12963	748.882335489995	0.829374448080838	0.293379234081654	0.000219384487646934	0.00685385517501951
PPYR_12988_EVM prediction Ppyr1.4_LG8.493	PPYR_12988	646.037647574147	-1.38965674046367	0.407905132468155	3.46413812199194e-05	0.00196860229294556
PPYR_12990_EVM prediction Ppyr1.4_LG8.495	PPYR_12990	466.329845132546	-0.8564458077861	0.187801676201871	4.50479775073616e-07	7.64537229074262e-05
PPYR_12993_EVM prediction Ppyr1.4_LG8.498	PPYR_12993	3466.82872857659	0.672002112384122	0.265317042603915	0.00110649540290931	0.0200526345817288
PPYR_12996_EVM prediction Ppyr1.4_LG8.501	PPYR_12996	531.911195829481	-0.373958989688972	0.142549590061321	0.00265966533340736	0.035610593733756
PPYR_13021_EVM prediction Ppyr1.4_LG8.526	PPYR_13021	258.138793631524	0.04115656998908	0.270323688442682	0.000221303892449389	0.00686855581917416
PPYR_13022_EVM prediction Ppyr1.4_LG8.527	PPYR_13022	395.36255692349	-1.44272123260166	0.491453122494411	0.000151904877647846	0.00536117399740964
PPYR_13032_EVM prediction Ppyr1.4_LG8.537	PPYR_13032	37.4419300544536	2.08275953894757	0.793111964856194	0.000261898307894611	0.00756523572091015
PPYR_13068_EVM prediction Ppyr1.4_LG8.573	PPYR_13068	1007.09600827487	-0.372391612374176	0.149527840402386	0.00390849846188409	0.0453415784848772
PPYR_13085_EVM prediction Ppyr1.4_LG8.590	PPYR_13085	7.50103123259007	-2.56517450545311	0.872215413599569	0.000136561001719631	0.00495684861444176
PPYR_13096_EVM prediction Ppyr1.4_LG8.601	PPYR_13096	454.89213271172	2.26071795999118	0.510605345290748	3.67236182628202e-07	6.31797153099669e-05
PPYR_13128_EVM prediction Ppyr1.4_LG8.633	PPYR_13128	2.23204330390645	0.132951353978549	0.316356578982332	0.00131830236321497	0.0226802183282423
PPYR_13158_EVM prediction Ppyr1.4_LG8.663	PPYR_13158	88.6594271944633	-1.09172142025728	0.496921468121164	0.0013167931812619	0.0226802183282423
PPYR_13174_EVM prediction Ppyr1.4_LG8.679	PPYR_13174	68.4603430974088	3.01220756424093	0.670029298007617	2.67108164183302e-07	5.15768727173317e-05
PPYR_13175_EVM prediction Ppyr1.4_LG8.680	PPYR_13175	37.0010703174947	3.12670188188959	1.72217637562612	0.0012024916654699	0.0213727504351005
PPYR_13176_EVM prediction Ppyr1.4_LG8.681	PPYR_13176	7.60134938468901	5.97810533978466	1.58069496704891	2.1894493947436e-06	0.000254604582857268
PPYR_13177_EVM prediction Ppyr1.4_LG8.682	PPYR_13177	112.9833392313	2.26684900967814	0.557856168919349	1.88961179838116e-06	0.000231838223801506
PPYR_13179_EVM prediction Ppyr1.4_LG8.684	PPYR_13179	139.862211979233	2.832591781714	0.949385490262987	7.88045013144206e-05	0.0034220146938654
PPYR_13195_EVM prediction Ppyr1.4_LG8.700	PPYR_13195	2248.56908834843	1.02702426476097	0.435743207059516	0.000904312377804523	0.0176904348175187
PPYR_13198_EVM prediction Ppyr1.4_LG8.703	PPYR_13198	72.3746679567337	1.19239008481981	0.523642398037678	0.000923296396434901	0.0179413855545106
PPYR_13199_EVM prediction Ppyr1.4_LG8.704	PPYR_13199	1376.83958255737	0.955536463443658	0.221977918643922	1.25855639724746e-06	0.000162950616422998
PPYR_13209_EVM prediction Ppyr1.4_LG8.714	PPYR_13209	23.5048656457834	-1.05997637730728	0.473458616707268	0.00125461679153102	0.0220682524997733
PPYR_13210_EVM prediction Ppyr1.4_LG8.715	PPYR_13210	221.026054365808	2.60307024813366	0.6398017495565	1.57997564370243e-06	0.0002004334758511
PPYR_13220_EVM prediction Ppyr1.4_LG8.725	PPYR_13220	95.9100481258792	-1.03403453896531	0.398802766740181	0.000532500054492693	0.0124769928812943
PPYR_13224_EVM prediction Ppyr1.4_LG8.729	PPYR_13224	594.866160314186	1.03676415898555	0.319390695882651	7.0742661044334e-05	0.00321146530795532
PPYR_13229_EVM prediction Ppyr1.4_LG8.734	PPYR_13229	2818.69612162585	-0.567910718558394	0.259448865477013	0.00361729172131347	0.0434317081529406
PPYR_13234_EVM prediction Ppyr1.4_LG8.739	PPYR_13234	619.37769176095	0.511476764781304	0.136978606957231	3.86925611972206e-05	0.0021435503908247
PPYR_13235_EVM prediction Ppyr1.4_LG8.740	PPYR_13235	1.94420179465236	3.0911359386362	1.61764419549319	0.000815884087126602	0.0163685115818259
PPYR_13237_EVM prediction Ppyr1.4_LG8.742	PPYR_13237	705.212943508212	1.21634564748677	0.505781528571109	0.000671534832596782	0.0145661588300224
PPYR_13246_EVM prediction Ppyr1.4_LG8.751	PPYR_13246	202.20806737675	-0.441805647159293	0.148014923006577	0.000679368864424746	0.0146048374126362
PPYR_13268_EVM prediction Ppyr1.4_LG8.773	PPYR_13268	11.81837233332	3.98721402526122	1.4626702051405	0.000106702530148853	0.00412331408042907
PPYR_13269_EVM prediction Ppyr1.4_LG8.774	PPYR_13269	114.349028974807	4.5928997496673	1.23882768279131	4.76309775038788e-06	0.000439851063581775
PPYR_13270_EVM prediction Ppyr1.4_LG8.775	PPYR_13270	27.8606666334106	4.14854981312304	1.56132559628007	0.000156989961137741	0.00550736570371199
PPYR_13282_EVM prediction Ppyr1.4_LG8.787	PPYR_13282	368.508406923078	-0.808361033182496	0.376807905791403	0.00222348847353046	0.0319871612131375
PPYR_13290_EVM prediction Ppyr1.4_LG8.795	PPYR_13290	1344.94668907478	-1.22466197156817	0.418461484498399	0.000178139532199952	0.00596601169306453
PPYR_13302_EVM prediction Ppyr1.4_LG8.807	PPYR_13302	248.854021297855	1.00636618432263	0.214556609457567	2.02018135258902e-07	4.22857626786092e-05
PPYR_13338_EVM prediction Ppyr1.4_LG8.843	PPYR_13338	137.272816177212	-1.9259530816917	0.575992305013983	3.54638776870241e-05	0.00200626504446547
PPYR_13339_EVM prediction Ppyr1.4_LG8.844	PPYR_13339	8.97890268476727	-3.19424876175419	0.807301777645318	4.05569306116806e-06	0.000391811147347767
PPYR_13349_EVM prediction Ppyr1.4_LG8.854	PPYR_13349	45.6439447624151	1.31574964707422	0.821105566375945	0.00383681320686292	0.044878362175356
PPYR_13354_EVM prediction Ppyr1.4_LG8.859	PPYR_13354	1233.89813651983	0.647768238273662	0.180087396164032	4.44959777246056e-05	0.00235791132592119
PPYR_13360_EVM prediction Ppyr1.4_LG8.865	PPYR_13360	796.589407722512	-1.48165362069884	0.716831004575485	0.00124552604966166	0.0219698899686809
PPYR_13363_EVM prediction Ppyr1.4_LG8.868	PPYR_13363	129.599394526976	-1.53969296900529	0.491534569147012	8.0387163326321e-05	0.0034220146938654
PPYR_13382_EVM prediction Ppyr1.4_LG8.887	PPYR_13382	23.4396663950384	0.0244661377885745	0.267231900268913	2.6731156741926e-12	5.59527662536414e-09
PPYR_13388_EVM prediction Ppyr1.4_LG8.893	PPYR_13388	312.681214021532	-0.985433623427316	0.38570373696376	0.000681458294753152	0.0146048374126362
PPYR_13394_EVM prediction Ppyr1.4_LG8.899	PPYR_13394	104.94318925299	0.555202537408062	0.210321198145609	0.00119503909465452	0.0213188863490996
PPYR_13396_EVM prediction Ppyr1.4_LG8.901	PPYR_13396	124.102463379607	-0.75701825321082	0.189835171366059	6.41382433739254e-06	0.000540612213780624
PPYR_13402_EVM prediction Ppyr1.4_LG8.907	PPYR_13402	6.60352881382385	2.6802517501665	1.14337160433027	0.000490184254967099	0.0117935326784134
PPYR_13421_EVM prediction Ppyr1.4_LG8.926	PPYR_13421	447.282003026191	1.88413726216777	0.36722806708489	1.27211468210033e-08	4.43791341458279e-06
PPYR_13427_EVM prediction Ppyr1.4_LG8.932	PPYR_13427	95.6087073794121	-0.233769505717479	0.444457975173898	0.00227010856479585	0.0323245957656134
PPYR_13433_EVM prediction Ppyr1.4_LG8.938	PPYR_13433	677.185890861565	-2.12735513902867	1.02354067185961	0.000995033153691589	0.0189056299201402
PPYR_13437_EVM prediction Ppyr1.4_LG8.942	PPYR_13437	116.509855555167	-4.62279720709474	0.771942908460947	1.05293866913322e-10	9.44561196117438e-08
PPYR_13439_EVM prediction Ppyr1.4_LG8.944	PPYR_13439	63.983670143306	1.42188589331054	0.515273265138587	0.000235513313500144	0.00700903247452207
PPYR_13441_EVM prediction Ppyr1.4_LG8.946	PPYR_13441	14.1046631710185	-0.041831552997498	0.270580900130276	6.57029069627655e-10	3.7507400388426e-07
PPYR_13445_EVM prediction Ppyr1.4_LG8.950	PPYR_13445	109.390608469053	0.688855076147098	0.288788212492592	0.00161647253303999	0.0262629735348632
PPYR_13470_EVM prediction Ppyr1.4_LG8.975	PPYR_13470	2127.61913224881	-0.618386843936727	0.261059283941592	0.00206957550294817	0.0308503757646411
PPYR_13479_EVM prediction Ppyr1.4_LG8.984	PPYR_13479	465.370945575469	0.841468739773728	0.349464259626812	0.00104496550493759	0.0193565217942644
PPYR_13481_EVM prediction Ppyr1.4_LG8.986	PPYR_13481	33.3405873439279	0.637114578182352	0.301552873931715	0.00349278876275237	0.0425882855062205
PPYR_13487_EVM prediction Ppyr1.4_LG8.992	PPYR_13487	33.3405873439279	0.637114578182352	0.301552873931715	0.00349278876275237	0.0425882855062205
PPYR_13497_EVM prediction Ppyr1.4_LG8.1002	PPYR_13497	1588.54921845167	-0.625329779970094	0.207316260517882	0.000323298517737012	0.00871108101466188
PPYR_13504_EVM prediction Ppyr1.4_LG8.1009	PPYR_13504	2741.765703954	-0.918501843056152	0.276830213754075	7.4858039716421e-05	0.00329874428350362
PPYR_13514_EVM prediction Ppyr1.4_LG8.1019	PPYR_13514	164.961893617907	2.57040304813555	0.909870629374551	0.000121168277636708	0.00458359156276931
PPYR_13543_EVM prediction Ppyr1.4_LG8.1048	PPYR_13543	6.59319812652214	5.84778580042158	2.36568399083214	0.000204996096868122	0.00658451657433949
PPYR_13544_CYP9DA2v1	PPYR_13544	202.486881600069	2.22078305921891	0.686127760036756	3.77547097717532e-05	0.00211679196439039
PPYR_13548_EVM prediction Ppyr1.4_LG8.1053	PPYR_13548	231.38648502387	0.622837540629213	0.155506371208715	8.79473373835381e-06	0.000669095837924958
PPYR_13558_EVM prediction Ppyr1.4_LG8.1063	PPYR_13558	8510.93085968065	0.794777391551229	0.297521924202558	0.00058009946747219	0.0132946518466847
PPYR_13561_EVM prediction Ppyr1.4_LG8.1066	PPYR_13561	140.245845709116	2.75276365716422	1.61271636586364	0.00144650359280384	0.0241899315872482
PPYR_13577_EVM prediction Ppyr1.4_LG8.1082	PPYR_13577	69.1886131799604	3.15052417204823	0.753157956069694	1.07755466423136e-06	0.000150366766978685
PPYR_13615_EVM prediction Ppyr1.4_LG8.1120	PPYR_13615	76.8498193237572	0.558307923657627	0.254665205207495	0.00355905651840244	0.0429792083986521
PPYR_13620_EVM prediction Ppyr1.4_LG8.1125	PPYR_13620	24.2258494632393	0.061565666947605	0.276079011728991	0.00327277298537698	0.0408982646003477
PPYR_13622_EVM prediction Ppyr1.4_LG8.1127	PPYR_13622	301.789088891471	2.56167244303392	0.793184584219006	3.69414237310451e-05	0.00208048134815334
PPYR_13623_EVM prediction Ppyr1.4_LG8.1128	PPYR_13623	43.5757713873993	1.3018114225539	0.63374905996663	0.0013426770792605	0.0230050224262382
PPYR_13662_EVM prediction Ppyr1.4_LG8.1167	PPYR_13662	21.1633914516891	2.17371186674902	1.02101369827651	0.00138673535501382	0.0235669950251944
PPYR_13673_EVM prediction Ppyr1.4_LG8.1178	PPYR_13673	83.8336888727888	0.695243203944662	0.168812005800593	4.71356964292728e-06	0.000438501638114991
PPYR_13680_EVM prediction Ppyr1.4_LG8.1185	PPYR_13680	12.4331194343338	1.45177776291677	0.845925650061633	0.00230311577023705	0.0325754155129475
PPYR_13721_EVM prediction Ppyr1.4_LG8.1226	PPYR_13721	1705.72164425494	0.0605226888550039	0.276021349980592	7.97418298492489e-10	3.91704162320817e-07
PPYR_13723_EVM prediction Ppyr1.4_LG8.1228	PPYR_13723	139.760970919601	4.5234140823869	1.36899940993106	2.43652009588041e-05	0.00147116614827702
PPYR_13724_EVM prediction Ppyr1.4_LG8.1229	PPYR_13724	199.999316813419	8.22931075333511	1.38096344461222	5.65092345670943e-11	5.91416230773447e-08
PPYR_13725_EVM prediction Ppyr1.4_LG8.1230	PPYR_13725	3.20173875830042	0.202552248509442	0.389678585801109	0.00391354973147599	0.0453415784848772
PPYR_13742_EVM prediction Ppyr1.4_LG8.1247	PPYR_13742	1303.70919568153	0.0818498558453244	0.284792447190722	2.64031928174577e-05	0.00157155307390735
PPYR_13758_EVM prediction Ppyr1.4_LG8.1263	PPYR_13758	104.94318925299	0.555202537408062	0.210321198145609	0.00119503909465452	0.0213188863490996
PPYR_13759_EVM prediction Ppyr1.4_LG8.1264	PPYR_13759	124.102463379607	-0.75701825321082	0.189835171366059	6.41382433739254e-06	0.000540612213780624
PPYR_13761_EVM prediction Ppyr1.4_LG8.1266	PPYR_13761	4.30675970831471	2.91944207547964	1.33990139925159	0.000804609715136572	0.016220053631461
PPYR_13762_EVM prediction Ppyr1.4_LG8.1267	PPYR_13762	170.734622134818	-0.99366189976959	0.388716706512509	0.000576897011532169	0.0132454288260192
PPYR_13772_EVM prediction Ppyr1.4_LG8.1277	PPYR_13772	495.901498131492	0.913316000401979	0.242754340492235	1.45387153644618e-05	0.000992346338381931
PPYR_13796_EVM prediction Ppyr1.4_LG8.1301	PPYR_13796	87.6673007820223	0.959264970896285	0.403710238820621	0.000998826139304664	0.0189490294313101
PPYR_13798_EVM prediction Ppyr1.4_LG8.1303	PPYR_13798	1109.22025301485	0.633399888991819	0.23043864878035	0.000692045066389677	0.0146840059072585
PPYR_13832_EVM prediction Ppyr1.4_LG8.1337	PPYR_13832	30.318974463848	0.0244933190666635	0.267231346777739	1.55434625239811e-12	3.90420691677358e-09
PPYR_13837_EVM prediction Ppyr1.4_LG8.1342	PPYR_13837	31.6959030118943	3.62803708088426	0.834162005152369	4.84530680233457e-07	8.00686949085788e-05
PPYR_13846_EVM prediction Ppyr1.4_LG8.1351	PPYR_13846	31.6959030118943	3.62803708088426	0.834162005152369	4.84530680233457e-07	8.00686949085788e-05
PPYR_13864_EVM prediction Ppyr1.4_LG8.1369	PPYR_13864	64.1678593646539	0.0972166602782478	0.29214415077691	0.00189245588848022	0.0288113439946713
PPYR_13890_EVM prediction Ppyr1.4_LG8.1395	PPYR_13890	549.235315920822	1.12578722368807	0.528797514425042	0.00141966927982784	0.0239645517276315
PPYR_13918_EVM prediction Ppyr1.4_LG9.13	PPYR_13918	2279.38971700724	-0.537861815906287	0.240143645507802	0.00355907132212742	0.0429792083986521
PPYR_13923_EVM prediction Ppyr1.4_LG9.18	PPYR_13923	544.294998981148	-1.5743749395466	0.438803122681308	1.67187329448594e-05	0.00109932234059942
PPYR_13967_EVM prediction Ppyr1.4_LG9.62	PPYR_13967	45.5064275503643	-1.40958839706899	0.514509324429002	0.000277814812698171	0.00794778185119894
PPYR_13979_EVM prediction Ppyr1.4_LG9.74	PPYR_13979	368.800888420818	-4.07943092148131	2.29842902619354	0.000473805973040702	0.0115544256610062
PPYR_13987_EVM prediction Ppyr1.4_LG9.82	PPYR_13987	3147.59318784906	-0.434996127353113	0.16102882512913	0.00163021783986456	0.0263838992923441
PPYR_14003_EVM prediction Ppyr1.4_LG9.98	PPYR_14003	853.603246170976	-1.28422672765778	0.723677056807608	0.0024628524927187	0.0336940658193022
PPYR_14032_EVM prediction Ppyr1.4_LG9.127	PPYR_14032	51.0173697164085	5.24620132426151	0.849663945659243	1.92076398960825e-11	2.31199494907062e-08
PPYR_14033_EVM prediction Ppyr1.4_LG9.128	PPYR_14033	396.132205041148	-0.332702702740657	0.126519031243172	0.0032396619272029	0.040700923078108
PPYR_14042_EVM prediction Ppyr1.4_LG9.137	PPYR_14042	161.5624981477	0.427004428333033	0.153600220626792	0.00133580679317274	0.0229185758407875
PPYR_14053_EVM prediction Ppyr1.4_LG9.148	PPYR_14053	3928.47442907001	0.925460202065759	0.276837267905867	5.86179651947082e-05	0.00287571494093883
PPYR_14061_EVM prediction Ppyr1.4_LG9.156	PPYR_14061	4266.93866026727	-0.596217167623946	0.219081747512818	0.000931112688414573	0.0180460559472201
PPYR_14066_EVM prediction Ppyr1.4_LG9.161	PPYR_14066	1137.94318732863	0.475770497695632	0.205722195661891	0.00398405261906945	0.0457626613057346
PPYR_14069_EVM prediction Ppyr1.4_LG9.164	PPYR_14069	137.536953118199	0.041610143139656	0.270370470901542	0.00230097073911057	0.0325754155129475
PPYR_14075_EVM prediction Ppyr1.4_LG9.170	PPYR_14075	1370.9320030552	-1.91559054587435	0.606918084621072	6.50135152788666e-05	0.00305807018122579
PPYR_14087_EVM prediction Ppyr1.4_LG9.182	PPYR_14087	45.976760614917	0.114498645086768	0.302379898982294	0.00327126610114641	0.0408982646003477
PPYR_14092_EVM prediction Ppyr1.4_LG9.187	PPYR_14092	6815.27497259517	7.24816798293498	1.27527489956195	1.98442711079974e-10	1.46602471085494e-07
PPYR_14096_EVM prediction Ppyr1.4_LG9.191	PPYR_14096	96.6935433421471	0.847472353528461	0.404549970497055	0.00211669451225539	0.0313351220623123
PPYR_14100_EVM prediction Ppyr1.4_LG9.195	PPYR_14100	940.760584337491	0.0530773855989522	0.273569529609828	2.94662884257235e-08	8.2237136964147e-06
PPYR_14109_CYP303C1	PPYR_14109	7.04427464712824	-3.88668052901847	1.22730250612404	6.47747821727565e-05	0.00305807018122579
PPYR_14117_EVM prediction Ppyr1.4_LG9.212	PPYR_14117	183.248963297655	3.27893157975234	1.18065274876187	0.000132679161100497	0.00483313391289784
PPYR_14122_EVM prediction Ppyr1.4_LG9.217	PPYR_14122	3.82454401393985	0.13256207394484	0.315272307562824	0.00385968025907883	0.0450081006255998
PPYR_14128_EVM prediction Ppyr1.4_LG9.223	PPYR_14128	380.898200988275	0.421753426665307	0.168065421424848	0.0028991705856505	0.0377312781193624
PPYR_14144_EVM prediction Ppyr1.4_LG9.239	PPYR_14144	142.247557521337	0.753736466480059	0.272965629659223	0.000495082665113838	0.0118552486128909
PPYR_14164_EVM prediction Ppyr1.4_LG9.259	PPYR_14164	158.209812714251	0.452702805655398	0.136326841840703	0.000210617040723971	0.00673063464237239
PPYR_14165_EVM prediction Ppyr1.4_LG9.260	PPYR_14165	9.71435680005592	1.53819521614913	0.695376547695338	0.00092230777486907	0.0179413855545106
PPYR_14188_EVM prediction Ppyr1.4_LG9.283	PPYR_14188	284.62744389144	0.42043436063825	0.129621720492477	0.000318386756993493	0.00868372338177213
PPYR_14200_EVM prediction Ppyr1.4_LG9.295	PPYR_14200	137.455919705966	1.05987723291771	0.375154380731931	0.000256054024977452	0.00747856395277168
PPYR_14203_EVM prediction Ppyr1.4_LG9.298	PPYR_14203	188.128463506984	1.39250462185746	0.521553533273594	0.000313503106391809	0.00863001025796442
PPYR_14205_EVM prediction Ppyr1.4_LG9.300	PPYR_14205	1020.3886088288	0.722332462522936	0.228746751681851	0.000154818308315669	0.00544639533371564
PPYR_14207_EVM prediction Ppyr1.4_LG9.302	PPYR_14207	59.5171098580554	0.702881109469699	0.324057573670835	0.0025858410689478	0.0348528152596082
PPYR_14229_EVM prediction Ppyr1.4_LG9.324	PPYR_14229	20.8344575520384	1.47066045995453	0.767454665949668	0.00155441342737056	0.0255930656242232
PPYR_14248_EVM prediction Ppyr1.4_LG9.343	PPYR_14248	27.9222004537988	1.57238987691129	0.761978088313662	0.00109525516018034	0.0200222846531367
PPYR_14262_EVM prediction Ppyr1.4_LG9.357	PPYR_14262	355.530109193827	0.978242312172598	0.300882656835298	7.21120142983285e-05	0.0032229707742801
PPYR_14285_EVM prediction Ppyr1.4_LG9.380	PPYR_14285	17.9798144856262	0.0992164501929007	0.293669609440283	0.000591286681588907	0.0135017626074093
PPYR_14296_EVM prediction Ppyr1.4_LG9.391	PPYR_14296	458.480153312358	2.36378613647327	0.957857424418012	0.000726403534186895	0.0151580612182769
PPYR_14302_EVM prediction Ppyr1.4_LG9.397	PPYR_14302	248.40416307218	1.44918644734692	0.846104552910685	0.00217455516222487	0.0318304076082785
PPYR_14314_EVM prediction Ppyr1.4_LG9.409	PPYR_14314	178.020835880626	0.775729087906975	0.177985918505482	1.35238919987238e-06	0.000173312815930584
PPYR_14338_EVM prediction Ppyr1.4_LG9.433	PPYR_14338	177.296648121973	2.30741856530059	1.03312111488038	0.000736632062191892	0.0153168246176622
PPYR_14344_EVM prediction Ppyr1.4_LG9.439	PPYR_14344	260.225539558934	-1.03145466432408	0.25907983945787	4.59896845658572e-06	0.000434274021400452
PPYR_14353_EVM prediction Ppyr1.4_LG9.448	PPYR_14353	25.1240197575045	-0.343488555798009	0.834272921804651	0.0016856705876233	0.0271015348481323
PPYR_14393_EVM prediction Ppyr1.4_LG9.488	PPYR_14393	161.967255476613	0.769720115728498	0.285480493973975	0.000550511865408823	0.012776093463525
PPYR_14399_EVM prediction Ppyr1.4_LG9.494	PPYR_14399	176.756169944601	0.501155795014778	0.171221670477859	0.000650644482901652	0.0143835020820709
PPYR_14401_EVM prediction Ppyr1.4_LG9.496	PPYR_14401	70.4572030381993	0.66035818588675	0.243955418335146	0.000726582757656081	0.0151580612182769
PPYR_14404_EVM prediction Ppyr1.4_LG9.499	PPYR_14404	107.64549316076	0.229847141414814	0.435783779375707	0.00103503164278019	0.0192688917824968
PPYR_14412_EVM prediction Ppyr1.4_LG9.507	PPYR_14412	693.243256138192	-0.412909159283236	0.168234869694522	0.00342423365516468	0.0420380747558291
PPYR_14414_EVM prediction Ppyr1.4_LG9.509	PPYR_14414	693.243256138192	-0.412909159283236	0.168234869694522	0.00342423365516468	0.0420380747558291
PPYR_14435_EVM prediction Ppyr1.4_LG9.530	PPYR_14435	988.640442264552	1.82803138266496	0.596596535145395	8.07153641479588e-05	0.0034220146938654
PPYR_14511_EVM prediction Ppyr1.4_LG9.606	PPYR_14511	70.4404330379581	4.23950196977811	2.16556186146808	0.000341449773768492	0.00902793201843892
PPYR_14520_EVM prediction Ppyr1.4_LG9.615	PPYR_14520	2500.24094022571	-0.39823634573105	0.158167088316451	0.00320898636511346	0.0404882389606051
PPYR_14523_EVM prediction Ppyr1.4_LG9.618	PPYR_14523	193.39923881696	0.676887628502953	0.261066256243016	0.000936428356291594	0.018108295173751
PPYR_14531_EVM prediction Ppyr1.4_LG9.626	PPYR_14531	364.697101133932	0.666873119120256	0.231856590901122	0.00047995591760688	0.0116817177698155
PPYR_14543_EVM prediction Ppyr1.4_LG9.638	PPYR_14543	744.652812913788	2.07086958251831	1.03061449377254	0.000874458038462117	0.0172677963915813
PPYR_14554_EVM prediction Ppyr1.4_LG9.649	PPYR_14554	92.5888635201741	1.48441305334823	1.1732595756515	0.00406287185305973	0.0464291242971585
PPYR_14589_EVM prediction Ppyr1.4_LG9.684	PPYR_14589	123.909059593617	0.476550594367427	0.185381328993049	0.00169485033657879	0.0271015348481323
PPYR_14605_EVM prediction Ppyr1.4_LG9.700	PPYR_14605	7.90235915683253	1.60845524546913	0.835865369234258	0.00151429332999923	0.0250897228647233
PPYR_14612_EVM prediction Ppyr1.4_LG9.707	PPYR_14612	1550.83682487384	-0.96956451248402	0.276310317686313	3.40544415764289e-05	0.00194478038101301
PPYR_14624_EVM prediction Ppyr1.4_LG9.719	PPYR_14624	3192.68281937816	-0.584738517102119	0.209452969971005	0.000744106624650149	0.0154211800313221
PPYR_14713_EVM prediction Ppyr1.4_LG9.808	PPYR_14713	115.793617106173	-1.8010076101984	0.653507162123245	0.000223136457856761	0.00686855581917416
PPYR_14718_EVM prediction Ppyr1.4_LG9.813	PPYR_14718	976.570757111673	0.586580646093225	0.229832947483047	0.00138349164300477	0.0235437283800772
PPYR_14763_EVM prediction Ppyr1.4_LG9.858	PPYR_14763	79.9164089934916	4.16941302671519	2.26508864610662	0.00101292001343872	0.0190438060610432
PPYR_14772_EVM prediction Ppyr1.4_LG9.867	PPYR_14772	1696.43098956371	-0.52417991833354	0.225747198191188	0.00322968635786755	0.0406429168020627
PPYR_14778_EVM prediction Ppyr1.4_LG9.873	PPYR_14778	55.6777078241374	0.0595565290554229	0.275369986237545	0.00375184020304882	0.0442435315587701
PPYR_14793_EVM prediction Ppyr1.4_LG9.888	PPYR_14793	18.8059732547336	5.10106855420071	1.4080768682634	6.97940776245192e-06	0.000580492596613468
PPYR_14795_EVM prediction Ppyr1.4_LG9.890	PPYR_14795	50.7780257435303	1.76160060722867	0.713966818892102	0.00042973438747824	0.0106871963808697
PPYR_14797_EVM prediction Ppyr1.4_LG9.892	PPYR_14797	5102.94086833997	0.640643344748033	0.31439014013961	0.00382550315913865	0.0448176251638268
PPYR_14843_EVM prediction Ppyr1.4_unclustered_Scaffold1142.1	PPYR_14843	428.777034651019	0.546717582651975	0.23660122785482	0.00285921876427168	0.0372886069163947
PPYR_14902_EVM prediction Ppyr1.4_unclustered_Scaffold1534.5	PPYR_14902	495.049866451298	0.603071285030929	0.206509349327799	0.000542713221614765	0.0126486087008682
PPYR_14926_EVM prediction Ppyr1.4_unclustered_Scaffold1716.2	PPYR_14926	71.9341836909091	0.879306276647333	0.498868684452585	0.00364566767631438	0.043625506487747
PPYR_14942_EVM prediction Ppyr1.4_unclustered_Scaffold19.2	PPYR_14942	109.581671326571	0.252767680852149	0.482750600569245	0.00199843413029798	0.0300939259501347
PPYR_14946_EVM prediction Ppyr1.4_unclustered_Scaffold19.6	PPYR_14946	447.091845442422	-1.12191743436221	0.413137987155567	0.000325876633395841	0.00874505264704779
PPYR_14947_EVM prediction Ppyr1.4_unclustered_Scaffold19.7	PPYR_14947	108.640387377584	0.295102228977656	0.607598730253632	0.00118150107079485	0.0211675776720578
PPYR_14958_EVM prediction Ppyr1.4_unclustered_Scaffold19.18	PPYR_14958	101.229411578098	0.710753374710004	0.254779518817988	0.000516296257140272	0.0121882794989186
PPYR_14964_EVM prediction Ppyr1.4_unclustered_Scaffold19.24	PPYR_14964	973.298753412457	0.483564731118913	0.196854172226403	0.00258810029625862	0.0348528152596082
PPYR_15061_EVM prediction Ppyr1.4_unclustered_Scaffold2716.2	PPYR_15061	8.64578284913381	-0.0974996995211633	0.292790944083495	0.000703250258118022	0.014868888874923
PPYR_15070_EVM prediction Ppyr1.4_unclustered_Scaffold2781.1	PPYR_15070	787.46554358504	0.921692859336293	0.315374611208721	0.000227960860675432	0.00688247142160019
PPYR_15079_EVM prediction Ppyr1.4_unclustered_Scaffold2833.1	PPYR_15079	4.44607896421947	0.245956786575514	0.467580703800867	0.00219991988247359	0.0318304076082785
PPYR_15173_EVM prediction Ppyr1.4_unclustered_Scaffold337.3	PPYR_15173	392.602404470723	-0.803205878645203	0.343975064058444	0.00137366218812785	0.023439977473774
PPYR_15179_EVM prediction Ppyr1.4_unclustered_Scaffold337.9	PPYR_15179	831.279003470162	0.686965179226101	0.284608447435881	0.00139476971012953	0.0236595590692926
PPYR_15194_EVM prediction Ppyr1.4_unclustered_Scaffold3517.1	PPYR_15194	4.44104103205461	-0.170319645006213	0.354374854507997	0.000313511900535032	0.00863001025796442
PPYR_15208_EVM prediction Ppyr1.4_unclustered_Scaffold3755.3	PPYR_15208	131.201906522927	0.689446467461073	0.342075317302218	0.0035714121427218	0.0430045938392803
PPYR_15220_EVM prediction Ppyr1.4_unclustered_Scaffold3984.2	PPYR_15220	23.0738101631175	1.8109856640079	0.64522116756885	0.000180597143744017	0.00601623217050691
PPYR_15297_EVM prediction Ppyr1.4_unclustered_Scaffold450.8	PPYR_15297	7164.14853942156	0.763588721525136	0.299799993882747	0.000859299709709328	0.01702199535369
PPYR_15324_EVM prediction Ppyr1.4_unclustered_Scaffold4715.2	PPYR_15324	21.0153325130834	-0.171044138776085	0.352762982538821	0.00219328616109503	0.0318304076082785
PPYR_15370_EVM prediction Ppyr1.4_unclustered_Scaffold5100.3	PPYR_15370	6.11554725076532	0.04404728529755	0.270992259109883	0.00425817043320627	0.0480057113740014
PPYR_15383_EVM prediction Ppyr1.4_unclustered_Scaffold5186.6	PPYR_15383	12.5962922039332	3.35438462057553	1.13543003411416	9.69989324089732e-05	0.00387587068942446
PPYR_15406_EVM prediction Ppyr1.4_unclustered_Scaffold5295.1	PPYR_15406	124.35962893198	-1.0507857638905	0.289344160333862	1.92740219831095e-05	0.00121639418133604
PPYR_15407_EVM prediction Ppyr1.4_unclustered_Scaffold5295.2	PPYR_15407	169.101158789896	-1.21377490768326	0.328126695698141	1.27744815103235e-05	0.000901318613978385
PPYR_15471_EVM prediction Ppyr1.4_unclustered_Scaffold5963.1	PPYR_15471	11.63625031242	-1.97063522159333	1.00883607905371	0.00139971752436376	0.0236595590692926
PPYR_15483_EVM prediction Ppyr1.4_unclustered_Scaffold6073.2	PPYR_15483	1544.81792340791	0.611471107924283	0.190690564209164	0.000175858479344599	0.00590536535317866
PPYR_15488_EVM prediction Ppyr1.4_unclustered_Scaffold612.1	PPYR_15488	4.97412743152665	-1.5355529150433	1.09856188825349	0.00370368908524075	0.0439903079836458
PPYR_15498_EVM prediction Ppyr1.4_unclustered_Scaffold6239.2	PPYR_15498	127.58388631153	0.625248614458522	0.275554664538025	0.00252509741001	0.0343211021345407
PPYR_15514_EVM prediction Ppyr1.4_unclustered_Scaffold6493.2	PPYR_15514	18.7171584175622	2.19624835193958	0.937000834616303	0.000485084911764525	0.0117609679668932
PPYR_15518_EVM prediction Ppyr1.4_unclustered_Scaffold6501.1	PPYR_15518	16504.2826311131	-0.475009475686535	0.20107486457501	0.00340906773812801	0.0420161744093716
PPYR_15519_EVM prediction Ppyr1.4_unclustered_Scaffold6501.2	PPYR_15519	9255.36115190421	-0.534209302783919	0.204166149874773	0.00139713463495135	0.0236595590692926
PPYR_15531_EVM prediction Ppyr1.4_unclustered_Scaffold6688.1	PPYR_15531	75.1208217626103	1.61299082463913	0.357366689849377	3.2065522712109e-07	5.68175840172564e-05
PPYR_15610_EVM prediction Ppyr1.4_unclustered_Scaffold7518.2	PPYR_15610	1337.03391420101	-1.46807118360785	0.454758907653934	6.15332067403656e-05	0.00293838609677662
PPYR_15645_EVM prediction Ppyr1.4_unclustered_Scaffold7758.5	PPYR_15645	2445.7413939097	-1.35415763657799	0.330884626831322	2.46476619048077e-06	0.000273938040586265
PPYR_15658_EVM prediction Ppyr1.4_unclustered_Scaffold778.10	PPYR_15658	1507.8700303324	-0.814039662439872	0.442261149298044	0.00378854609663722	0.0445508899135458
PPYR_15662_EVM prediction Ppyr1.4_unclustered_Scaffold778.14	PPYR_15662	348.046224804863	-0.953383274463651	0.529054574560825	0.00326238464991041	0.0408497395994266
PPYR_15672_EVM prediction Ppyr1.4_unclustered_Scaffold781.7	PPYR_15672	1212.50033191474	-0.942234365948659	0.267193462216831	3.40673368757754e-05	0.00194478038101301
PPYR_15673_EVM prediction Ppyr1.4_unclustered_Scaffold781.8	PPYR_15673	87.9057314865593	-0.755531855772229	0.286268554905885	0.000746082087932581	0.0154288633955896
PPYR_15721_EVM prediction Ppyr1.4_unclustered_Scaffold8227.1	PPYR_15721	336.301292404962	0.895155345763788	0.427233596557132	0.00157412238322231	0.0258086201186541
PPYR_15738_EVM prediction Ppyr1.4_unclustered_Scaffold8227.18	PPYR_15738	428.777034651019	0.546717582651975	0.23660122785482	0.00285921876427168	0.0372886069163947
