# Supplementary material for: The Role of Pigments in Light Color Variation of the Firefly Photinus pyralis
Source: Ecol Evol. 2025 Aug 19;15(8):e71927. doi: 10.1002/ece3.71927 (PMC12364529; doi:10.1002/ece3.71927)
Supplement: Supplementary file 3 — Appendix S3: ece371927‐sup‐0003‐AppendixS3.txt. [file ECE3-15-e71927-s010.txt]

gene	geneID	baseMean	log2FoldChange	lfcSE	pvalue	padj
PPYR_00165_EVM prediction Ppyr1.4_LG1.162	PPYR_00165	145.817054523445	0.939505004074268	0.190414849700924	5.32257380462545e-08	3.6835537336636e-05
PPYR_00168_EVM prediction Ppyr1.4_LG1.165	PPYR_00168	226.019837331524	1.22626160617113	0.523539692180473	0.000707882344444466	0.0395877838385534
PPYR_00184_EVM prediction Ppyr1.4_LG1.181	PPYR_00184	1145.83905077706	-0.715224162991035	0.205505411645535	3.75672580178456e-05	0.00562975163512047
PPYR_00314_EVM prediction Ppyr1.4_LG1.311	PPYR_00314	368.77601696201	0.868840665930239	0.310925325206085	0.000296581992533224	0.0241490916801526
PPYR_00315_EVM prediction Ppyr1.4_LG1.312	PPYR_00315	266.549613915399	-0.792758085232634	0.284255547065343	0.000349466302474758	0.0259933464905816
PPYR_00396_EVM prediction Ppyr1.4_LG1.393	PPYR_00396	158.337974154964	1.34616989699592	0.595924572612515	0.000803308989310007	0.040516969837698
PPYR_00636_EVM prediction Ppyr1.4_LG1.633	PPYR_00636	936.306570288448	-0.676200946261143	0.224727643136289	0.000239876955885681	0.0214206252622753
PPYR_00644_EVM prediction Ppyr1.4_LG1.641	PPYR_00644	23.4143259642566	0.900664818478329	0.374077339150935	0.000817813767129174	0.040516969837698
PPYR_00656_EVM prediction Ppyr1.4_LG1.653	PPYR_00656	98.1556815384656	-0.681884996492787	0.266468113424626	0.000797233383444854	0.040516969837698
PPYR_00692_EVM prediction Ppyr1.4_LG1.689	PPYR_00692	752.576944447506	-0.547149950333185	0.207572653343864	0.000870801713711425	0.0405637376933715
PPYR_00694_EVM prediction Ppyr1.4_LG1.691	PPYR_00694	276.238884130538	1.5094533059872	0.599289105121135	0.000396472768803086	0.0277857149933961
PPYR_00722_EVM prediction Ppyr1.4_LG1.719	PPYR_00722	429.990656579815	1.4932288202384	0.475762052516697	7.23042926240374e-05	0.00930959804913913
PPYR_00757_EVM prediction Ppyr1.4_LG1.754	PPYR_00757	70.6318337933823	-0.0077632104473342	0.223668103719758	1.65579753751865e-05	0.00339530483943407
PPYR_00801_EVM prediction Ppyr1.4_LG1.798	PPYR_00801	923.871164409494	-0.553934976984382	0.204715669478081	0.000738248528252584	0.0398762241626384
PPYR_00887_EVM prediction Ppyr1.4_LG1.884	PPYR_00887	1199.73182671271	-0.776563459792273	0.243906177081045	0.000102216224756717	0.0120030550547972
PPYR_00892_EVM prediction Ppyr1.4_LG1.889	PPYR_00892	6948.03913994524	0.94742286811379	0.408191366456886	0.000941238947223468	0.0421957038971881
PPYR_00955_EVM prediction Ppyr1.4_LG1.952	PPYR_00955	48.4542408529717	-1.64162420576908	0.793037717150924	0.00106338951895451	0.045462981248584
PPYR_00968_EVM prediction Ppyr1.4_LG1.965	PPYR_00968	244.629241718032	0.954396793822661	0.40477688130046	0.000855599425070035	0.0405637376933715
PPYR_00999_EVM prediction Ppyr1.4_LG1.996	PPYR_00999	3135.06928935892	-0.925093061246893	0.223897884222478	2.28307956762004e-06	0.000871742760422643
PPYR_01001_EVM prediction Ppyr1.4_LG1.998	PPYR_01001	1412.88458011705	1.38529297955482	0.418587233105729	4.10667562699927e-05	0.0059833183181267
PPYR_01056_EVM prediction Ppyr1.4_LG1.1053	PPYR_01056	446.075958388769	2.02838732724611	0.603901207816054	3.05697090388951e-05	0.00505221474906993
PPYR_01064_EVM prediction Ppyr1.4_LG1.1061	PPYR_01064	388.457547742405	0.614979128965493	0.249503038752223	0.00124650193856572	0.0492946998776366
PPYR_01171_EVM prediction Ppyr1.4_LG1.1168	PPYR_01171	147.804057854303	3.34716824137792	1.39150394194185	0.000326906507040269	0.0247933955647733
PPYR_01208_EVM prediction Ppyr1.4_LG1.1205	PPYR_01208	72.3052157853369	1.40092202069673	0.640084350654115	0.000953747256149429	0.0422433734693705
PPYR_01209_EVM prediction Ppyr1.4_LG1.1206	PPYR_01209	101.229980078546	2.14276189342342	0.827084891990238	0.000314591461176028	0.0245314876732546
PPYR_01280_EVM prediction Ppyr1.4_LG1.1277	PPYR_01280	512.852125671473	0.5110437977128	0.193315583011025	0.000915018302361553	0.0416044166268997
PPYR_01423_EVM prediction Ppyr1.4_LG1.1420	PPYR_01423	12.9034040194283	5.23307304221598	1.89722560585288	0.0001347127198691	0.014072395727458
PPYR_01473_EVM prediction Ppyr1.4_LG1.1470	PPYR_01473	60.3422981214335	0.016696167349639	0.223975646532868	1.71954531260693e-08	1.58671043720804e-05
PPYR_01538_EVM prediction Ppyr1.4_LG1.1535	PPYR_01538	4200.64189700655	1.58133983453748	0.774157001024681	0.00116523402059288	0.0481441653359139
PPYR_01571_EVM prediction Ppyr1.4_LG1.1568	PPYR_01571	10.135136714323	1.86599288869698	0.751190300743381	0.000424320774453929	0.029003110713138
PPYR_01575_EVM prediction Ppyr1.4_LG1.1572	PPYR_01575	39.0937772177942	-0.103947396995227	0.26048774514587	0.00110949549638784	0.0467127134277663
PPYR_01660_EVM prediction Ppyr1.4_LG1.1657	PPYR_01660	921.433267345316	2.30993733396779	0.588757873479199	3.51830874210788e-06	0.00118055250610183
PPYR_01785_EVM prediction Ppyr1.4_LG1.1782	PPYR_01785	98.209278689455	1.16885388479905	0.481485251145749	0.000623581590609339	0.0362414639700669
PPYR_01932_EVM prediction Ppyr1.4_LG1.1929	PPYR_01932	947.368383632394	-0.62961382281836	0.192194926965473	0.000109347341044806	0.0122659037953259
PPYR_01934_EVM prediction Ppyr1.4_LG1.1931	PPYR_01934	52.6814255062736	0.00741014819932848	0.223777809902617	0.000814129584597	0.040516969837698
PPYR_01936_EVM prediction Ppyr1.4_LG1.1933	PPYR_01936	824.147299844037	-0.517581297518806	0.20288390415216	0.00127862603667666	0.0495606358773243
PPYR_02158_EVM prediction Ppyr1.4_LG1.2155	PPYR_02158	305.22384418104	0.472292039137475	0.17841814800474	0.00116315248611451	0.0481441653359139
PPYR_02178_EVM prediction Ppyr1.4_LG1.2175	PPYR_02178	644.593698270082	-0.82518128651432	0.257999077297263	9.18901641236663e-05	0.0113055531926818
PPYR_02349_EVM prediction Ppyr1.4_LG1.2346	PPYR_02349	23.7969415901021	-0.0229581407479649	0.225322034899305	2.2467813310392e-13	8.29286989286567e-10
PPYR_02423_EVM prediction Ppyr1.4_LG1.2420	PPYR_02423	306.640069153783	1.02574091332682	0.32083386022018	7.71593586257408e-05	0.00982052388577964
PPYR_02510_EVM prediction Ppyr1.4_LG1.2507	PPYR_02510	43.4550158001861	5.58278196227154	1.13509911517489	3.13453867695911e-08	2.4406291186891e-05
PPYR_02527_EVM prediction Ppyr1.4_LG1.2524	PPYR_02527	293.688079417742	-0.958070279833295	0.232820448756628	2.77194318746048e-06	0.00102312423049166
PPYR_02694_EVM prediction Ppyr1.4_LG10.4	PPYR_02694	24.2249366510476	1.56387862694759	0.60090671736201	0.000350703705381652	0.0259933464905816
PPYR_02821_EVM prediction Ppyr1.4_LG10.131	PPYR_02821	677.696494166684	-0.649440590417269	0.19972124929057	0.000105407657572602	0.0121581145031398
PPYR_02822_EVM prediction Ppyr1.4_LG10.132	PPYR_02822	108.526757041747	1.12706471960689	0.411097742700026	0.00027460391143741	0.0232113672621866
PPYR_02826_EVM prediction Ppyr1.4_LG10.136	PPYR_02826	1019.58587893686	-0.903665677765382	0.368344128763844	0.000721219289351403	0.0398762241626384
PPYR_02860_EVM prediction Ppyr1.4_LG10.170	PPYR_02860	109.431995203779	0.00524830840487225	0.223535030749813	0.000657086757063695	0.0373124187741861
PPYR_03007_EVM prediction Ppyr1.4_LG10.317	PPYR_03007	41.0777047951706	0.194709851461366	0.373880354026988	0.000754431711810782	0.0400296619675104
PPYR_03059_EVM prediction Ppyr1.4_LG10.369	PPYR_03059	705.406181744191	3.14590486269932	0.913542552448484	1.86551618895612e-05	0.00375579286551112
PPYR_03270_EVM prediction Ppyr1.4_LG10.580	PPYR_03270	20.2037595363414	-0.00381552582503639	0.22372867452073	0.000126039930273029	0.0135499043486724
PPYR_03276_EVM prediction Ppyr1.4_LG10.586	PPYR_03276	154.310041341868	-0.69785207640081	0.198003316218341	3.73978917060611e-05	0.00562975163512047
PPYR_03301_EVM prediction Ppyr1.4_LG10.611	PPYR_03301	333.541885499343	-0.52235232972004	0.21005301817445	0.00126055053042127	0.049358730820284
PPYR_03345_EVM prediction Ppyr1.4_LG10.655	PPYR_03345	146.061865752465	0.822942665565863	0.213194303749029	8.18299312717074e-06	0.00215738768802766
PPYR_03394_EVM prediction Ppyr1.4_LG10.704	PPYR_03394	1241.91062666594	-0.968783541533782	0.236236735667869	2.97406134878446e-06	0.00102936571594863
PPYR_03420_EVM prediction Ppyr1.4_LG10.730	PPYR_03420	103.82632999407	0.765968554134865	0.2416282222287	0.000107606473643619	0.0122659037953259
PPYR_03447_EVM prediction Ppyr1.4_LG10.757	PPYR_03447	811.47352085257	1.11064138636366	0.395101138233113	0.000228072613884015	0.0208618147153898
PPYR_03467_EVM prediction Ppyr1.4_LG10.777	PPYR_03467	644.55237701277	-0.849185834034343	0.18105510713043	1.96098591363069e-07	0.000120633316786848
PPYR_03479_EVM prediction Ppyr1.4_LG10.789	PPYR_03479	172.865788308995	0.782183859097557	0.275578966563349	0.000273060799929081	0.0232113672621866
PPYR_03519_EVM prediction Ppyr1.4_LG10.829	PPYR_03519	22.0481255558215	1.85792062511686	0.773547064947364	0.000547698358105427	0.0341713326364392
PPYR_03540_EVM prediction Ppyr1.4_LG10.850	PPYR_03540	761.153321406608	-1.86138008739915	0.468493454962037	2.97477674617141e-06	0.00102936571594863
PPYR_03562_EVM prediction Ppyr1.4_LG10.872	PPYR_03562	280.161947991024	-1.42345769731389	0.639978209186484	0.000819054797962838	0.040516969837698
PPYR_03605_EVM prediction Ppyr1.4_LG10.915	PPYR_03605	2073.97888076453	-1.0334952286361	0.270526405540967	7.64342157696483e-06	0.00206428310053004
PPYR_03737_EVM prediction Ppyr1.4_LG10.1047	PPYR_03737	8634.58989194783	1.56788750443628	0.56663382831828	0.000208359793753648	0.0198893792778805
PPYR_03830_EVM prediction Ppyr1.4_LG2.83	PPYR_03830	108.883628263806	1.5892046409849	0.617717923044476	0.000353876323525681	0.0259933464905816
PPYR_03855_EVM prediction Ppyr1.4_LG2.108	PPYR_03855	12.8815057853469	0.176194606881428	0.339498218138282	0.00126149379771881	0.049358730820284
PPYR_03939_EVM prediction Ppyr1.4_LG2.192	PPYR_03939	446.82726393884	0.744118772901954	0.186838711873814	5.56800697642438e-06	0.00166633895270127
PPYR_04000_EVM prediction Ppyr1.4_LG2.253	PPYR_04000	110.275346823452	0.677782397952843	0.263391758303606	0.000847319005836176	0.0405637376933715
PPYR_04086_EVM prediction Ppyr1.4_LG2.339	PPYR_04086	364.177742270254	-0.861833362024927	0.311358152288214	0.000324501165324155	0.0247933955647733
PPYR_04098_EVM prediction Ppyr1.4_LG2.351	PPYR_04098	44.2923717755882	0.950940238599368	0.388141884036543	0.000700922214536149	0.0393975212261867
PPYR_04108_EVM prediction Ppyr1.4_LG2.361	PPYR_04108	1042.12206044303	1.74559740289914	0.887585314479748	0.00119063081073134	0.0484700550265741
PPYR_04161_EVM prediction Ppyr1.4_LG2.414	PPYR_04161	732.775342749134	-1.13385331731532	0.497126911495998	0.000818953383307855	0.040516969837698
PPYR_04167_EVM prediction Ppyr1.4_LG2.420	PPYR_04167	1919.24501527303	-0.689271108840561	0.215709740148852	0.000131884851895024	0.0139081996669867
PPYR_04426_EVM prediction Ppyr1.4_LG2.679	PPYR_04426	229.457786577506	0.644541206879789	0.248775541291575	0.000809067196139999	0.040516969837698
PPYR_04507_EVM prediction Ppyr1.4_LG2.760	PPYR_04507	1106.56614837333	-1.17146642452754	0.271107135004717	8.60755238195634e-07	0.000397130948022511
PPYR_04723_EVM prediction Ppyr1.4_LG2.976	PPYR_04723	229.457786577506	0.644541206879789	0.248775541291575	0.000809067196139999	0.040516969837698
PPYR_04758_EVM prediction Ppyr1.4_LG2.1011	PPYR_04758	1817.26626300282	-0.776027535966872	0.287757189057317	0.000453876994134772	0.0304306007539197
PPYR_04852_EVM prediction Ppyr1.4_LG2.1105	PPYR_04852	289.06194064355	-0.956736420057389	0.383840140814446	0.000624104674621479	0.0362414639700669
PPYR_04951_EVM prediction Ppyr1.4_LG2.1204	PPYR_04951	17.3439272635137	3.56482926461062	1.34748118362704	0.000200909063262375	0.0193449222391676
PPYR_05000_EVM prediction Ppyr1.4_LG2.1253	PPYR_05000	38.676758608752	-0.00722484945911429	0.223750710423396	0.000123632320012735	0.0134213792107942
PPYR_05077_EVM prediction Ppyr1.4_LG2.1330	PPYR_05077	71.709276405482	0.0693219681385297	0.240060402910607	7.03518281602872e-07	0.000338698170964722
PPYR_05125_EVM prediction Ppyr1.4_LG2.1378	PPYR_05125	22.3943590505276	3.34651047110693	1.44961780268485	0.00045619793417779	0.0304306007539197
PPYR_05190_EVM prediction Ppyr1.4_LG2.1443	PPYR_05190	600.162219027802	-0.448710895108324	0.163837217259148	0.000837999595076299	0.0405637376933715
PPYR_05321_EVM prediction Ppyr1.4_LG3a.102	PPYR_05321	27.0805314865874	1.57031013280995	0.715310974230921	0.000879192363985294	0.0405637376933715
PPYR_05323_EVM prediction Ppyr1.4_LG3a.104	PPYR_05323	71.3647254484565	0.0162662604951893	0.22446718766034	1.2073187579678e-08	1.48540451188638e-05
PPYR_05358_EVM prediction Ppyr1.4_LG3a.139	PPYR_05358	65.7311345915086	1.1529638711057	0.388686250835695	0.00014210145422011	0.0144778617432749
PPYR_05567_EVM prediction Ppyr1.4_LG3a.348	PPYR_05567	91.0865872115594	-1.02505185589897	0.479589234088611	0.0012453823436983	0.0492946998776366
PPYR_05666_EVM prediction Ppyr1.4_LG3a.447	PPYR_05666	285.43897300833	-0.666472795643567	0.226218712719042	0.000286716270977751	0.0238707463799747
PPYR_05675_EVM prediction Ppyr1.4_LG3a.456	PPYR_05675	281.52947242816	0.892304265732737	0.292746945859914	0.000137971532357976	0.0142781194186904
PPYR_05726_EVM prediction Ppyr1.4_LG3a.507	PPYR_05726	839.517505482288	-0.801798726532064	0.350939500232859	0.00122402827050014	0.0492946998776366
PPYR_05792_EVM prediction Ppyr1.4_LG3a.573	PPYR_05792	10794.9599278894	1.44462450962056	0.648088093614651	0.000851192224303604	0.0405637376933715
PPYR_05803_EVM prediction Ppyr1.4_LG3a.584	PPYR_05803	765.745165084589	-0.525119085003609	0.18814329423693	0.000753075707055073	0.0400296619675104
PPYR_05885_EVM prediction Ppyr1.4_LG3a.666	PPYR_05885	305.595463575815	1.10767867384235	0.432035810049311	0.000445082247934367	0.0300511934840076
PPYR_06035_EVM prediction Ppyr1.4_LG3b.120	PPYR_06035	9670.71149202319	0.74038537838504	0.291134648286019	0.000732934899367785	0.0398762241626384
PPYR_06037_EVM prediction Ppyr1.4_LG3b.122	PPYR_06037	166.871096629422	0.55527192282365	0.205114811745972	0.000748313346897042	0.0400296619675104
PPYR_06072_EVM prediction Ppyr1.4_LG3b.157	PPYR_06072	421.398907328405	-0.722757443566418	0.304870098426288	0.00123811227907343	0.0492946998776366
PPYR_06088_EVM prediction Ppyr1.4_LG3b.173	PPYR_06088	1059.359041477	2.58016432744798	0.569921709490918	2.38318925110371e-07	0.00013888976093406
PPYR_06264_EVM prediction Ppyr1.4_LG3b.349	PPYR_06264	1485.75699167695	2.10126228943916	0.903760977350554	0.000526741955240979	0.033520768220594
PPYR_06277_EVM prediction Ppyr1.4_LG3b.362	PPYR_06277	1532.71052564606	1.54766682365195	0.558196902854912	0.000195729737101831	0.0190115384116542
PPYR_06333_EVM prediction Ppyr1.4_LG3b.418	PPYR_06333	235.474194735819	-0.697580987071668	0.265813741128657	0.00062840793662538	0.0362414639700669
PPYR_06335_EVM prediction Ppyr1.4_LG3b.420	PPYR_06335	154.364572283346	-0.682178753425643	0.285573770852518	0.00128903306535441	0.0495606358773243
PPYR_06536_EVM prediction Ppyr1.4_LG3b.621	PPYR_06536	587.36439450334	-0.696580787276963	0.28335129758742	0.000997628343473134	0.0431513228409297
PPYR_06590_EVM prediction Ppyr1.4_LG3b.675	PPYR_06590	840.927847569722	-0.644883711368511	0.240122813560043	0.000603592582720058	0.0359332294003183
PPYR_06718_EVM prediction Ppyr1.4_LG4.114	PPYR_06718	70.3510172442825	0.21241127993139	0.404657308407142	0.000402789074233877	0.0280508391131555
PPYR_06784_EVM prediction Ppyr1.4_LG4.180	PPYR_06784	10204.7549770818	2.06688589577659	0.645855907980638	4.99164261092083e-05	0.00699651375072486
PPYR_06843_EVM prediction Ppyr1.4_LG4.239	PPYR_06843	115.065689202206	1.53497178059056	0.402261386494694	6.08379698468434e-06	0.00171076701382497
PPYR_06849_EVM prediction Ppyr1.4_LG4.245	PPYR_06849	115.065689202206	1.53497178059056	0.402261386494694	6.08379698468434e-06	0.00171076701382497
PPYR_06858_EVM prediction Ppyr1.4_LG4.254	PPYR_06858	14.8304846506868	0.219158924085004	0.43217533884957	0.000362643766956756	0.0262281212800639
PPYR_06958_EVM prediction Ppyr1.4_LG4.354	PPYR_06958	2838.91934020024	-0.903662695633485	0.412472234178919	0.00128504713825066	0.0495606358773243
PPYR_06973_EVM prediction Ppyr1.4_LG4.369	PPYR_06973	1852.5650164853	-0.865409066686559	0.323311455516113	0.000430277846707174	0.0292298564207886
PPYR_06992_EVM prediction Ppyr1.4_LG4.388	PPYR_06992	18.3853994447867	4.06133541589383	1.87629791226143	0.000555480888156692	0.0341713326364392
PPYR_07003_EVM prediction Ppyr1.4_LG4.399	PPYR_07003	37.4461327147055	-0.0139730915474693	0.224334217958555	1.94307440371638e-11	4.3031325744703e-08
PPYR_07024_EVM prediction Ppyr1.4_LG4.420	PPYR_07024	46.9139429336005	-1.16552270187604	0.480789117793913	0.000638985754842046	0.0366605661314299
PPYR_07087_EVM prediction Ppyr1.4_LG4.483	PPYR_07087	385.331973126494	-0.39799221888427	0.140812880967937	0.000949227786129943	0.0422120452844051
PPYR_07123_EVM prediction Ppyr1.4_LG4.519	PPYR_07123	815.916199893686	1.84133496611974	0.533378591632219	2.18956449940579e-05	0.00404084128365339
PPYR_07157_EVM prediction Ppyr1.4_LG4.553	PPYR_07157	8121.82792501083	-1.11378561437362	0.367437637004896	0.000113231970790962	0.0124140357680031
PPYR_07158_EVM prediction Ppyr1.4_LG4.554	PPYR_07158	113.209095708541	0.812628149848004	0.313391558967321	0.000554700019613441	0.0341713326364392
PPYR_07203_EVM prediction Ppyr1.4_LG4.599	PPYR_07203	380.067021887933	1.79852973758297	0.534367084873789	3.00712349604905e-05	0.00504513310178047
PPYR_07207_EVM prediction Ppyr1.4_LG4.603	PPYR_07207	149.35813592298	0.0214177757803825	0.225118483594087	1.72106858086373e-12	4.76434809897601e-09
PPYR_07246_EVM prediction Ppyr1.4_LG4.642	PPYR_07246	13735.0002757994	2.2810390435342	0.634578811534479	1.25323394689603e-05	0.00283205295795504
PPYR_07296_EVM prediction Ppyr1.4_LG4.692	PPYR_07296	477.085013406574	-1.00425850674376	0.444129458237366	0.000993233246426993	0.0431513228409297
PPYR_07344_EVM prediction Ppyr1.4_LG4.740	PPYR_07344	50.9267041936991	2.25813839964553	1.01885960190027	0.000847204361277637	0.0405637376933715
PPYR_07388_EVM prediction Ppyr1.4_LG4.784	PPYR_07388	229.893138255742	1.03672282920043	0.404118822755696	0.000463433172086882	0.0307281168534015
PPYR_07411_EVM prediction Ppyr1.4_LG4.807	PPYR_07411	177.120626599919	0.81988283633903	0.333631741492862	0.000798310432631415	0.040516969837698
PPYR_07480_EVM prediction Ppyr1.4_LG4.876	PPYR_07480	975.995000100786	0.863238277319733	0.275955099597297	0.000109665354983949	0.0122659037953259
PPYR_07481_EVM prediction Ppyr1.4_LG4.877	PPYR_07481	1737.53298356463	-0.835478021632753	0.225219838088027	1.46112328429762e-05	0.00311134963981299
PPYR_07494_EVM prediction Ppyr1.4_LG4.890	PPYR_07494	49.0639061846517	0.163154629413041	0.320643075824682	0.000259165908590831	0.0225964102820966
PPYR_07625_EVM prediction Ppyr1.4_LG4.1021	PPYR_07625	217.284241800588	0.694472218590627	0.222233177089992	0.000143386304681571	0.0144778617432749
PPYR_07701_EVM prediction Ppyr1.4_LG4.1097	PPYR_07701	36.2479162975451	2.03420050371401	0.873974688300372	0.000581926890324514	0.0352113467571768
PPYR_07745_EVM prediction Ppyr1.4_LG4.1141	PPYR_07745	2905.93136092472	-0.78201752876694	0.229209059447602	4.65012589844289e-05	0.00668712260694261
PPYR_07785_EVM prediction Ppyr1.4_LG4.1181	PPYR_07785	1535.23571885385	-0.868585629820863	0.266422407202233	9.84398503429994e-05	0.0119171456514558
PPYR_07960_EVM prediction Ppyr1.4_LG4.1356	PPYR_07960	237.524343778847	1.0336564180343	0.458226024919307	0.000995495187236983	0.0431513228409297
PPYR_07976_EVM prediction Ppyr1.4_LG4.1372	PPYR_07976	439.677152439086	-0.720807466205164	0.251475697362031	0.000307506721475799	0.0241490916801526
PPYR_08095_EVM prediction Ppyr1.4_LG5.39	PPYR_08095	565.667551794278	-0.666030170804914	0.257956790471147	0.000755549476312623	0.0400296619675104
PPYR_08210_EVM prediction Ppyr1.4_LG5.154	PPYR_08210	237.011508891765	0.98810657449701	0.368845755675955	0.000376956468266214	0.0265862354975273
PPYR_08224_EVM prediction Ppyr1.4_LG5.168	PPYR_08224	5507.65579774946	0.799277821153139	0.342668302471249	0.0011143202267701	0.046738135875096
PPYR_08290_EVM prediction Ppyr1.4_LG5.234	PPYR_08290	1600.1898440386	0.500944835893348	0.18088991252382	0.000735617844902578	0.0398762241626384
PPYR_08414_EVM prediction Ppyr1.4_LG5.358	PPYR_08414	1245.45452846009	-1.39421510225074	0.315668873592582	4.91041134313674e-07	0.000258918975250253
PPYR_08432	PPYR_08432	9801.78278574359	1.30511550387034	0.528385886261382	0.000479918443500727	0.0316317674100212
PPYR_08465_EVM prediction Ppyr1.4_LG5.409	PPYR_08465	270.403960767302	4.23392143357699	1.94365678294149	0.000376472452285326	0.0265862354975273
PPYR_08468_EVM prediction Ppyr1.4_LG5.412	PPYR_08468	27.2508170741177	-0.0038505518102469	0.223731800993432	8.7018738537733e-05	0.0108264999081833
PPYR_08496_EVM prediction Ppyr1.4_LG5.440	PPYR_08496	386.974255563607	1.55584887936903	0.517658638683053	0.000102979339854216	0.0120030550547972
PPYR_08540_EVM prediction Ppyr1.4_LG5.484	PPYR_08540	367.13267046416	-0.695686354398209	0.280622742964767	0.00093549693715819	0.0421087706713522
PPYR_08558_EVM prediction Ppyr1.4_LG5.502	PPYR_08558	1877.33786399705	-0.751789812168812	0.243117123455191	0.000143824148086358	0.0144778617432749
PPYR_08647_EVM prediction Ppyr1.4_LG5.591	PPYR_08647	92.7897821647109	0.926966692415199	0.392438104662801	0.000864573702981254	0.0405637376933715
PPYR_08670_EVM prediction Ppyr1.4_LG5.614	PPYR_08670	2798.5652358383	-0.772598847182789	0.318360324413969	0.000916777536075457	0.0416044166268997
PPYR_08766_EVM prediction Ppyr1.4_LG5.710	PPYR_08766	2694.73583433758	1.56638181809442	0.698703841438937	0.000776928038038775	0.040516969837698
PPYR_08828_EVM prediction Ppyr1.4_LG5.772	PPYR_08828	40.7087376708278	-0.00506704578610723	0.223767836628295	2.0205193579292e-06	0.000799043244655359
PPYR_08860_EVM prediction Ppyr1.4_LG5.804	PPYR_08860	1801.52998438824	-0.720877570457997	0.274114407841276	0.000597192894960093	0.0359332294003183
PPYR_08940_EVM prediction Ppyr1.4_LG5.884	PPYR_08940	15.5498456581284	-0.0429590429050365	0.229824371783324	0.000525182722313551	0.033520768220594
PPYR_08983_EVM prediction Ppyr1.4_LG5.927	PPYR_08983	8026.67245043493	-0.649982397651937	0.267614767538887	0.00116374597199315	0.0481441653359139
PPYR_09080_EVM prediction Ppyr1.4_LG5.1024	PPYR_09080	213.346016713274	0.972238452558874	0.438632218417509	0.0011774997748697	0.0482905741004897
PPYR_09097_EVM prediction Ppyr1.4_LG5.1041	PPYR_09097	367.13267046416	-0.695686354398209	0.280622742964767	0.00093549693715819	0.0421087706713522
PPYR_09123_EVM prediction Ppyr1.4_LG5.1067	PPYR_09123	525.09198558227	-0.675160239241658	0.224015951325561	0.000216721315294649	0.0205107275577577
PPYR_09159_EVM prediction Ppyr1.4_LG5.1103	PPYR_09159	349.458369924392	0.982549427731369	0.265789487698484	1.28134320973043e-05	0.00283766267226901
PPYR_09160_EVM prediction Ppyr1.4_LG5.1104	PPYR_09160	154.729943040705	0.948277915641815	0.399613332408449	0.000845043508870609	0.0405637376933715
PPYR_09288_EVM prediction Ppyr1.4_LG5.1232	PPYR_09288	276.606480029747	-0.482438908567998	0.170296384647863	0.00073580475170838	0.0398762241626384
PPYR_09341_EVM prediction Ppyr1.4_LG5.1285	PPYR_09341	17.2115237609714	0.0459231183080016	0.230669867769006	0.000224026212726145	0.0208457332228286
PPYR_09349_EVM prediction Ppyr1.4_LG5.1293	PPYR_09349	304.376762724385	0.892813943696923	0.39609797731335	0.00120284435989729	0.0487878959602294
PPYR_09369_EVM prediction Ppyr1.4_LG5.1313	PPYR_09369	16644.9870064789	1.3827336992358	0.39436335922351	2.09651154198847e-05	0.00400252970766179
PPYR_09605_EVM prediction Ppyr1.4_LG5.1549	PPYR_09605	37.2914288946371	3.85338438586768	0.925198838963309	1.15264772878458e-06	0.000490894934647371
PPYR_09722_EVM prediction Ppyr1.4_LG6.5	PPYR_09722	73.7313739202999	-0.951323957090911	0.41076301344015	0.000899850169832907	0.0413445681765966
PPYR_09731_EVM prediction Ppyr1.4_LG6.14	PPYR_09731	63.5934812146589	0.907135896717666	0.326199698202288	0.000300886031799984	0.0241490916801526
PPYR_09851_EVM prediction Ppyr1.4_LG6.134	PPYR_09851	44.2358090836322	-0.188943137006239	0.364656330256248	0.00049255432813123	0.0322725093218764
PPYR_09853_EVM prediction Ppyr1.4_LG6.136	PPYR_09853	94.4496285290902	0.566271478588322	0.182238638155753	0.000223339531449662	0.0208457332228286
PPYR_09908_EVM prediction Ppyr1.4_LG6.191	PPYR_09908	138.460835743966	-0.0475901124572976	0.231217298161932	0.000542323687998042	0.0341201715750132
PPYR_09918_EVM prediction Ppyr1.4_LG6.201	PPYR_09918	22.3238156329399	-0.0148412162871562	0.224209300546722	1.69035419372417e-08	1.58671043720804e-05
PPYR_09944_EVM prediction Ppyr1.4_LG6.227	PPYR_09944	332.521582257172	0.876000734813189	0.370450105708076	0.000911475020479696	0.0416044166268997
PPYR_09951_EVM prediction Ppyr1.4_LG6.234	PPYR_09951	610.92911787392	2.89503261556074	1.13536411803745	0.000266951041734738	0.0229143324428586
PPYR_09969_EVM prediction Ppyr1.4_LG6.252	PPYR_09969	393.89022400452	-0.621514113913251	0.23786187120836	0.000871108935109575	0.0405637376933715
PPYR_10009_EVM prediction Ppyr1.4_LG6.292	PPYR_10009	406.142816920385	-0.632405431665756	0.235983760693368	0.000653777628058172	0.0373124187741861
PPYR_10043_EVM prediction Ppyr1.4_LG6.326	PPYR_10043	3073.19162184815	-1.08915696851084	0.240200565724387	3.36786655306062e-07	0.000186461931710201
PPYR_10128_EVM prediction Ppyr1.4_LG6.411	PPYR_10128	157.315962080602	2.32175525933916	1.18562157830973	0.00101700196648656	0.0436483053290917
PPYR_10209_EVM prediction Ppyr1.4_LG6.492	PPYR_10209	1272.84291422529	-0.980971259046412	0.265893842970923	1.36230566473525e-05	0.00295780600502223
PPYR_10212_EVM prediction Ppyr1.4_LG6.495	PPYR_10212	1613.49280437974	-0.660312430432596	0.246831196412943	0.00072101606034814	0.0398762241626384
PPYR_10213_EVM prediction Ppyr1.4_LG6.496	PPYR_10213	274.773399926697	-1.18108938460787	0.473042333167004	0.000565739351159534	0.0346101206375112
PPYR_10227_EVM prediction Ppyr1.4_LG6.510	PPYR_10227	134.681652944753	2.59046087480177	1.08708458251136	0.000422866753743829	0.029003110713138
PPYR_10243_EVM prediction Ppyr1.4_LG6.526	PPYR_10243	895.291804317857	-0.0149574633043633	0.223980481424673	3.57111327012572e-10	5.64899103430029e-07
PPYR_10248_EVM prediction Ppyr1.4_LG6.531	PPYR_10248	129.309849162264	-1.24176836989493	0.546517437843163	0.000819633454677536	0.040516969837698
PPYR_10274_EVM prediction Ppyr1.4_LG6.557	PPYR_10274	119.251576839187	-1.35655135293557	0.436164058783888	7.92609503669418e-05	0.00997336935696758
PPYR_10321_EVM prediction Ppyr1.4_LG6.604	PPYR_10321	158.227212241635	-0.00976233710782192	0.22367474235647	1.6886287234713e-07	0.00010998932855881
PPYR_10424_EVM prediction Ppyr1.4_LG6.707	PPYR_10424	21.4982746528932	-0.0159649066567199	0.224164560857369	2.20801620312625e-10	4.0748939028695e-07
PPYR_10472_EVM prediction Ppyr1.4_LG6.755	PPYR_10472	18738.1078373973	1.76678706553966	0.679702390587941	0.000307373323325493	0.0241490916801526
PPYR_10476_EVM prediction Ppyr1.4_LG6.759	PPYR_10476	28.5650043965228	0.0303903502921314	0.226660650999911	0.00123961021642635	0.0492946998776366
PPYR_10567_EVM prediction Ppyr1.4_LG6.850	PPYR_10567	144.414068445952	0.746520188347888	0.322107394170897	0.00128306279369883	0.0495606358773243
PPYR_10604_EVM prediction Ppyr1.4_LG6.887	PPYR_10604	751.684872187509	-0.718053817194506	0.255202728212954	0.000361454638378218	0.0262281212800639
PPYR_10667_EVM prediction Ppyr1.4_LG6.950	PPYR_10667	807.451786792988	-0.670385699569034	0.255239035207095	0.000683892031313311	0.0386364105241444
PPYR_10699_EVM prediction Ppyr1.4_LG6.982	PPYR_10699	446.023186653831	-0.749793694138152	0.233245040270701	0.000100179139744864	0.0119277807999449
PPYR_10704_EVM prediction Ppyr1.4_LG6.987	PPYR_10704	954.62129799738	-0.885122962356392	0.352543661198193	0.000619989153847798	0.0362414639700669
PPYR_10710_EVM prediction Ppyr1.4_LG6.993	PPYR_10710	3103.44587461443	0.900906660445978	0.316587629519157	0.000248867451806985	0.0218707086814186
PPYR_10711_EVM prediction Ppyr1.4_LG6.994	PPYR_10711	1974.2862904232	-0.707020486454961	0.245438718184388	0.000300585550257347	0.0241490916801526
PPYR_10743_EVM prediction Ppyr1.4_LG6.1026	PPYR_10743	2514.16097881376	1.14130960065768	0.550906926216174	0.00123603653329028	0.0492946998776366
PPYR_10832_EVM prediction Ppyr1.4_LG6.1115	PPYR_10832	423.422581575099	-1.0638603656682	0.307207259750936	3.00234580181916e-05	0.00504513310178047
PPYR_10837_EVM prediction Ppyr1.4_LG6.1120	PPYR_10837	697.378315571428	-1.00606453923919	0.22948196985026	9.02828244528277e-07	0.000399880686066464
PPYR_10854_EVM prediction Ppyr1.4_LG6.1137	PPYR_10854	32156.2635295993	1.42980030598489	0.537225838039394	0.000297325164439922	0.0241490916801526
PPYR_10887_EVM prediction Ppyr1.4_LG6.1170	PPYR_10887	542.974555965514	-0.730068498539644	0.286922543117754	0.000771963343069161	0.0405116118379375
PPYR_10900_EVM prediction Ppyr1.4_LG6.1183	PPYR_10900	546.304251463809	-0.625536104911715	0.175134771560928	3.61024198809573e-05	0.00562975163512047
PPYR_10916_EVM prediction Ppyr1.4_LG6.1199	PPYR_10916	570.959573376746	-1.29746413559408	0.375974408255227	2.54352854773465e-05	0.00440070181391653
PPYR_10922_EVM prediction Ppyr1.4_LG6.1205	PPYR_10922	11329.1812286252	-0.820634330648326	0.235841713674911	3.46108471122564e-05	0.00547494157248593
PPYR_11009_EVM prediction Ppyr1.4_LG6.1292	PPYR_11009	196.212035991821	-1.20593019407116	0.289524518624449	1.71735870481742e-06	0.000704307886609011
PPYR_11012_EVM prediction Ppyr1.4_LG6.1295	PPYR_11012	505.021134965286	0.854300999708307	0.375657799408489	0.00118186351208365	0.0482906814365397
PPYR_11030_EVM prediction Ppyr1.4_LG6.1313	PPYR_11030	875.276550358527	-0.799743786621644	0.333108994774631	0.000948379274533928	0.0422120452844051
PPYR_11031_EVM prediction Ppyr1.4_LG6.1314	PPYR_11031	164.204204487782	0.716200230746328	0.292862577863854	0.000972870254187493	0.0429186945203909
PPYR_11051_EVM prediction Ppyr1.4_LG6.1334	PPYR_11051	1074.20382600147	-0.907262946840413	0.254971442953279	2.35317347880774e-05	0.00420269192432873
PPYR_11225_EVM prediction Ppyr1.4_LG7.102	PPYR_11225	235.361846374767	-1.25090030084756	0.473225629207932	0.000351277890907781	0.0259933464905816
PPYR_11241_EVM prediction Ppyr1.4_LG7.118	PPYR_11241	709.818475504644	0.34176989789613	1.4933156584372	0.00128010542114526	0.0495606358773243
PPYR_11439_EVM prediction Ppyr1.4_LG7.316	PPYR_11439	343.650267909217	1.14238043050491	0.423439475273169	0.000307375049792044	0.0241490916801526
PPYR_11445_EVM prediction Ppyr1.4_LG7.322	PPYR_11445	79.5375699117967	0.0301282426466012	0.226632012077138	2.43736978201045e-05	0.00428396755495266
PPYR_11452_EVM prediction Ppyr1.4_LG7.329	PPYR_11452	1070.17736771291	-0.98068078761342	0.295046382236002	4.92757904820289e-05	0.00699526702573725
PPYR_11645_EVM prediction Ppyr1.4_LG7.522	PPYR_11645	928.940577721225	-1.906508727732	0.54055186599396	1.51975708093745e-05	0.00317514531268308
PPYR_11660_EVM prediction Ppyr1.4_LG7.537	PPYR_11660	57.467221928694	1.30448308620998	0.335733559144211	5.44760743105676e-06	0.00166633895270127
PPYR_11677_EVM prediction Ppyr1.4_LG7.554	PPYR_11677	87.8903120439958	3.28227215455885	1.3395164302971	0.000302715331480433	0.0241490916801526
PPYR_11706_EVM prediction Ppyr1.4_LG7.583	PPYR_11706	1496.28818048304	-0.832216291015783	0.242019355808338	3.81316149764324e-05	0.00562975163512047
PPYR_11786_EVM prediction Ppyr1.4_LG7.663	PPYR_11786	617.617864724558	-0.865916000532807	0.22525961772469	8.59730580595547e-06	0.0022139062137057
PPYR_11810_EVM prediction Ppyr1.4_LG7.687	PPYR_11810	18380.988893244	2.04974886571702	0.557271814041734	9.52007045963071e-06	0.00224288808935087
PPYR_11838_EVM prediction Ppyr1.4_LG7.715	PPYR_11838	94.3327691262908	-0.015990338090588	0.224539045260361	1.18178819435899e-14	6.54297033806855e-11
PPYR_12188_EVM prediction Ppyr1.4_LG7.1065	PPYR_12188	317.217523920338	-0.659186051053817	0.255369246809981	0.000796838799611971	0.040516969837698
PPYR_12199_EVM prediction Ppyr1.4_LG7.1076	PPYR_12199	302.595890066212	-0.676825087397521	0.248195024070885	0.000512110991606508	0.032968633779412
PPYR_12201_EVM prediction Ppyr1.4_LG7.1078	PPYR_12201	187.480754911536	0.0999581767298883	0.259002838436474	2.14901467554179e-08	1.83046457709802e-05
PPYR_12222_EVM prediction Ppyr1.4_LG7.1099	PPYR_12222	141.32208338876	0.843141609873756	0.331273645716201	0.00061007352304561	0.0361248348699681
PPYR_12359_EVM prediction Ppyr1.4_LG7.1236	PPYR_12359	2303.40492939004	-0.864694707374453	0.294091219025611	0.000194174414673635	0.0190115384116542
PPYR_12421_EVM prediction Ppyr1.4_LG7.1298	PPYR_12421	2802.71567412626	-0.765443851328853	0.252942492101217	0.000169724871109683	0.016780031230335
PPYR_12464_EVM prediction Ppyr1.4_LG7.1341	PPYR_12464	309.322977044498	-1.07313985032362	0.424023050443685	0.000506794856517644	0.0328171897439759
PPYR_12551_EVM prediction Ppyr1.4_LG8.56	PPYR_12551	297.439463023772	1.47797940774443	0.380157181916372	4.74647997083123e-06	0.00154581684461806
PPYR_12559_EVM prediction Ppyr1.4_LG8.64	PPYR_12559	277.614025672725	-0.782375902729729	0.272078706268911	0.000278025277076922	0.0233225294929754
PPYR_12595_EVM prediction Ppyr1.4_LG8.100	PPYR_12595	521.257200021749	-1.22980575778214	0.381703431396886	6.13599858782808e-05	0.0081860135377133
PPYR_12656_EVM prediction Ppyr1.4_LG8.161	PPYR_12656	34.6408984367505	1.81287235487575	0.874826501125532	0.000988414578826258	0.0431513228409297
PPYR_12719_EVM prediction Ppyr1.4_LG8.224	PPYR_12719	564.194760302796	2.21903237480298	0.674971290375116	3.7772301493598e-05	0.00562975163512047
PPYR_12808_EVM prediction Ppyr1.4_LG8.313	PPYR_12808	207.983698834814	0.6958707595264	0.289520241080704	0.00112283824593539	0.0469176901782737
PPYR_12895_EVM prediction Ppyr1.4_LG8.400	PPYR_12895	80.5145388096913	1.75348632102217	0.581427047252781	9.90135825823114e-05	0.0119171456514558
PPYR_12897_EVM prediction Ppyr1.4_LG8.402	PPYR_12897	603.484048785129	-1.39174447271612	0.430404728412816	5.25597923538609e-05	0.00727493225917877
PPYR_12917_EVM prediction Ppyr1.4_LG8.422	PPYR_12917	976.399550076067	0.826793997862493	0.30062034098548	0.000354465395112239	0.0259933464905816
PPYR_12920_EVM prediction Ppyr1.4_LG8.425	PPYR_12920	610.855590226693	1.02960339422273	0.379507389581917	0.000320318785860493	0.0247933955647733
PPYR_12978_EVM prediction Ppyr1.4_LG8.483	PPYR_12978	590.535537977687	1.17926028484566	0.369751883657937	6.88218031204897e-05	0.00907218840420456
PPYR_13021_EVM prediction Ppyr1.4_LG8.526	PPYR_13021	258.138793631524	-0.00831657866287866	0.223678335910028	6.17995850745044e-06	0.00171076701382497
PPYR_13028_EVM prediction Ppyr1.4_LG8.533	PPYR_13028	990.574295731889	0.681336383629274	0.257190511524254	0.000580674966875879	0.0352113467571768
PPYR_13062_EVM prediction Ppyr1.4_LG8.567	PPYR_13062	12968.3155369075	0.74984147396628	0.272710689807473	0.000413496869782947	0.028616567744416
PPYR_13095_EVM prediction Ppyr1.4_LG8.600	PPYR_13095	865.617395373879	1.12205931511155	0.254382022688481	5.95977265745211e-07	0.000299966193799851
PPYR_13207_EVM prediction Ppyr1.4_LG8.712	PPYR_13207	431.851954864041	-0.0097399837034567	0.22381500360899	9.98561140586836e-06	0.00230355573119126
PPYR_13243_EVM prediction Ppyr1.4_LG8.748	PPYR_13243	1076.05747670483	1.08576114513058	0.410163298729865	0.000364772932098785	0.0262281212800639
PPYR_13247_EVM prediction Ppyr1.4_LG8.752	PPYR_13247	314.029046544332	0.725817803046016	0.255816953323143	0.000325956939286151	0.0247933955647733
PPYR_13275_EVM prediction Ppyr1.4_LG8.780	PPYR_13275	80.1014756521985	0.766824596023677	0.326682400299506	0.00109720692448693	0.0465970161842373
PPYR_13356_EVM prediction Ppyr1.4_LG8.861	PPYR_13356	168.083607338806	0.76083441526058	0.248158403683252	0.000153102593731496	0.0152730182017014
PPYR_13417_EVM prediction Ppyr1.4_LG8.922	PPYR_13417	55.2538450051736	0.95170845031177	0.289084650084033	6.09788366117515e-05	0.0081860135377133
PPYR_13428_EVM prediction Ppyr1.4_LG8.933	PPYR_13428	237.011508891765	0.98810657449701	0.368845755675955	0.000376956468266214	0.0265862354975273
PPYR_13499_EVM prediction Ppyr1.4_LG8.1004	PPYR_13499	1182.6306541757	-0.649819168152742	0.166116512410619	8.82220667225262e-06	0.00222018851095121
PPYR_13524_EVM prediction Ppyr1.4_LG8.1029	PPYR_13524	2116.07072722013	-0.565805647560919	0.205013910056888	0.000601876973491263	0.0359332294003183
PPYR_13686_EVM prediction Ppyr1.4_LG8.1191	PPYR_13686	28.9775126030539	0.00764960255167617	0.223788790358703	0.00076601410688783	0.0403908295503283
PPYR_13705_EVM prediction Ppyr1.4_LG8.1210	PPYR_13705	17.1421202904254	-0.0279261171394822	0.225911625815087	1.49131061169022e-16	1.65132824032458e-12
PPYR_13721_EVM prediction Ppyr1.4_LG8.1226	PPYR_13721	1705.72164425494	-0.0138532873828998	0.223965606386288	3.3061895403537e-08	2.4406291186891e-05
PPYR_13744_EVM prediction Ppyr1.4_LG8.1249	PPYR_13744	38.5165593669047	-0.814670140937399	0.333371169997487	0.00085800628783341	0.0405637376933715
PPYR_13770_EVM prediction Ppyr1.4_LG8.1275	PPYR_13770	1120.24849955891	-0.604611476094165	0.220592134527307	0.000551035156465519	0.0341713326364392
PPYR_13782_EVM prediction Ppyr1.4_LG8.1287	PPYR_13782	77.6489465312739	-0.148962050017979	0.305344271625821	0.000229851114899084	0.0208618147153898
PPYR_13792_EVM prediction Ppyr1.4_LG8.1297	PPYR_13792	323.738382294305	1.02519707304239	0.468894837529661	0.00117400000793446	0.0482905741004897
PPYR_13804_EVM prediction Ppyr1.4_LG8.1309	PPYR_13804	119.809899589347	-0.980838143531127	0.405342058321731	0.000732813268295982	0.0398762241626384
PPYR_13874_EVM prediction Ppyr1.4_LG8.1379	PPYR_13874	67.1435562874854	1.69986784215321	0.484435437719406	1.94288163269474e-05	0.00380096014915981
PPYR_13886_EVM prediction Ppyr1.4_LG8.1391	PPYR_13886	55.6504234689475	-0.160158238406721	0.322181697675629	3.26287827593747e-05	0.0052908092511056
PPYR_14023_EVM prediction Ppyr1.4_LG9.118	PPYR_14023	1057.00025115738	-0.92368655730323	0.328754101838735	0.000266480673448303	0.0229143324428586
PPYR_14116_EVM prediction Ppyr1.4_LG9.211	PPYR_14116	2407.68082777379	1.34710378029176	0.621471303810054	0.00100742897615042	0.0434056850307924
PPYR_14221_EVM prediction Ppyr1.4_LG9.316	PPYR_14221	57034.8926076765	1.66864200297482	0.559274890085437	0.000112352563410886	0.0124140357680031
PPYR_14248_EVM prediction Ppyr1.4_LG9.343	PPYR_14248	35.3520657538803	-0.145989666663967	0.299740038921658	0.00110253935160031	0.0465970161842373
PPYR_14266_EVM prediction Ppyr1.4_LG9.361	PPYR_14266	822.561640939906	-0.92761964145414	0.322740089252267	0.000225986847501493	0.0208529363532002
PPYR_14268_EVM prediction Ppyr1.4_LG9.363	PPYR_14268	690.722037687299	-0.50763058011702	0.146719986965677	7.05173727300547e-05	0.00918633962635172
PPYR_14285_EVM prediction Ppyr1.4_LG9.380	PPYR_14285	17.9798144856262	-0.0597491466890084	0.235645373069275	0.000626087538163665	0.0362414639700669
PPYR_14298_EVM prediction Ppyr1.4_LG9.393	PPYR_14298	1391.44167048616	-0.727646608874251	0.307523838555536	0.00125929467892764	0.049358730820284
PPYR_14299_EVM prediction Ppyr1.4_LG9.394	PPYR_14299	511.942461320561	-0.835079837624844	0.291822162345821	0.000246946516529055	0.0218707086814186
PPYR_14317_EVM prediction Ppyr1.4_LG9.412	PPYR_14317	1819.02755513277	-1.08056115651362	0.302998367621711	1.9566037072348e-05	0.00380096014915981
PPYR_14380_EVM prediction Ppyr1.4_LG9.475	PPYR_14380	291.85900138401	-0.49567659383824	0.1915716187577	0.00123978219958559	0.0492946998776366
PPYR_14451_EVM prediction Ppyr1.4_LG9.546	PPYR_14451	510.081900649816	0.699322945702969	0.257693079662529	0.000500659545771428	0.0326106067666295
PPYR_14483_EVM prediction Ppyr1.4_LG9.578	PPYR_14483	21.5834693889875	2.79953571326223	0.893074364564738	5.68734546278243e-05	0.00777481189004813
PPYR_14485_EVM prediction Ppyr1.4_LG9.580	PPYR_14485	411.579668335755	0.814896449755643	0.331298553886067	0.000797775167307364	0.040516969837698
PPYR_14525_EVM prediction Ppyr1.4_LG9.620	PPYR_14525	721.644078080866	-0.813604412614056	0.311716416549235	0.000534431307296176	0.0338157592325175
PPYR_14586_EVM prediction Ppyr1.4_LG9.681	PPYR_14586	1044.78635921116	-0.469951770563808	0.169787887619065	0.000844209772228071	0.0405637376933715
PPYR_14668_EVM prediction Ppyr1.4_LG9.763	PPYR_14668	897.826912522899	-0.811525920858784	0.262059525836126	0.000130285583966578	0.0138716564544415
PPYR_14722_EVM prediction Ppyr1.4_LG9.817	PPYR_14722	21.3375600690206	2.96727476818059	0.885291006585627	3.29690091507529e-05	0.0052908092511056
PPYR_14769_EVM prediction Ppyr1.4_LG9.864	PPYR_14769	241.635095801889	1.43853100112811	0.653464608774597	0.000873217949644916	0.0405637376933715
PPYR_14777_EVM prediction Ppyr1.4_LG9.872	PPYR_14777	19.9066868432708	-0.00384550657157484	0.223730692868197	2.1607902214586e-05	0.00404084128365339
PPYR_14783_EVM prediction Ppyr1.4_LG9.878	PPYR_14783	918.095336406523	-0.66497678141848	0.268073605965098	0.00098184516838617	0.0431427442442066
PPYR_14788_EVM prediction Ppyr1.4_LG9.883	PPYR_14788	87.8181244657591	1.33125879879172	0.627242750684989	0.00109863733397051	0.0465970161842373
PPYR_14865_EVM prediction Ppyr1.4_unclustered_Scaffold1279.2	PPYR_14865	793.977827255796	-0.92445387167994	0.177331603025221	1.37662996513534e-08	1.52434236039437e-05
PPYR_15155_EVM prediction Ppyr1.4_unclustered_Scaffold3303.18	PPYR_15155	479.27797917779	0.758744263990502	0.256969055719501	0.000239105941715066	0.0214206252622753
PPYR_15305_EVM prediction Ppyr1.4_unclustered_Scaffold450.16	PPYR_15305	297.177707443234	-0.810696299379548	0.339278956271873	0.000877855257030457	0.0405637376933715
PPYR_15359_EVM prediction Ppyr1.4_unclustered_Scaffold4952.2	PPYR_15359	179.502870032792	-1.09703285328928	0.309763309558385	2.23172479355286e-05	0.00405112928508375
PPYR_15413_EVM prediction Ppyr1.4_unclustered_Scaffold539.1	PPYR_15413	6998.50213797408	-2.33674689123381	0.41704911529197	9.58845762344471e-10	1.32716239080504e-06
PPYR_15423_EVM prediction Ppyr1.4_unclustered_Scaffold5481.5	PPYR_15423	564.31601317558	1.14937876357378	0.5051896043877	0.000876247124713121	0.0405637376933715
PPYR_15486_EVM prediction Ppyr1.4_unclustered_Scaffold6073.5	PPYR_15486	146.485230334942	0.751785409223352	0.195707659519719	9.50815487631328e-06	0.00224288808935087
PPYR_15522_EVM prediction Ppyr1.4_unclustered_Scaffold6501.5	PPYR_15522	146.485230334942	0.751785409223352	0.195707659519719	9.50815487631328e-06	0.00224288808935087
PPYR_15686_EVM prediction Ppyr1.4_unclustered_Scaffold7893.1	PPYR_15686	72.5439830592039	-0.134580394256334	0.287169299563131	0.00129925944171364	0.0497809681594989
PPYR_15720_EVM prediction Ppyr1.4_unclustered_Scaffold822.3	PPYR_15720	2780.24923928476	-1.13753561902477	0.293273895627428	5.23388383419473e-06	0.00165585130560109
PPYR_15754_EVM prediction Ppyr1.4_unclustered_Scaffold8316.3	PPYR_15754	110.275346823452	0.677782397952843	0.263391758303606	0.000847319005836176	0.0405637376933715
