# Supplementary material for: The Role of Pigments in Light Color Variation of the Firefly Photinus pyralis
Source: Ecol Evol. 2025 Aug 19;15(8):e71927. doi: 10.1002/ece3.71927 (PMC12364529; doi:10.1002/ece3.71927)
Supplement: Supplementary file 4 — Appendix S4: ece371927‐sup‐0004‐AppendixS4.txt. [file ECE3-15-e71927-s009.txt]

gene	geneID	baseMean	log2FoldChange	lfcSE	pvalue	padj
PPYR_00139_EVM prediction Ppyr1.4_LG1.136	PPYR_00139	232.702592792451	1.20000987001473	0.307134915104707	4.81791095926014e-06	0.00174054118566448
PPYR_00145_EVM prediction Ppyr1.4_LG1.142	PPYR_00145	332.276236911723	0.515453644449846	0.185748142308046	0.000589743449498218	0.0383224988305158
PPYR_00164_EVM prediction Ppyr1.4_LG1.161	PPYR_00164	231.105837845546	0.728695245504926	0.297481585708061	0.00087981304048436	0.0478772198849539
PPYR_00179_EVM prediction Ppyr1.4_LG1.176	PPYR_00179	30.1989093264185	0.00611966033664282	0.210247669533267	0.000310366084394894	0.0276077248891185
PPYR_00184_EVM prediction Ppyr1.4_LG1.181	PPYR_00184	1145.83905077706	-0.646547207192298	0.207166227815556	0.000158702632120638	0.0191253580152424
PPYR_00450_EVM prediction Ppyr1.4_LG1.447	PPYR_00450	2066.5932164301	0.734219928789721	0.253559294640506	0.000259317762081725	0.0252793656480145
PPYR_00522_EVM prediction Ppyr1.4_LG1.519	PPYR_00522	123.212721259082	-0.0650669711224386	0.225399101078868	0.000209331595844929	0.0225545613312567
PPYR_00632_EVM prediction Ppyr1.4_LG1.629	PPYR_00632	10.294034606234	-2.32863720301253	0.8268106570896	0.000165353723112326	0.0195384272673946
PPYR_00636_EVM prediction Ppyr1.4_LG1.633	PPYR_00636	936.306570288448	-0.611011288177742	0.225642354027791	0.000635456820316814	0.0392226940902082
PPYR_00713_EVM prediction Ppyr1.4_LG1.710	PPYR_00713	48.9244679345031	-0.00650949178521177	0.210340317121138	1.33072728613261e-06	0.000710666228502907
PPYR_00910_EVM prediction Ppyr1.4_LG1.907	PPYR_00910	1004.02909199301	-3.37487216489637	1.60733176535559	0.000536736719471961	0.0367957688267382
PPYR_00911_EVM prediction Ppyr1.4_LG1.908	PPYR_00911	799.001929363976	-0.091021571827248	0.240509660587718	0.000229670531383892	0.0242248681894236
PPYR_00988_EVM prediction Ppyr1.4_LG1.985	PPYR_00988	166.118520500137	1.43493891049512	0.514416078761987	0.000196874815722401	0.0217857059596239
PPYR_01030_EVM prediction Ppyr1.4_LG1.1027	PPYR_01030	218.797910387148	-4.47511620819855	1.33634412443785	5.39876721977639e-05	0.00933909270157101
PPYR_01064_EVM prediction Ppyr1.4_LG1.1061	PPYR_01064	388.457547742405	0.778898034364707	0.250427605565873	0.000121997888472518	0.0164670336715159
PPYR_01093_EVM prediction Ppyr1.4_LG1.1090	PPYR_01093	330.912556591609	-0.830924230401733	0.350663254685845	0.000914080228576124	0.0490290281554608
PPYR_01137_EVM prediction Ppyr1.4_LG1.1134	PPYR_01137	563.637239081071	1.24230380854912	0.340946078506977	1.40037786970595e-05	0.00330785411030734
PPYR_01318_EVM prediction Ppyr1.4_LG1.1315	PPYR_01318	13.790081481939	-0.0952238182976088	0.24324828976194	0.000450847582780079	0.032962862257665
PPYR_01620_EVM prediction Ppyr1.4_LG1.1617	PPYR_01620	667.991144211454	0.643963095755211	0.240480145080296	0.000601988330816135	0.0383224988305158
PPYR_01714_EVM prediction Ppyr1.4_LG1.1711	PPYR_01714	79.3128019501305	-0.190143518931915	0.368760116581039	0.00030895915008394	0.0276077248891185
PPYR_01934_EVM prediction Ppyr1.4_LG1.1931	PPYR_01934	52.6814255062736	0.00702595672367629	0.210292648170101	0.000712537801908619	0.0424279246302099
PPYR_02047_EVM prediction Ppyr1.4_LG1.2044	PPYR_02047	1671.38337191264	-1.83552268199785	0.680592823961065	0.000243060344919806	0.0242248681894236
PPYR_02349_EVM prediction Ppyr1.4_LG1.2346	PPYR_02349	23.7969415901021	-0.0196826284920006	0.2114349862551	1.4475564114976e-12	2.96338923373751e-09
PPYR_02507_EVM prediction Ppyr1.4_LG1.2504	PPYR_02507	790.778520350099	-0.871639899372994	0.258179629667776	4.24724908444278e-05	0.00824507251343853
PPYR_02645_EVM prediction Ppyr1.4_LG1.2638	PPYR_02645	23.7219154313896	-0.0831539480676349	0.235436146587111	0.000138585872138763	0.0179419416802796
PPYR_02755_EVM prediction Ppyr1.4_LG10.65	PPYR_02755	208.555857545129	-0.120859856798918	0.267091729091879	3.63551283871521e-06	0.00148157577345832
PPYR_02785_EVM prediction Ppyr1.4_LG10.95	PPYR_02785	92.5888635201741	-2.91404976153848	1.03688709520182	0.000235897827075599	0.0242248681894236
PPYR_02833_EVM prediction Ppyr1.4_LG10.143	PPYR_02833	264.755034479665	-0.96071237662819	0.377661159087623	0.00049725943048847	0.0347036226402834
PPYR_02896_EVM prediction Ppyr1.4_LG10.206	PPYR_02896	431.36331210382	-0.614179974771646	0.243769645584952	0.000928527780609045	0.0493351949707792
PPYR_02996_EVM prediction Ppyr1.4_LG10.306	PPYR_02996	2301.17581585525	-0.879864342870143	0.351325822794701	0.000598674715917959	0.0383224988305158
PPYR_03013_EVM prediction Ppyr1.4_LG10.323	PPYR_03013	3440.51493566936	-1.04845760742971	0.450071926812183	0.000781453341452692	0.0446446111305275
PPYR_03024_EVM prediction Ppyr1.4_LG10.334	PPYR_03024	13.2167385457318	0.0177137877587891	0.211195455477804	7.04985507993023e-10	8.6593369946783e-07
PPYR_03034_EVM prediction Ppyr1.4_LG10.344	PPYR_03034	2068.85413892647	-1.46279892038892	0.660573795255921	0.00080664987195818	0.0454499099874419
PPYR_03082_EVM prediction Ppyr1.4_LG10.392	PPYR_03082	102.130293854706	-2.50815295186954	1.05601529106887	0.000388902483889296	0.0314137938305135
PPYR_03149_EVM prediction Ppyr1.4_LG10.459	PPYR_03149	3771.50859071956	-1.42184340336613	0.332778903364379	9.41075480186034e-07	0.000550439529672622
PPYR_03197_EVM prediction Ppyr1.4_LG10.507	PPYR_03197	854.60510908549	-1.10513883870498	0.347213953997569	7.61170955417816e-05	0.0114017839578013
PPYR_03208_EVM prediction Ppyr1.4_LG10.518	PPYR_03208	904.290432768936	-1.15293392666878	0.283870727713228	2.55396131778002e-06	0.00116186321727007
PPYR_03209_EVM prediction Ppyr1.4_LG10.519	PPYR_03209	937.082079630654	-1.33273120951162	0.424492994556136	7.33869872361995e-05	0.0114017839578013
PPYR_03213_EVM prediction Ppyr1.4_LG10.523	PPYR_03213	2304.049976376	-0.614753742214918	0.228498110984311	0.000580136986820628	0.0383224988305158
PPYR_03242_EVM prediction Ppyr1.4_LG10.552	PPYR_03242	337.988751962265	-0.704952100412769	0.263107965167137	0.000492859453908676	0.0345931009849158
PPYR_03256_EVM prediction Ppyr1.4_LG10.566	PPYR_03256	1176.81291112913	-0.631924066087473	0.214268695458752	0.000262136161122834	0.0253497722753975
PPYR_03270_EVM prediction Ppyr1.4_LG10.580	PPYR_03270	20.2037595363414	-0.00337326618571428	0.210230470844618	6.52003040901476e-05	0.0106426798781303
PPYR_03301_EVM prediction Ppyr1.4_LG10.611	PPYR_03301	333.541885499343	-0.829004141891259	0.211437741946765	5.87714717603716e-06	0.00206254282180756
PPYR_03315_EVM prediction Ppyr1.4_LG10.625	PPYR_03315	2061.72784135082	-0.808753166355471	0.240149480324065	4.90184181415259e-05	0.00926297276972865
PPYR_03317_EVM prediction Ppyr1.4_LG10.627	PPYR_03317	14236.4957916438	-1.81658433807418	0.641381757372879	0.000152172459591838	0.0186913432116655
PPYR_03344_EVM prediction Ppyr1.4_LG10.654	PPYR_03344	442.290389022807	-1.01429604509899	0.342896296099879	0.000150135506778353	0.0186274184824091
PPYR_03396_EVM prediction Ppyr1.4_LG10.706	PPYR_03396	1838.17779844947	-0.71972411166397	0.26820140621537	0.000478514330121529	0.0340068246332251
PPYR_03439_EVM prediction Ppyr1.4_LG10.749	PPYR_03439	248.72888999534	-1.73654109841744	0.468795721565614	8.68091847525457e-06	0.00247971445654772
PPYR_03534_EVM prediction Ppyr1.4_LG10.844	PPYR_03534	427.134002117125	-0.628121440031011	0.24102385605264	0.000713040499195048	0.0424279246302099
PPYR_03540_EVM prediction Ppyr1.4_LG10.850	PPYR_03540	761.153321406608	-2.11082006674444	0.462116200869347	2.06552591427193e-07	0.000181220391464301
PPYR_03562_EVM prediction Ppyr1.4_LG10.872	PPYR_03562	280.161947991024	-1.52732229718836	0.628414425184237	0.000480985274277313	0.0340068246332251
PPYR_03589_EVM prediction Ppyr1.4_LG10.899	PPYR_03589	2703.22153415643	-0.0866050604166194	0.23829215345582	5.11953991806639e-10	6.98703431262327e-07
PPYR_03608_EVM prediction Ppyr1.4_LG10.918	PPYR_03608	666.751059273947	-0.952863183949659	0.240492321588359	4.56930214119113e-06	0.00170074964243184
PPYR_03643_EVM prediction Ppyr1.4_LG10.953	PPYR_03643	1420.25807858057	-0.942598375047112	0.398374302698816	0.000786102408403481	0.0447022957519443
PPYR_03677_EVM prediction Ppyr1.4_LG10.987	PPYR_03677	1578.27615303388	-0.0744534172239418	0.230613511935737	2.04779676390403e-07	0.000181220391464301
PPYR_03678_EVM prediction Ppyr1.4_LG10.988	PPYR_03678	942.563678529626	-1.11040810124901	0.299533334673611	1.13003467881769e-05	0.00283269713467707
PPYR_03721_EVM prediction Ppyr1.4_LG10.1031	PPYR_03721	2639.22267755502	-0.996079242170916	0.264740987061474	9.83410678491862e-06	0.00270900788328997
PPYR_03731_EVM prediction Ppyr1.4_LG10.1041	PPYR_03731	230.884660107028	-0.675918851752103	0.262326492291664	0.0006687235482876	0.041069656718083
PPYR_03891_EVM prediction Ppyr1.4_LG2.144	PPYR_03891	1466.8260800885	0.784242319194901	0.273308561205397	0.000241158004774489	0.0242248681894236
PPYR_03935_EVM prediction Ppyr1.4_LG2.188	PPYR_03935	21.261044741486	-1.71530590788755	0.578159844500126	0.000125305802176207	0.0167296866101125
PPYR_04111_EVM prediction Ppyr1.4_LG2.364	PPYR_04111	4.91563215305962	-0.122082573080564	0.266071898619906	0.000754853708514448	0.0435298971909999
PPYR_04367_EVM prediction Ppyr1.4_LG2.620	PPYR_04367	62.2987801362299	-1.72369671593615	0.643653811860751	0.000231783137129212	0.0242248681894236
PPYR_04580_EVM prediction Ppyr1.4_LG2.833	PPYR_04580	368.256828221693	0.880118152562387	0.268422150567311	6.68847509371334e-05	0.0106694207241664
PPYR_04740_EVM prediction Ppyr1.4_LG2.993	PPYR_04740	150.386772892376	-1.55356781433944	0.695828627801405	0.000792307523835478	0.0448475267984847
PPYR_05077_EVM prediction Ppyr1.4_LG2.1330	PPYR_05077	71.709276405482	0.0619453912082081	0.224047151799857	1.04474870864239e-05	0.00278970617135968
PPYR_05209_EVM prediction Ppyr1.4_LG2.1462	PPYR_05209	608.533744394759	-1.1650154772784	0.433515948113512	0.000292399563632998	0.0269482136239587
PPYR_05210_EVM prediction Ppyr1.4_LG2.1463	PPYR_05210	144.871558971567	0.761383330494284	0.307618565370192	0.000778200189983291	0.0446446111305275
PPYR_05283_EVM prediction Ppyr1.4_LG3a.64	PPYR_05283	1127.02751205264	1.00324653447052	0.277393241540103	1.63595327095657e-05	0.00362058114776797
PPYR_05406_EVM prediction Ppyr1.4_LG3a.187	PPYR_05406	240.650591950432	-2.04371852951447	0.581832719365512	1.64610834956205e-05	0.00362058114776797
PPYR_05567_EVM prediction Ppyr1.4_LG3a.348	PPYR_05567	91.0865872115594	-1.33175343810014	0.461107344665288	0.000158820037251056	0.0191253580152424
PPYR_05616_EVM prediction Ppyr1.4_LG3a.397	PPYR_05616	1671.38337191264	-1.83552268199785	0.680592823961065	0.000243060344919806	0.0242248681894236
PPYR_05744_EVM prediction Ppyr1.4_LG3a.525	PPYR_05744	2899.66252550154	-0.997882365554324	0.434561305148933	0.00088481062557067	0.0478772198849539
PPYR_05753_EVM prediction Ppyr1.4_LG3a.534	PPYR_05753	96.4651460944589	-1.50576234736476	0.445860784570755	3.44030839626175e-05	0.00692742754611198
PPYR_05819_EVM prediction Ppyr1.4_LG3a.600	PPYR_05819	499.719713966727	0.716639787548812	0.281543310619067	0.000698907709286406	0.042289080754507
PPYR_05824_EVM prediction Ppyr1.4_LG3a.605	PPYR_05824	1233.23769084903	-0.679474463716047	0.255641323573678	0.000547774235091797	0.0367957688267382
PPYR_05863_EVM prediction Ppyr1.4_LG3a.644	PPYR_05863	521.993619732522	0.811416365898862	0.302811497435927	0.000419395346834761	0.032962862257665
PPYR_05939_EVM prediction Ppyr1.4_LG3b.24	PPYR_05939	3541.86395447192	0.982595121420531	0.306378950518272	7.20026691561933e-05	0.0113385741698144
PPYR_05944_EVM prediction Ppyr1.4_LG3b.29	PPYR_05944	481.430180794983	-1.44212323230783	0.577981012128533	0.000424693249774803	0.032962862257665
PPYR_06203_EVM prediction Ppyr1.4_LG3b.288	PPYR_06203	667.495894535452	4.10255273305527	1.02147599931695	1.67851260716974e-06	0.000824686814154635
PPYR_06373_EVM prediction Ppyr1.4_LG3b.458	PPYR_06373	673.47032101826	-2.30272527040119	0.812250838829409	0.000138767765173538	0.0179419416802796
PPYR_06440_EVM prediction Ppyr1.4_LG3b.525	PPYR_06440	997.449174938721	0.522109140715878	0.179770253476165	0.000437076710492122	0.032962862257665
PPYR_06479_EVM prediction Ppyr1.4_LG3b.564	PPYR_06479	67.0521555051047	-0.0665109493250028	0.226213386639749	8.30041895220172e-05	0.0121373864273683
PPYR_06524_EVM prediction Ppyr1.4_LG3b.609	PPYR_06524	2460.22752783367	0.855363772252475	0.362112121029962	0.000898015861055592	0.0483786351813414
PPYR_06744_EVM prediction Ppyr1.4_LG4.140	PPYR_06744	774.927346706558	1.01502172554613	0.367715876207011	0.000275805790039492	0.0258604772446953
PPYR_06761_EVM prediction Ppyr1.4_LG4.157	PPYR_06761	264.94423480465	0.723811306649928	0.266762657994813	0.000432188905566694	0.032962862257665
PPYR_06892_EVM prediction Ppyr1.4_LG4.288	PPYR_06892	7.04845768006586	5.36211694673002	2.55202107981185	0.000501165520602647	0.0347786219749283
PPYR_06899_EVM prediction Ppyr1.4_LG4.295	PPYR_06899	1059.70164479037	-2.26970222128099	0.877120688094574	0.000289045580585118	0.026896567169144
PPYR_06915_EVM prediction Ppyr1.4_LG4.311	PPYR_06915	1118.53583742206	-1.13344409659931	0.486032742535715	0.000736188158730418	0.0431006597941089
PPYR_06943_EVM prediction Ppyr1.4_LG4.339	PPYR_06943	34.7398143377814	-0.154120521098175	0.307099420492291	6.36489959317696e-05	0.0105648732031071
PPYR_06973_EVM prediction Ppyr1.4_LG4.369	PPYR_06973	1852.5650164853	-0.929182720042049	0.320353394343887	0.000189839316061538	0.0217857059596239
PPYR_07008_EVM prediction Ppyr1.4_LG4.404	PPYR_07008	8418.30227395407	-0.0502248809249567	0.21929370326876	4.12024444054028e-06	0.00158153007697363
PPYR_07013_EVM prediction Ppyr1.4_LG4.409	PPYR_07013	58.572819351149	-2.89091113016319	0.804723948694596	1.16451323727369e-05	0.00286074321868654
PPYR_07047_EVM prediction Ppyr1.4_LG4.443	PPYR_07047	322.870938605608	-0.594598953006601	0.142301620538852	3.73922079111031e-06	0.00148157577345832
PPYR_07085_EVM prediction Ppyr1.4_LG4.481	PPYR_07085	25.8062354619507	-0.11032687558684	0.256787561962249	3.63762407688034e-06	0.00148157577345832
PPYR_07102_EVM prediction Ppyr1.4_LG4.498	PPYR_07102	494.785718403674	0.979117958290633	0.307746300208311	7.47688478356376e-05	0.0114017839578013
PPYR_07171_EVM prediction Ppyr1.4_LG4.567	PPYR_07171	479.961007756055	0.930545512477906	0.4018347372286	0.000931140755082424	0.0493351949707792
PPYR_07207_EVM prediction Ppyr1.4_LG4.603	PPYR_07207	149.35813592298	0.0194793875899139	0.211459907114681	2.69086298491459e-14	8.26296751092647e-11
PPYR_07227_EVM prediction Ppyr1.4_LG4.623	PPYR_07227	445.856596015112	0.545745438002101	0.168587761196482	0.000133561237328468	0.0176401363237158
PPYR_07302_EVM prediction Ppyr1.4_LG4.698	PPYR_07302	528.568116972676	-0.893626940299219	0.270077295682217	5.45266772973121e-05	0.00933909270157101
PPYR_07524_EVM prediction Ppyr1.4_LG4.920	PPYR_07524	204.258945523828	-0.0375643737105701	0.215194984013524	0.000585442700063219	0.0383224988305158
PPYR_07551_EVM prediction Ppyr1.4_LG4.947	PPYR_07551	186.474409013555	-1.2596384672741	0.575586792392719	0.00093585446781662	0.0493351949707792
PPYR_07752_EVM prediction Ppyr1.4_LG4.1148	PPYR_07752	32.9110684807455	2.73213972523595	1.09477989258974	0.000329558758923736	0.0285068326469032
PPYR_07771_EVM prediction Ppyr1.4_LG4.1167	PPYR_07771	1417.51952466124	-0.575639299790231	0.195988540361482	0.000321496295234943	0.0280066595345447
PPYR_07801_EVM prediction Ppyr1.4_LG4.1197	PPYR_07801	10.5900639420743	5.87770268009215	2.41394986594021	0.000408655242801878	0.0323839506279707
PPYR_07863_EVM prediction Ppyr1.4_LG4.1259	PPYR_07863	1302.9799525864	0.464060651347056	0.157342138494951	0.000443999243741371	0.032962862257665
PPYR_07866_EVM prediction Ppyr1.4_LG4.1262	PPYR_07866	1302.9799525864	0.464060651347056	0.157342138494951	0.000443999243741371	0.032962862257665
PPYR_07933_EVM prediction Ppyr1.4_LG4.1329	PPYR_07933	5623.82807939515	-0.0556087164484899	0.221391312064157	2.01836832005917e-06	0.000953523772126413
PPYR_08364_EVM prediction Ppyr1.4_LG5.308	PPYR_08364	51.3030226620618	-1.81326931392364	0.799221435175907	0.000629880724279058	0.0390748734157559
PPYR_08368_EVM prediction Ppyr1.4_LG5.312	PPYR_08368	864.324988085835	0.726820689529513	0.280319752200009	0.000610796483317987	0.0386722330133754
PPYR_08468_EVM prediction Ppyr1.4_LG5.412	PPYR_08468	27.2508170741177	-0.00339499228896367	0.210230953852143	0.000344785055504325	0.0294096863663863
PPYR_08648_EVM prediction Ppyr1.4_LG5.592	PPYR_08648	517.483224730601	-2.22934526362314	0.648378341950214	2.22289840894351e-05	0.00470756226845744
PPYR_08828_EVM prediction Ppyr1.4_LG5.772	PPYR_08828	40.7087376708278	-0.00444660733998718	0.210260262574873	1.25533855399611e-06	0.000700878339033374
PPYR_08839_EVM prediction Ppyr1.4_LG5.783	PPYR_08839	678.867713170597	-4.58149863415013	0.997214047991463	1.29186644635313e-07	0.000132233296337963
PPYR_08852_EVM prediction Ppyr1.4_LG5.796	PPYR_08852	1154.62763101232	0.877696221558107	0.25897934760977	4.28658106818887e-05	0.00824507251343853
PPYR_08960_EVM prediction Ppyr1.4_LG5.904	PPYR_08960	60.1853378587207	3.17907862341426	1.07156732788167	0.000102128859324282	0.0145866137102344
PPYR_08962_EVM prediction Ppyr1.4_LG5.906	PPYR_08962	169.880957038521	0.525901570882562	0.198044290167572	0.000820582264655118	0.0460237988893096
PPYR_08973_EVM prediction Ppyr1.4_LG5.917	PPYR_08973	338.523594517843	1.02005873498307	0.309357871295513	5.150355387795e-05	0.00933909270157101
PPYR_09115_EVM prediction Ppyr1.4_LG5.1059	PPYR_09115	234.484451662388	0.037829503110206	0.215211852430302	0.000165693319904471	0.0195384272673946
PPYR_09131_EVM prediction Ppyr1.4_LG5.1075	PPYR_09131	10748.0865427988	0.888942693162535	0.303906172704295	0.000192396969830841	0.0217857059596239
PPYR_09217_EVM prediction Ppyr1.4_LG5.1161	PPYR_09217	326.846353110735	0.889603516220606	0.37147829650199	0.000863719458790781	0.0473619022871748
PPYR_09220_EVM prediction Ppyr1.4_LG5.1164	PPYR_09220	40.3375981872603	-0.0033961063599964	0.210231285091619	0.000172533968759003	0.0199927805496871
PPYR_09225_EVM prediction Ppyr1.4_LG5.1169	PPYR_09225	97.4541801838517	-1.71568361860329	0.638866278280538	0.000293988490239393	0.0269482136239587
PPYR_09261_EVM prediction Ppyr1.4_LG5.1205	PPYR_09261	548.324745040129	-0.650710037697147	0.166217125245388	7.75874699635447e-06	0.002269064032291
PPYR_09266_EVM prediction Ppyr1.4_LG5.1210	PPYR_09266	700.564540741538	-0.0547788721715287	0.221027358155681	9.92472154588036e-06	0.00270900788328997
PPYR_09374_EVM prediction Ppyr1.4_LG5.1318	PPYR_09374	268.135816055138	-0.959198193777328	0.361220904231983	0.000362383496884563	0.0300753817042776
PPYR_09544_EVM prediction Ppyr1.4_LG5.1488	PPYR_09544	1388.01309022255	0.51001438218081	0.177192658730655	0.000408199130588126	0.0323839506279707
PPYR_09628_EVM prediction Ppyr1.4_LG5.1572	PPYR_09628	1274.9990815197	1.11024133076314	0.354349712657121	7.88651055909969e-05	0.0116710854454725
PPYR_09678_EVM prediction Ppyr1.4_LG5.1622	PPYR_09678	10.6423499230092	4.1243155180824	1.72346243022244	0.000429360764205796	0.032962862257665
PPYR_09747_EVM prediction Ppyr1.4_LG6.30	PPYR_09747	28.8922904578968	-0.00397754194880161	0.210246429354361	5.08862261203076e-05	0.00933909270157101
PPYR_09853_EVM prediction Ppyr1.4_LG6.136	PPYR_09853	94.4496285290902	0.74703095854269	0.198692986493471	1.30676754781154e-05	0.00314725995877825
PPYR_09861_EVM prediction Ppyr1.4_LG6.144	PPYR_09861	920.767870827683	-1.29884899066591	0.502356891235619	0.000350325454152485	0.0294729284476368
PPYR_09891_EVM prediction Ppyr1.4_LG6.174	PPYR_09891	18.4415212575605	-0.0266641504017458	0.212720685772848	4.85417735120897e-20	1.98746201349666e-16
PPYR_09916_EVM prediction Ppyr1.4_LG6.199	PPYR_09916	29.8494024597588	-0.0748846773209972	0.230649204163698	3.07210650224077e-05	0.00628911402783722
PPYR_09928_EVM prediction Ppyr1.4_LG6.211	PPYR_09928	57.8084960907042	-0.0346074001575336	0.214402431558772	8.08695547666564e-23	9.93320741198841e-19
PPYR_09982_EVM prediction Ppyr1.4_LG6.265	PPYR_09982	787.46554358504	1.14076202953226	0.374348516241768	0.000117754405953793	0.016070859648116
PPYR_10135_EVM prediction Ppyr1.4_LG6.418	PPYR_10135	393.306249980391	-1.46604502448759	0.601233387639677	0.000479620785029492	0.0340068246332251
PPYR_10218_EVM prediction Ppyr1.4_LG6.501	PPYR_10218	518.802361588076	0.653938765363482	0.237797134398721	0.000450083228149395	0.032962862257665
PPYR_10229_EVM prediction Ppyr1.4_LG6.512	PPYR_10229	1004.33779467634	-1.20410969837912	0.503309762730146	0.000620437358607546	0.0390748734157559
PPYR_10274_EVM prediction Ppyr1.4_LG6.557	PPYR_10274	119.251576839187	-1.04535685564828	0.459354143661848	0.000935471210514597	0.0493351949707792
PPYR_10305_EVM prediction Ppyr1.4_LG6.588	PPYR_10305	1094.66959210969	0.776818803564207	0.253782077183571	0.000143979190323517	0.0180711167803985
PPYR_10437_EVM prediction Ppyr1.4_LG6.720	PPYR_10437	282.704882253869	-0.11364644765296	0.258260062900338	0.000481737970054642	0.0340068246332251
PPYR_10475_EVM prediction Ppyr1.4_LG6.758	PPYR_10475	348.473615115256	-0.0915091514818428	0.241611138488124	2.50987601011294e-07	0.000205525380214781
PPYR_10514_EVM prediction Ppyr1.4_LG6.797	PPYR_10514	7.29379493041507	-0.00681575297608276	0.210354415284833	4.63774059094975e-07	0.000299817724624399
PPYR_10529_EVM prediction Ppyr1.4_LG6.812	PPYR_10529	19.8413775932816	-0.00341538672999995	0.21023114369932	0.000715019164573267	0.0424279246302099
PPYR_10560_EVM prediction Ppyr1.4_LG6.843	PPYR_10560	70.2765249667597	0.737503301471923	0.280926092297279	0.000505068844897625	0.0348525877633569
PPYR_10609_EVM prediction Ppyr1.4_LG6.892	PPYR_10609	565.861916952243	-1.05438326280462	0.384158025873425	0.000270825022669116	0.0257871608794167
PPYR_10678_EVM prediction Ppyr1.4_LG6.961	PPYR_10678	5769.27765950657	0.531554573042207	0.176403994522037	0.000253644123933478	0.0249240861941993
PPYR_10687_EVM prediction Ppyr1.4_LG6.970	PPYR_10687	49.5045969943882	-2.06327994305473	0.549579742618503	7.07479299600098e-06	0.00222819698384308
PPYR_10805_EVM prediction Ppyr1.4_LG6.1088	PPYR_10805	326.693909454814	-1.35416319704424	0.5851952133159	0.000684349793871552	0.0418202413837029
PPYR_10837_EVM prediction Ppyr1.4_LG6.1120	PPYR_10837	697.378315571428	-0.889169701743993	0.231023678173533	7.0320781300826e-06	0.00222819698384308
PPYR_11236_EVM prediction Ppyr1.4_LG7.113	PPYR_11236	552.859676109859	-0.120127376157629	0.266489651492342	7.29071309353241e-07	0.000447759144639293
PPYR_11272_EVM prediction Ppyr1.4_LG7.149	PPYR_11272	21.8621806851365	0.00583134537805198	0.210234851449267	0.000264167617947642	0.0253497722753975
PPYR_11301_EVM prediction Ppyr1.4_LG7.178	PPYR_11301	1844.0169777227	0.62808492220658	0.206419663324066	0.000201437644189286	0.0220915944962232
PPYR_11368_EVM prediction Ppyr1.4_LG7.245	PPYR_11368	261.206996313332	-2.26875147761468	0.607280113776924	7.41368058078899e-06	0.002269064032291
PPYR_11455_EVM prediction Ppyr1.4_LG7.332	PPYR_11455	295.244057700416	-0.970049022749505	0.344868892146438	0.000244556187860337	0.0242248681894236
PPYR_11476_EVM prediction Ppyr1.4_LG7.353	PPYR_11476	65.2441803829287	0.879186887662794	0.325049108647335	0.000368166622306574	0.0303502726294741
PPYR_11479_EVM prediction Ppyr1.4_LG7.356	PPYR_11479	220.45754266813	0.599300901446157	0.182052949565623	9.73025011327126e-05	0.0140607837813307
PPYR_11502_EVM prediction Ppyr1.4_LG7.379	PPYR_11502	1925.41460094126	-0.904168155195338	0.329332926593906	0.000308436588740292	0.0276077248891185
PPYR_11519_EVM prediction Ppyr1.4_LG7.396	PPYR_11519	2242.37575757326	1.11407374706043	0.341980886958578	5.55038481816074e-05	0.00933909270157101
PPYR_11570_EVM prediction Ppyr1.4_LG7.447	PPYR_11570	369.761889452444	-1.08980985248043	0.306657825648054	1.98027625265524e-05	0.00426732161602883
PPYR_11650_EVM prediction Ppyr1.4_LG7.527	PPYR_11650	4.12912587927095	3.4875700286073	1.37731355725638	0.000547732744557484	0.0367957688267382
PPYR_11963_EVM prediction Ppyr1.4_LG7.840	PPYR_11963	846.202252256111	-1.2896994578931	0.395622301454206	5.2028550529989e-05	0.00933909270157101
PPYR_12020_EVM prediction Ppyr1.4_LG7.897	PPYR_12020	293.103303440144	1.97356193570418	0.799814772508086	0.000387323421754021	0.0314137938305135
PPYR_12054_EVM prediction Ppyr1.4_LG7.931	PPYR_12054	1042.08850522259	-0.0457093422552102	0.217625405364557	0.000335877757908748	0.0288502552475046
PPYR_12098_EVM prediction Ppyr1.4_LG7.975	PPYR_12098	420.219736567568	-0.869810116054299	0.364160654027552	0.000831760977412285	0.0464387276616141
PPYR_12126_EVM prediction Ppyr1.4_LG7.1003	PPYR_12126	217.344396518709	-0.0971078551574468	0.244548139992601	0.000582651937897554	0.0383224988305158
PPYR_12159_EVM prediction Ppyr1.4_LG7.1036	PPYR_12159	446.163862241334	-0.0827943069860869	0.235643634141382	3.36282463251132e-07	0.000258159843507104
PPYR_12201_EVM prediction Ppyr1.4_LG7.1078	PPYR_12201	187.480754911536	11.9490058383954	2.47076221731697	4.85651796673896e-13	1.19305220370909e-09
PPYR_12469_EVM prediction Ppyr1.4_LG7.1346	PPYR_12469	9132.74574920031	0.711403033533857	0.28155056666402	0.000748502056141512	0.0433672205452179
PPYR_12536_EVM prediction Ppyr1.4_LG8.41	PPYR_12536	245.274197530487	-0.128929096687804	0.273478244910016	0.000454134214660738	0.0330066896963186
PPYR_12595_EVM prediction Ppyr1.4_LG8.100	PPYR_12595	521.257200021749	-1.32451037366605	0.371412845277793	1.59170969239824e-05	0.00362058114776797
PPYR_12596_EVM prediction Ppyr1.4_LG8.101	PPYR_12596	95.8144004505933	-1.11556931911361	0.302106749508438	1.1164454708885e-05	0.00283269713467707
PPYR_12652_EVM prediction Ppyr1.4_LG8.157	PPYR_12652	1483.5520764152	-1.21613035718354	0.430737367839862	0.000195736441538318	0.0217857059596239
PPYR_12695_EVM prediction Ppyr1.4_LG8.200	PPYR_12695	2055.05634058851	-0.84537615093195	0.271752148899246	0.000109965167044412	0.0155253120322587
PPYR_12989_EVM prediction Ppyr1.4_LG8.494	PPYR_12989	566.892797251287	-0.658955312898526	0.21796555210199	0.000196245588831329	0.0217857059596239
PPYR_12995_EVM prediction Ppyr1.4_LG8.500	PPYR_12995	4171.56309491123	-1.30620606780673	0.396036611154301	4.29605667068359e-05	0.00824507251343853
PPYR_13017_EVM prediction Ppyr1.4_LG8.522	PPYR_13017	125.920403346503	-2.3958497706544	0.971178543048174	0.0003527523624673	0.0294752195114684
PPYR_13223_EVM prediction Ppyr1.4_LG8.728	PPYR_13223	122.480964448322	-0.896743548670368	0.361552651131955	0.000624979509128462	0.0390748734157559
PPYR_13337_EVM prediction Ppyr1.4_LG8.842	PPYR_13337	104.882756738549	-1.75725987237926	0.778599204309468	0.000690037806442558	0.0419590810719502
PPYR_13462_EVM prediction Ppyr1.4_LG8.967	PPYR_13462	502.656223334419	0.975780543779311	0.369744814008274	0.000391297765698002	0.0314137938305135
PPYR_13499_EVM prediction Ppyr1.4_LG8.1004	PPYR_13499	1182.6306541757	-0.581415877960198	0.168266019930867	5.53433912510681e-05	0.00933909270157101
PPYR_13514_EVM prediction Ppyr1.4_LG8.1019	PPYR_13514	164.961893617907	3.77073040294437	1.02419595441177	6.65183272897777e-06	0.00222819698384308
PPYR_13548_EVM prediction Ppyr1.4_LG8.1053	PPYR_13548	231.38648502387	0.568294860856773	0.17452090505419	0.000112301374089312	0.0156749747493071
PPYR_13558_EVM prediction Ppyr1.4_LG8.1063	PPYR_13558	8510.93085968065	0.94335607476234	0.344530331511145	0.000312421538678456	0.0276077248891185
PPYR_13686_EVM prediction Ppyr1.4_LG8.1191	PPYR_13686	28.9775126030539	0.00770087920833745	0.210326969860256	0.000450054527126877	0.032962862257665
PPYR_13742_EVM prediction Ppyr1.4_LG8.1247	PPYR_13742	1303.70919568153	-0.0382135898529643	0.215425418839306	1.65067609114228e-05	0.00362058114776797
PPYR_13781_EVM prediction Ppyr1.4_LG8.1286	PPYR_13781	91.8565835261572	4.21608651911855	1.91356001328724	6.58506611363593e-05	0.0106426798781303
PPYR_13782_EVM prediction Ppyr1.4_LG8.1287	PPYR_13782	77.6489465312739	-0.143706316832364	0.293809919182981	7.6287892528381e-06	0.002269064032291
PPYR_13866_CYP9CV10	PPYR_13866	174.282247983723	-2.61411739748531	0.594325867779065	4.5105926554663e-07	0.000299817724624399
PPYR_13909_EVM prediction Ppyr1.4_LG9.4	PPYR_13909	852.911714362177	-0.609035501501327	0.232074704693222	0.000846213276942964	0.0468199895526596
PPYR_13923_EVM prediction Ppyr1.4_LG9.18	PPYR_13923	544.294998981148	-1.64147387528201	0.513403429233667	5.49684590160461e-05	0.00933909270157101
PPYR_13932_EVM prediction Ppyr1.4_LG9.27	PPYR_13932	249.313004681765	0.0696001786090512	0.227453355000331	0.000466101223251399	0.0336771842658643
PPYR_13934_EVM prediction Ppyr1.4_LG9.29	PPYR_13934	512.740988516551	-1.03542330113778	0.326585251649268	7.54916571078013e-05	0.0114017839578013
PPYR_13967_EVM prediction Ppyr1.4_LG9.62	PPYR_13967	45.5064275503643	-1.86452141540563	0.669317375550102	0.000203552032631406	0.0221259258124917
PPYR_13978_EVM prediction Ppyr1.4_LG9.73	PPYR_13978	403.448665841424	-0.751645166355457	0.299280220683959	0.000706788815440907	0.0424279246302099
PPYR_13999_EVM prediction Ppyr1.4_LG9.94	PPYR_13999	25.1910092425092	-1.66323196985256	0.639452961376985	0.000319475938459388	0.0280066595345447
PPYR_14002_EVM prediction Ppyr1.4_LG9.97	PPYR_14002	130.939687906161	-0.0880383082635417	0.238562496585784	0.000144180529551335	0.0180711167803985
PPYR_14041_EVM prediction Ppyr1.4_LG9.136	PPYR_14041	635.623465024072	-1.18656170328936	0.525298883077355	0.000836904700693836	0.0465144816227257
PPYR_14092_EVM prediction Ppyr1.4_LG9.187	PPYR_14092	6815.27497259517	-0.0608741816920087	0.223629404740475	7.02495740942704e-06	0.00222819698384308
PPYR_14100_EVM prediction Ppyr1.4_LG9.195	PPYR_14100	940.760584337491	-0.0220942280400725	0.21192573106847	0.000587025181712751	0.0383224988305158
PPYR_14134_EVM prediction Ppyr1.4_LG9.229	PPYR_14134	1737.06161486883	-0.875097830074962	0.313026287401115	0.000274799374685169	0.0258604772446953
PPYR_14141_EVM prediction Ppyr1.4_LG9.236	PPYR_14141	75.3787712218495	0.0106623644413046	0.210517685103531	3.64035482510766e-06	0.00148157577345832
PPYR_14145_EVM prediction Ppyr1.4_LG9.240	PPYR_14145	687.997319743699	-0.803510113161029	0.325223005336345	0.000723804003259949	0.0427427142886633
PPYR_14153_EVM prediction Ppyr1.4_LG9.248	PPYR_14153	283.899229111069	-1.96501180640743	0.898932788536465	0.000863495967284965	0.0473619022871748
PPYR_14197_EVM prediction Ppyr1.4_LG9.292	PPYR_14197	112.680057895052	-0.0579017603963553	0.222117380056087	0.000594329979418084	0.0383224988305158
PPYR_14270_EVM prediction Ppyr1.4_LG9.365	PPYR_14270	1557.31195730143	-1.41720421976209	0.294594512794045	7.47854519809688e-08	8.35081551529309e-05
PPYR_14271_EVM prediction Ppyr1.4_LG9.366	PPYR_14271	496.458264294937	-0.918514453343024	0.204706893341945	4.63528467690683e-07	0.000299817724624399
PPYR_14285_EVM prediction Ppyr1.4_LG9.380	PPYR_14285	17.9798144856262	-0.0525815467403822	0.220042396998881	0.000385244174459378	0.0314137938305135
PPYR_14293_EVM prediction Ppyr1.4_LG9.388	PPYR_14293	2899.66252550154	-0.997882365554324	0.434561305148933	0.00088481062557067	0.0478772198849539
PPYR_14338_EVM prediction Ppyr1.4_LG9.433	PPYR_14338	177.296648121973	-2.79495016990825	1.24187903305459	0.000747342120332928	0.0433672205452179
PPYR_14442_EVM prediction Ppyr1.4_LG9.537	PPYR_14442	785.898267743065	-1.4972543282887	0.609524667229572	0.000449723120661941	0.032962862257665
PPYR_14446_EVM prediction Ppyr1.4_LG9.541	PPYR_14446	60.7444579925452	-1.1851125735073	0.48454477874315	0.000548206927891646	0.0367957688267382
PPYR_14530_EVM prediction Ppyr1.4_LG9.625	PPYR_14530	54.4375466334034	-0.0704445715226125	0.22793502030742	0.00058247604613353	0.0383224988305158
PPYR_14543_EVM prediction Ppyr1.4_LG9.638	PPYR_14543	744.652812913788	-0.109982337465467	0.254898743657089	0.000627187013450354	0.0390748734157559
PPYR_14554_EVM prediction Ppyr1.4_LG9.649	PPYR_14554	92.5888635201741	-2.91404976153848	1.03688709520182	0.000235897827075599	0.0242248681894236
PPYR_14586_EVM prediction Ppyr1.4_LG9.681	PPYR_14586	1044.78635921116	-0.488736048100254	0.173745030840312	0.000602152753748233	0.0383224988305158
PPYR_14637_EVM prediction Ppyr1.4_LG9.732	PPYR_14637	290.08849386233	-0.132136982862205	0.279691668364356	1.48861107435021e-06	0.000761858742760149
PPYR_14777_EVM prediction Ppyr1.4_LG9.872	PPYR_14777	19.9066868432708	-0.00338693487137776	0.21023043851968	3.05115533387951e-05	0.00628911402783722
PPYR_14827_EVM prediction Ppyr1.4_LG9.922	PPYR_14827	115.642323044926	-0.150533718973449	0.300737239535435	0.000212463286924781	0.0226929265504095
PPYR_14901_EVM prediction Ppyr1.4_unclustered_Scaffold1534.4	PPYR_14901	109.443992511077	0.157422474414902	0.30899670553221	0.000546025360790213	0.0367957688267382
PPYR_14942_EVM prediction Ppyr1.4_unclustered_Scaffold19.2	PPYR_14942	109.581671326571	-0.102698644584564	0.248996774291092	0.000432181608524975	0.032962862257665
PPYR_14947_EVM prediction Ppyr1.4_unclustered_Scaffold19.7	PPYR_14947	108.640387377584	-0.106677307359753	0.25237051593526	0.000306838896149014	0.0276077248891185
PPYR_15031_EVM prediction Ppyr1.4_unclustered_Scaffold2593.3	PPYR_15031	264.94423480465	0.723811306649928	0.266762657994813	0.000432188905566694	0.032962862257665
PPYR_15061_EVM prediction Ppyr1.4_unclustered_Scaffold2716.2	PPYR_15061	8.64578284913381	0.0231509778912153	0.211648527700127	1.14759980174273e-10	1.76199604560075e-07
PPYR_15069_EVM prediction Ppyr1.4_unclustered_Scaffold2763.1	PPYR_15069	8.39925951709394	-0.00342456879621042	0.210231209679295	0.000736883380018145	0.0431006597941089
PPYR_15070_EVM prediction Ppyr1.4_unclustered_Scaffold2781.1	PPYR_15070	787.46554358504	1.14076202953226	0.374348516241768	0.000117754405953793	0.016070859648116
PPYR_15155_EVM prediction Ppyr1.4_unclustered_Scaffold3303.18	PPYR_15155	479.27797917779	0.796643932294525	0.260532718843363	0.000141325829911125	0.0180711167803985
PPYR_15174_EVM prediction Ppyr1.4_unclustered_Scaffold337.4	PPYR_15174	45933.7684788149	0.0214200899938036	0.210961015640996	4.04206511742038e-11	7.09266940532494e-08
PPYR_15175_EVM prediction Ppyr1.4_unclustered_Scaffold337.5	PPYR_15175	10544.2814367546	-0.0290487742756579	0.212251455140537	2.1840463799414e-21	1.34133208424101e-17
PPYR_15206_EVM prediction Ppyr1.4_unclustered_Scaffold3755.1	PPYR_15206	1466.8260800885	0.784242319194901	0.273308561205397	0.000241158004774489	0.0242248681894236
PPYR_15413_EVM prediction Ppyr1.4_unclustered_Scaffold539.1	PPYR_15413	6998.50213797408	-1.1796596079792	0.451981621697255	0.000349075745906279	0.0294729284476368
PPYR_15645_EVM prediction Ppyr1.4_unclustered_Scaffold7758.5	PPYR_15645	2445.7413939097	-1.12146243708299	0.387092344075143	0.000167022296106524	0.0195384272673946
PPYR_15720_EVM prediction Ppyr1.4_unclustered_Scaffold822.3	PPYR_15720	2780.24923928476	-1.08940187642671	0.293892173789661	1.08102471331142e-05	0.00282515458587322
