# Supplementary material for: The Role of Pigments in Light Color Variation of the Firefly Photinus pyralis
Source: Ecol Evol. 2025 Aug 19;15(8):e71927. doi: 10.1002/ece3.71927 (PMC12364529; doi:10.1002/ece3.71927)
Supplement: Supplementary file 5 — Appendix S5: ece371927‐sup‐0005‐AppendixS5.txt. [file ECE3-15-e71927-s007.txt]

gene	geneID	baseMean	log2FoldChange	lfcSE	pvalue	padj
PPYR_00001_Luc1	PPYR_00001	423751.268122594	-3.56512113340825	0.962907192275217	3.36317040925167e-05	0.000130083329749898
PPYR_00043_EVM prediction Ppyr1.4_LG1.40	PPYR_00043	7.06925490233668	-1.33326790968759	0.662615225063211	0.0142920499057337	0.0312543713679451
PPYR_00050_EVM prediction Ppyr1.4_LG1.47	PPYR_00050	133.850842006689	-0.891240077585478	0.34991776661159	0.00677200599659837	0.0161408088173442
PPYR_00069_EVM prediction Ppyr1.4_LG1.66	PPYR_00069	6.74245731655879	-3.99506009482773	0.819312445070888	1.37063184887618e-07	7.82443881365268e-07
PPYR_00074_EVM prediction Ppyr1.4_LG1.71	PPYR_00074	16.017263154325	-0.998046386192672	0.479261657427286	0.0177787045942255	0.0378060871992683
PPYR_00083_EVM prediction Ppyr1.4_LG1.80	PPYR_00083	41.7105957675326	-2.36458291617546	0.394572202958659	3.87543919757174e-10	3.09419204591884e-09
PPYR_00084_EVM prediction Ppyr1.4_LG1.81	PPYR_00084	34.1194230805639	-1.68835120169345	0.722131805458478	0.00529372748215298	0.0129699421475535
PPYR_00085_EVM prediction Ppyr1.4_LG1.82	PPYR_00085	7.17053098441088	1.85976375525759	0.775312163663885	0.00470115720634634	0.0116960842619857
PPYR_00086_EVM prediction Ppyr1.4_LG1.83	PPYR_00086	7.17053098441088	1.85976375525759	0.775312163663885	0.00470115720634634	0.0116960842619857
PPYR_00100_EVM prediction Ppyr1.4_LG1.97	PPYR_00100	3049.53971442128	5.10633371482903	0.512015625123982	5.53329929983939e-25	2.24895488371142e-23
PPYR_00133_EVM prediction Ppyr1.4_LG1.130	PPYR_00133	307.817942328031	1.05918795204613	0.300710584719179	0.000203860401947497	0.0006816514345204
PPYR_00134_EVM prediction Ppyr1.4_LG1.131	PPYR_00134	672.414561825663	-3.70604422701768	0.317440369335278	3.36384785452561e-32	2.45619565145274e-30
PPYR_00151_EVM prediction Ppyr1.4_LG1.148	PPYR_00151	116.444945459739	4.82395579983745	0.668016530878574	5.78388322165941e-14	7.27853601010226e-13
PPYR_00152_EVM prediction Ppyr1.4_LG1.149	PPYR_00152	1698.17519834264	-3.62393767579626	0.375491500779867	9.81659228312787e-23	3.08988928530834e-21
PPYR_00154_EVM prediction Ppyr1.4_LG1.151	PPYR_00154	580.056708062524	-2.7513157551704	0.294107587142048	1.80566076461773e-21	4.94398126762286e-20
PPYR_00156_EVM prediction Ppyr1.4_LG1.153	PPYR_00156	270.458581042263	-4.9070605332838	0.325714233226726	4.60955401164014e-52	1.60809413422746e-49
PPYR_00157_EVM prediction Ppyr1.4_LG1.154	PPYR_00157	856.088610111495	-0.85865510407355	0.232881795905299	0.000153410262127257	0.000526127657579525
PPYR_00161_EVM prediction Ppyr1.4_LG1.158	PPYR_00161	1182.71279793236	0.764846620209589	0.247851282231994	0.0012853523575248	0.00365137757479167
PPYR_00168_EVM prediction Ppyr1.4_LG1.165	PPYR_00168	226.019837331524	-1.81174575646974	0.433260811730614	8.3353466189773e-06	3.57403954208726e-05
PPYR_00183_EVM prediction Ppyr1.4_LG1.180	PPYR_00183	293.014782730115	2.17228435805817	0.552039639504485	8.54649071151871e-06	3.65832913585424e-05
PPYR_00197_EVM prediction Ppyr1.4_LG1.194	PPYR_00197	349.745497532766	-3.30664905256213	0.920813368018879	4.92438646781252e-05	0.000185728909856763
PPYR_00201_EVM prediction Ppyr1.4_LG1.198	PPYR_00201	2.98882782127997	1.85983865932795	1.95151263620789	0.0239284160404237	0.0490559871125825
PPYR_00214_EVM prediction Ppyr1.4_LG1.211	PPYR_00214	130.270719806655	-1.21331934308682	0.4759799689743	0.00486218876982976	0.0120394772792374
PPYR_00231_EVM prediction Ppyr1.4_LG1.228	PPYR_00231	188.209239062366	0.561590620668043	0.231196540199522	0.0125947786056277	0.028010948204016
PPYR_00233_EVM prediction Ppyr1.4_LG1.230	PPYR_00233	177.223338331814	-0.797538711779254	0.373972403105754	0.0226289613525859	0.0468179049591881
PPYR_00235_EVM prediction Ppyr1.4_LG1.232	PPYR_00235	133.315259595712	0.443906955585325	0.176504129869151	0.0104307132644431	0.02366744857961
PPYR_00246_EVM prediction Ppyr1.4_LG1.243	PPYR_00246	2518.36289124586	1.41704654521037	0.220758791410102	4.45486035696227e-11	4.01929534648629e-10
PPYR_00250_EVM prediction Ppyr1.4_LG1.247	PPYR_00250	565.627846760024	-1.86639974347939	0.262622136834596	3.92659583663279e-13	4.47902971046969e-12
PPYR_00254_EVM prediction Ppyr1.4_LG1.251	PPYR_00254	428.278769971397	-0.524624960855059	0.186487854552425	0.00415568267439206	0.0104885889685872
PPYR_00265_EVM prediction Ppyr1.4_LG1.262	PPYR_00265	4.76119880077734	-1.55647137500809	0.716569989454564	0.00739072379834089	0.0174375540453435
PPYR_00272_EVM prediction Ppyr1.4_LG1.269	PPYR_00272	396.900810359321	0.975790836995474	0.312357287625689	0.00089727623204359	0.00264217871002003
PPYR_00275_EVM prediction Ppyr1.4_LG1.272	PPYR_00275	492.04484575484	3.57515267852104	0.824494242194923	2.52685206063332e-06	1.18220764832808e-05
PPYR_00279_EVM prediction Ppyr1.4_LG1.276	PPYR_00279	558.948336039207	-0.981008905662814	0.260268851140885	0.000101348838319352	0.000360055081806218
PPYR_00282_EVM prediction Ppyr1.4_LG1.279	PPYR_00282	203.321798236401	-0.841251417566356	0.196803987602655	1.47321548823459e-05	6.04446694437707e-05
PPYR_00283_EVM prediction Ppyr1.4_LG1.280	PPYR_00283	394.98618229719	-1.00144914771905	0.208561590742933	9.52342196783614e-07	4.74998635798467e-06
PPYR_00284_EVM prediction Ppyr1.4_LG1.281	PPYR_00284	498.130407971514	-0.571970624084908	0.180688812904956	0.00129141547438622	0.00366694255998565
PPYR_00298_EVM prediction Ppyr1.4_LG1.295	PPYR_00298	343.194952826192	-0.982620817771704	0.383356621785776	0.00592837242838168	0.0143493133813687
PPYR_00299_EVM prediction Ppyr1.4_LG1.296	PPYR_00299	327.600202913233	-0.755142502606183	0.268343832118483	0.00367268069880749	0.00939222091148915
PPYR_00304_EVM prediction Ppyr1.4_LG1.301	PPYR_00304	277.262398498611	-1.52633050375178	0.33847160493293	2.37869595170146e-06	1.11720428038215e-05
PPYR_00305_EVM prediction Ppyr1.4_LG1.302	PPYR_00305	310.97029166254	-0.568843381074119	0.18777506610155	0.00208334446128061	0.00564625012715217
PPYR_00307_EVM prediction Ppyr1.4_LG1.304	PPYR_00307	773.25652497364	-0.947238338106889	0.240752613692447	5.21411187492786e-05	0.000195416386264455
PPYR_00313_EVM prediction Ppyr1.4_LG1.310	PPYR_00313	860.401159124526	-0.782271247119354	0.313996191687654	0.00858907419838533	0.019931667194664
PPYR_00315_EVM prediction Ppyr1.4_LG1.312	PPYR_00315	266.549613915399	-1.05782505051077	0.257818827981856	2.41654458133667e-05	9.5981604671117e-05
PPYR_00316_EVM prediction Ppyr1.4_LG1.313	PPYR_00316	2372.65351050178	0.910849881629316	0.250430144735825	0.000160557879099814	0.000547501059900779
PPYR_00319_EVM prediction Ppyr1.4_LG1.316	PPYR_00319	667.79070273202	-0.992410630552198	0.29293418164192	0.000402350051600013	0.00126803370088948
PPYR_00321_EVM prediction Ppyr1.4_LG1.318	PPYR_00321	1120.8873590604	-2.75670478969495	0.352861526393275	1.16514293847039e-15	1.72559317974641e-14
PPYR_00327_EVM prediction Ppyr1.4_LG1.324	PPYR_00327	343.194952826192	-0.982620817771704	0.383356621785776	0.00592837242838168	0.0143493133813687
PPYR_00329_EVM prediction Ppyr1.4_LG1.326	PPYR_00329	447.594615926173	1.00340235471251	0.42079239604533	0.00823787906823628	0.0192105641090865
PPYR_00330_EVM prediction Ppyr1.4_LG1.327	PPYR_00330	787.62910020275	1.88896035358874	0.337817094544705	3.51475105756296e-09	2.52671771791261e-08
PPYR_00331_EVM prediction Ppyr1.4_LG1.328	PPYR_00331	3335.70903036365	1.56171978689051	0.258729246790873	3.72975244020445e-10	2.98356438831386e-09
PPYR_00344_EVM prediction Ppyr1.4_LG1.341	PPYR_00344	181.283668350032	11.0736537770872	2.48413108129102	5.41616112882258e-18	1.06450027569457e-16
PPYR_00347_EVM prediction Ppyr1.4_LG1.344	PPYR_00347	432.679251249952	1.41766015645279	0.190240380955067	3.38590500915331e-14	4.37935952728696e-13
PPYR_00349_EVM prediction Ppyr1.4_LG1.346	PPYR_00349	115.317254045064	-1.32350903669547	0.184440349487502	2.62877253685174e-13	3.07686433274194e-12
PPYR_00350_EVM prediction Ppyr1.4_LG1.347	PPYR_00350	345.488250627874	-0.52214484677558	0.166847651472617	0.00158247079905526	0.00441061934428207
PPYR_00354_EVM prediction Ppyr1.4_LG1.351	PPYR_00354	130.403880964917	-2.61590949707561	0.329494135131911	3.93348406037126e-16	6.15967909154646e-15
PPYR_00357_EVM prediction Ppyr1.4_LG1.354	PPYR_00357	133.708605829846	-0.947815296203522	0.258985504021911	0.000159406233943968	0.000543869299674623
PPYR_00358_EVM prediction Ppyr1.4_LG1.355	PPYR_00358	714.197907262517	1.51171520069151	0.370626043594844	1.16129617675864e-05	4.84864317949193e-05
PPYR_00359_EVM prediction Ppyr1.4_LG1.356	PPYR_00359	173.528541953393	-0.523235751939841	0.177275122803598	0.00279960684616126	0.00738419427834858
PPYR_00360_EVM prediction Ppyr1.4_LG1.357	PPYR_00360	351.526861594128	1.04211582927603	0.249453076197105	1.32882140498963e-05	5.49149984378571e-05
PPYR_00363_EVM prediction Ppyr1.4_LG1.360	PPYR_00363	264.706785009998	-1.422130347908	0.253779361242273	8.72408058699512e-09	5.92888139026362e-08
PPYR_00370_EVM prediction Ppyr1.4_LG1.367	PPYR_00370	201.43674998349	3.41051450355635	0.690289955386546	3.3337549070145e-08	2.09552692078054e-07
PPYR_00371_EVM prediction Ppyr1.4_LG1.368	PPYR_00371	250.520939028444	-0.554705949235913	0.199762858134434	0.00467294370741002	0.0116328047614197
PPYR_00372_EVM prediction Ppyr1.4_LG1.369	PPYR_00372	838.044379607739	-2.68216904676325	0.31147175684596	1.71677656492218e-18	3.54039357616711e-17
PPYR_00376_EVM prediction Ppyr1.4_LG1.373	PPYR_00376	40.00256488283	1.29080484777874	0.466248891138865	0.00200875164241974	0.00546650311530868
PPYR_00380_EVM prediction Ppyr1.4_LG1.377	PPYR_00380	33.5426208410211	1.27960580770359	0.391112777588188	0.000461379983679085	0.00143747735426089
PPYR_00395_EVM prediction Ppyr1.4_LG1.392	PPYR_00395	477.520118254438	-0.656382486610934	0.303511466015896	0.0237161215099002	0.0486843363914411
PPYR_00397_EVM prediction Ppyr1.4_LG1.394	PPYR_00397	884.672029227513	4.66277753675274	0.487462003612356	4.71839735907575e-23	1.52335096227847e-21
PPYR_00398_EVM prediction Ppyr1.4_LG1.395	PPYR_00398	84.2652142675307	-2.27453515462037	1.01891337507082	0.00421363022177982	0.0106135142309131
PPYR_00399_EVM prediction Ppyr1.4_LG1.396	PPYR_00399	1054.51738353875	-1.60502101931324	0.258266003602026	2.03600361245237e-10	1.68557477711202e-09
PPYR_00404_EVM prediction Ppyr1.4_LG1.401	PPYR_00404	24.1101588810211	1.40653441893716	0.573098788830264	0.00441631825447244	0.0110619347742161
PPYR_00412_EVM prediction Ppyr1.4_LG1.409	PPYR_00412	40.9162437569664	-1.83366944080754	0.71870077442537	0.00270285026407667	0.00715516547502449
PPYR_00418_EVM prediction Ppyr1.4_LG1.415	PPYR_00418	1161.56770023101	3.2437591951899	0.589378157419901	1.71068204252764e-09	1.27579903634826e-08
PPYR_00419_EVM prediction Ppyr1.4_LG1.416	PPYR_00419	9.70687675788236	4.69891700113442	1.44275287649355	2.03499536645395e-05	8.18363970774742e-05
PPYR_00435_EVM prediction Ppyr1.4_LG1.432	PPYR_00435	34.896680072144	-1.23603884152134	0.660257328677472	0.0242736234762264	0.0496529245351219
PPYR_00438_EVM prediction Ppyr1.4_LG1.435	PPYR_00438	418.993749523593	0.998799045678994	0.232076969893502	8.68852629184199e-06	3.71659406332573e-05
PPYR_00440_EVM prediction Ppyr1.4_LG1.437	PPYR_00440	327.420612034127	1.92942672749939	0.315587466423931	1.6576628935706e-10	1.38698123120274e-09
PPYR_00441_EVM prediction Ppyr1.4_LG1.438	PPYR_00441	13.0998847289236	1.55903001807842	0.723660824099916	0.0095979226870372	0.0219923939110564
PPYR_00442_EVM prediction Ppyr1.4_LG1.439	PPYR_00442	2015.27431632908	1.07784658041819	0.322299209117152	0.000357087358536817	0.00113997461511537
PPYR_00443_EVM prediction Ppyr1.4_LG1.440	PPYR_00443	317.552433215224	7.09522793451202	0.582053934882069	7.95891122858045e-34	6.799725586377e-32
PPYR_00446_EVM prediction Ppyr1.4_LG1.443	PPYR_00446	153.703703365069	-2.60797997150555	0.335432243722773	1.47361615658971e-15	2.16457839890177e-14
PPYR_00447_EVM prediction Ppyr1.4_LG1.444	PPYR_00447	219.346782647939	-3.20869907404523	0.262456019995129	4.27082150921795e-35	4.09444636139452e-33
PPYR_00448_EVM prediction Ppyr1.4_LG1.445	PPYR_00448	443.379343494167	0.563493148939999	0.207156811706941	0.00534701055134369	0.0130877227663858
PPYR_00455_EVM prediction Ppyr1.4_LG1.452	PPYR_00455	356.828456222813	-1.31526975088862	0.265116036982369	3.46789149857481e-07	1.86363925248614e-06
PPYR_00456_EVM prediction Ppyr1.4_LG1.453	PPYR_00456	11.2067199125122	-5.06513399122609	1.30018244604084	1.42613545591436e-05	5.864713552989e-05
PPYR_00457_EVM prediction Ppyr1.4_LG1.454	PPYR_00457	760.106023930474	-0.907438381695638	0.274074495008588	0.00058774991969531	0.00179468787781508
PPYR_00458_EVM prediction Ppyr1.4_LG1.455	PPYR_00458	194.3181529179	0.875587381084848	0.199668397521487	6.966046213807e-06	3.02303297854879e-05
PPYR_00460_EVM prediction Ppyr1.4_LG1.457	PPYR_00460	308.85654680354	0.562757407582901	0.183068747822574	0.00167101674806651	0.00462967115353349
PPYR_00461_EVM prediction Ppyr1.4_LG1.458	PPYR_00461	42.9309597034272	2.73116605454608	0.595338674207741	3.8352976424745e-07	2.04619809226156e-06
PPYR_00463_EVM prediction Ppyr1.4_LG1.460	PPYR_00463	444.869471156992	-1.63082252604461	0.330567469265106	2.83034956031247e-07	1.53946990593176e-06
PPYR_00464_EVM prediction Ppyr1.4_LG1.461	PPYR_00464	321.067113831642	1.20841440286427	0.201148512597542	6.46031556172565e-10	5.06461317975733e-09
PPYR_00465_EVM prediction Ppyr1.4_LG1.462	PPYR_00465	742.859200169393	-1.36782857992781	0.207571159311881	1.97588873019762e-11	1.8686134459753e-10
PPYR_00466_EVM prediction Ppyr1.4_LG1.463	PPYR_00466	666.355441240877	-0.765083667036632	0.304859826717075	0.00857135950338503	0.0198979120153443
PPYR_00467_EVM prediction Ppyr1.4_LG1.464	PPYR_00467	127.059715407149	-0.785823381317951	0.212634904449272	0.000155216136097076	0.000531450232618098
PPYR_00471_EVM prediction Ppyr1.4_LG1.468	PPYR_00471	49.6604622153309	5.42279042537896	0.874125736073766	1.48475329313372e-10	1.24896293425763e-09
PPYR_00472_EVM prediction Ppyr1.4_LG1.469	PPYR_00472	54.3712155570261	-3.032385840983	0.587252087316742	4.11811456633404e-08	2.5502663135399e-07
PPYR_00473_EVM prediction Ppyr1.4_LG1.470	PPYR_00473	4326.41204912441	1.1331153654934	0.479383602659296	0.00704037276285485	0.0167082466985438
PPYR_00483_EVM prediction Ppyr1.4_LG1.480	PPYR_00483	119.848602109603	-1.7005670034838	0.509964762704597	0.000250097625130113	0.000821170215427212
PPYR_00484_EVM prediction Ppyr1.4_LG1.481	PPYR_00484	951.731675650517	1.57106022092568	0.620034177616528	0.00219138537964148	0.00590846049440046
PPYR_00485_EVM prediction Ppyr1.4_LG1.482	PPYR_00485	194.345227287214	0.792063893654468	0.266878872360164	0.00193660785010249	0.00528391440135504
PPYR_00486_EVM prediction Ppyr1.4_LG1.483	PPYR_00486	1526.17554088552	4.0028854796153	0.372702512283314	2.48643914918195e-28	1.29037972208992e-26
PPYR_00487_EVM prediction Ppyr1.4_LG1.484	PPYR_00487	39.0401129393355	6.76733384048003	2.30866891353524	1.58069377201283e-07	8.92622890409585e-07
PPYR_00490_EVM prediction Ppyr1.4_LG1.487	PPYR_00490	129.794385088125	-2.71506356609529	0.39850034569499	1.75523802687274e-12	1.87131021897239e-11
PPYR_00491_EVM prediction Ppyr1.4_LG1.488	PPYR_00491	32.7209470733344	7.9950825695772	2.45523184945185	1.0541770508314e-08	7.0874783626293e-08
PPYR_00492_EVM prediction Ppyr1.4_LG1.489	PPYR_00492	219.82767784282	-3.25745595275573	0.245889541652034	8.51418431765334e-41	1.32011902278282e-38
PPYR_00496_EVM prediction Ppyr1.4_LG1.493	PPYR_00496	711.880966291907	1.70220811329943	0.336847596409242	1.00348484550169e-07	5.88089882158457e-07
PPYR_00503_EVM prediction Ppyr1.4_LG1.500	PPYR_00503	650.797845864883	-1.55374834653697	0.251786062531877	2.62293518960924e-10	2.14462519832699e-09
PPYR_00504_EVM prediction Ppyr1.4_LG1.501	PPYR_00504	6990.39511624369	-1.61409968173007	0.343003996793107	8.72618856055077e-07	4.37668538865643e-06
PPYR_00506_EVM prediction Ppyr1.4_LG1.503	PPYR_00506	2965.27461657356	0.406645695842043	0.161419562349384	0.00932221703545596	0.021434954915469
PPYR_00507_EVM prediction Ppyr1.4_LG1.504	PPYR_00507	358.918284957761	-0.744767407521666	0.221226243256254	0.000604877243626696	0.00184205948174289
PPYR_00510_EVM prediction Ppyr1.4_LG1.507	PPYR_00510	220.162110581827	2.2698639834481	0.747020779533101	0.00021265943691104	0.000707869034764313
PPYR_00511_EVM prediction Ppyr1.4_LG1.508	PPYR_00511	224.934220227325	-2.78244898918285	0.343911584209865	1.12831373918655e-16	1.8919215287642e-15
PPYR_00522_EVM prediction Ppyr1.4_LG1.519	PPYR_00522	123.212721259082	-8.13021941321528	1.42430485321123	2.77524318098726e-09	2.01936727172764e-08
PPYR_00524_EVM prediction Ppyr1.4_LG1.521	PPYR_00524	145.257844530522	2.30154663852903	0.639642259595183	3.08615744469715e-05	0.000120166093491065
PPYR_00529_EVM prediction Ppyr1.4_LG1.526	PPYR_00529	3476.82702347853	-2.28850544088934	0.206088941939797	2.49831008920636e-29	1.48702731802572e-27
PPYR_00530_EVM prediction Ppyr1.4_LG1.527	PPYR_00530	271.277094595955	-1.29153420588528	0.203335912563007	1.03421625001937e-10	8.86864445758147e-10
PPYR_00532_EVM prediction Ppyr1.4_LG1.529	PPYR_00532	552.888289632078	-3.30064530430093	0.365727963475629	3.23935849032487e-20	7.91500063813036e-19
PPYR_00537_EVM prediction Ppyr1.4_LG1.534	PPYR_00537	3.1902285401936	2.18865920054181	7.48511012995652	0.0128648995508022	0.0285409421407038
PPYR_00538_EVM prediction Ppyr1.4_LG1.535	PPYR_00538	8.13706750055027	-0.683866866470546	1.40363390452315	0.00822395047282657	0.0191836170111866
PPYR_00540_EVM prediction Ppyr1.4_LG1.537	PPYR_00540	346.067978592769	0.447782344468475	0.193926752438869	0.0183962865306227	0.0389610392138432
PPYR_00545_EVM prediction Ppyr1.4_LG1.542	PPYR_00545	115.239350117538	-1.67566935932482	0.211068368175722	5.44730614754701e-16	8.39419851620159e-15
PPYR_00548_EVM prediction Ppyr1.4_LG1.545	PPYR_00548	115.239350117538	-1.67566935932482	0.211068368175722	5.44730614754701e-16	8.39419851620159e-15
PPYR_00552_EVM prediction Ppyr1.4_LG1.549	PPYR_00552	809.955719680246	-1.51169802640489	0.232644557382679	3.14492597995482e-11	2.89993578430636e-10
PPYR_00557_EVM prediction Ppyr1.4_LG1.554	PPYR_00557	88.3261794112233	1.92034506542207	0.51090413019703	3.19621758983188e-05	0.000124199556654389
PPYR_00559_EVM prediction Ppyr1.4_LG1.556	PPYR_00559	285.235260583643	1.53369703207257	0.792374938976964	0.00968112034004304	0.0221587735284492
PPYR_00560_EVM prediction Ppyr1.4_LG1.557	PPYR_00560	142.488167776018	1.83596683179119	0.562590202542371	0.000176583363071445	0.000596995606685582
PPYR_00563_EVM prediction Ppyr1.4_LG1.560	PPYR_00563	210.30748715425	-1.21108756929561	0.622523941619675	0.0220977690564599	0.0458039084964648
PPYR_00572_EVM prediction Ppyr1.4_LG1.569	PPYR_00572	42.7812907639047	7.01965869627563	2.39090983238784	2.82925599576968e-07	1.53946990593176e-06
PPYR_00577_EVM prediction Ppyr1.4_LG1.574	PPYR_00577	131.777086133571	-0.877327243862368	0.248629265926867	0.000286760996100697	0.000930121732961944
PPYR_00579_EVM prediction Ppyr1.4_LG1.576	PPYR_00579	1022.5963506784	-3.95174966018054	0.434748790645856	1.80549044991105e-20	4.53503091208658e-19
PPYR_00580_EVM prediction Ppyr1.4_LG1.577	PPYR_00580	242.119981558387	-1.18937839575718	0.583752576869044	0.0181970629953706	0.0385781421605096
PPYR_00581_EVM prediction Ppyr1.4_LG1.578	PPYR_00581	434.971948668509	-0.962938461004432	0.202354565939416	1.0214390334508e-06	5.06645056125932e-06
PPYR_00586_EVM prediction Ppyr1.4_LG1.583	PPYR_00586	4.68299226922534	-1.63493129437679	0.813232088081158	0.0105489779771997	0.0239012474139728
PPYR_00589_EVM prediction Ppyr1.4_LG1.586	PPYR_00589	1324.03676190817	1.54562049351486	0.354278682125664	2.90094474466401e-06	1.34339841623287e-05
PPYR_00590_EVM prediction Ppyr1.4_LG1.587	PPYR_00590	164.470536727812	-0.952682751973029	0.232801185875325	2.60021616105296e-05	0.000102466629327468
PPYR_00592_EVM prediction Ppyr1.4_LG1.589	PPYR_00592	8.61853442323873	0.105889921616235	1.02177429082069	0.00101444137947506	0.00294438855669685
PPYR_00595_EVM prediction Ppyr1.4_LG1.592	PPYR_00595	1483.40565570462	1.04186529867742	0.547211743788355	0.0237739178646402	0.0487898235160187
PPYR_00597_EVM prediction Ppyr1.4_LG1.594	PPYR_00597	1351.90668284214	1.11671734948789	0.584415679978469	0.0207263308400482	0.0432682827493626
PPYR_00599_EVM prediction Ppyr1.4_LG1.596	PPYR_00599	10.9240904070048	-4.61735944396089	1.24544913201779	2.38361039858362e-05	9.47334272019357e-05
PPYR_00600_EVM prediction Ppyr1.4_LG1.597	PPYR_00600	10.574404015554	-3.64777438394579	1.43392882217173	0.000608035940228103	0.00185122990868479
PPYR_00601_EVM prediction Ppyr1.4_LG1.598	PPYR_00601	6.09630071128514	-1.85383090971434	1.00456520924404	0.0102450363724724	0.0232885921445263
PPYR_00603_EVM prediction Ppyr1.4_LG1.600	PPYR_00603	48.1191464727155	-8.04410219044228	2.48335228888103	8.83210484310094e-05	0.000318193932084064
PPYR_00610_EVM prediction Ppyr1.4_LG1.607	PPYR_00610	258.393135071921	-0.418623283907493	0.1867944777787	0.0228761974614234	0.0472225778957949
PPYR_00612_EVM prediction Ppyr1.4_LG1.609	PPYR_00612	185.472583099391	-3.31674880372247	0.622393568633717	1.69372568798853e-08	1.10789067267958e-07
PPYR_00616_EVM prediction Ppyr1.4_LG1.613	PPYR_00616	39.8351946918955	1.89541891746621	0.896991061794443	0.00373133099853921	0.00951315184950344
PPYR_00620_EVM prediction Ppyr1.4_LG1.617	PPYR_00620	579.790042102538	-1.68613999191582	0.240931527211549	8.79027082822136e-13	9.7009676038341e-12
PPYR_00621_EVM prediction Ppyr1.4_LG1.618	PPYR_00621	2656.67092698894	-0.716365394628939	0.298192286759683	0.0114319705452806	0.0257070936576865
PPYR_00622_EVM prediction Ppyr1.4_LG1.619	PPYR_00622	92.63763433581	-6.72585136579802	0.727936721282178	8.63549015938101e-21	2.22696346841203e-19
PPYR_00624_EVM prediction Ppyr1.4_LG1.621	PPYR_00624	148.134345559376	-0.743934488359533	0.288774711247454	0.00723348147198283	0.0171115640999496
PPYR_00629_EVM prediction Ppyr1.4_LG1.626	PPYR_00629	3.36543096017156	1.89042718760827	1.66894255810412	0.0222197887682212	0.0460188534201995
PPYR_00630_EVM prediction Ppyr1.4_LG1.627	PPYR_00630	87.6883367504806	2.35174602969175	0.615767769355243	1.29117814333686e-05	5.35001857544296e-05
PPYR_00631_EVM prediction Ppyr1.4_LG1.628	PPYR_00631	595.804246016242	-6.77105804603335	0.646670948342088	3.57681207802247e-26	1.58173179182691e-24
PPYR_00632_EVM prediction Ppyr1.4_LG1.629	PPYR_00632	10.294034606234	-2.13778609150485	0.84494712180606	0.00182740502288436	0.00501099993065604
PPYR_00636_EVM prediction Ppyr1.4_LG1.633	PPYR_00636	936.306570288448	-0.582908962033348	0.237047179655932	0.0116397530153258	0.0261384947244551
PPYR_00640_EVM prediction Ppyr1.4_LG1.637	PPYR_00640	187.1427580051	5.63565428735283	2.57933255828208	0.000150356386091611	0.000516359270693066
PPYR_00641_EVM prediction Ppyr1.4_LG1.638	PPYR_00641	143.882883595364	1.53678063159182	0.35456840756463	3.88601417239093e-06	1.76827724605281e-05
PPYR_00646_EVM prediction Ppyr1.4_LG1.643	PPYR_00646	69.2379093643726	-1.2156460437731	0.475993378739011	0.00474796706975534	0.0118008546267677
PPYR_00647_EVM prediction Ppyr1.4_LG1.644	PPYR_00647	3.58363055641392	-5.34290184941751	1.38309805079129	8.3205333892644e-06	3.56890638100313e-05
PPYR_00652_EVM prediction Ppyr1.4_LG1.649	PPYR_00652	367.19482891402	-2.22664100836223	0.426673718499471	4.03972215252097e-08	2.50542570437091e-07
PPYR_00654_EVM prediction Ppyr1.4_LG1.651	PPYR_00654	248.641224130958	2.34966424845769	0.504670975415529	2.97977729754417e-07	1.61584728324081e-06
PPYR_00655_EVM prediction Ppyr1.4_LG1.652	PPYR_00655	1098.92805797188	3.82936720866464	0.385151037979816	1.47000256155216e-24	5.68054220631804e-23
PPYR_00656_EVM prediction Ppyr1.4_LG1.653	PPYR_00656	98.1556815384656	0.894812636877276	0.274964646256496	0.000649333963401753	0.00196553030763139
PPYR_00657_EVM prediction Ppyr1.4_LG1.654	PPYR_00657	1043.85975860883	-0.948983333060321	0.245552512776178	6.81886845875501e-05	0.000251728891750453
PPYR_00661_EVM prediction Ppyr1.4_LG1.658	PPYR_00661	339.233750416495	2.85811022337406	0.382147617249365	5.8163519210697e-15	8.13447258092587e-14
PPYR_00662_EVM prediction Ppyr1.4_LG1.659	PPYR_00662	35.4759399812738	1.28551776273841	0.329788888065964	5.05453042878084e-05	0.000190116345178373
PPYR_00663_EVM prediction Ppyr1.4_LG1.660	PPYR_00663	104.721659099688	8.85299586712165	4.44610107402997	0.000341557389479775	0.00109401154156503
PPYR_00664_EVM prediction Ppyr1.4_LG1.661	PPYR_00664	76.658267329396	4.98903330975974	1.29002584149861	1.09926060938522e-05	4.61571848654931e-05
PPYR_00665_EVM prediction Ppyr1.4_LG1.662	PPYR_00665	14.297615891942	3.06849971657943	1.07041949984386	0.000600276239900499	0.00182982264488116
PPYR_00668_EVM prediction Ppyr1.4_LG1.665	PPYR_00668	32.6310427400302	2.99405312979927	0.575319919298293	4.00653984793701e-08	2.4860738117708e-07
PPYR_00670_EVM prediction Ppyr1.4_LG1.667	PPYR_00670	1202.08021948171	-3.76717406875128	0.399068196828725	6.88253274560814e-22	1.96003920072772e-20
PPYR_00671_EVM prediction Ppyr1.4_LG1.668	PPYR_00671	59.2570041384864	0.754015520266463	0.279652446243987	0.00504237593308148	0.0124341644106755
PPYR_00673_EVM prediction Ppyr1.4_LG1.670	PPYR_00673	1512.10961533428	-2.75864202701377	0.279955845589149	1.32823471376715e-23	4.55773217765073e-22
PPYR_00679_EVM prediction Ppyr1.4_LG1.676	PPYR_00679	173.753744615476	-1.15266859785436	0.466685553744311	0.00639032243272702	0.0153511972900954
PPYR_00685_EVM prediction Ppyr1.4_LG1.682	PPYR_00685	11.6225997135134	-1.38043361996157	0.700469582614933	0.0160317819124818	0.0345712824585954
PPYR_00688_EVM prediction Ppyr1.4_LG1.685	PPYR_00688	61.4073165424477	-0.740501831276922	0.253495506756313	0.00274237065424684	0.00724625142997812
PPYR_00689_EVM prediction Ppyr1.4_LG1.686	PPYR_00689	607.173284961795	-2.63911108243448	0.201842761789664	9.17819845973532e-40	1.34033714483507e-37
PPYR_00691_EVM prediction Ppyr1.4_LG1.688	PPYR_00691	276.113773103675	-0.776011102311649	0.235691440935578	0.000745781269587039	0.00222900213344684
PPYR_00694_EVM prediction Ppyr1.4_LG1.691	PPYR_00694	276.238884130538	-3.61208120933264	0.499717591566705	8.26126769690093e-14	1.0191872397385e-12
PPYR_00695_EVM prediction Ppyr1.4_LG1.692	PPYR_00695	45.8308358908057	-1.26405393702765	0.422657482172809	0.00130807304297081	0.00371088532791291
PPYR_00722_EVM prediction Ppyr1.4_LG1.719	PPYR_00722	429.990656579815	-3.52731348518769	0.462182011763315	4.59074398269838e-15	6.4563441969439e-14
PPYR_00723_EVM prediction Ppyr1.4_LG1.720	PPYR_00723	734.444693404775	-1.45559393223497	0.277153356747107	6.24829274034602e-08	3.76005311576453e-07
PPYR_00724_EVM prediction Ppyr1.4_LG1.721	PPYR_00724	188.209239062366	0.561590620668043	0.231196540199522	0.0125947786056277	0.028010948204016
PPYR_00725_EVM prediction Ppyr1.4_LG1.722	PPYR_00725	18.1693172150618	-1.40842355339923	0.652034300019874	0.010521364642299	0.0238472872302172
PPYR_00742_EVM prediction Ppyr1.4_LG1.739	PPYR_00742	48.7761718681607	-2.40496344764068	1.88040955298337	0.0161313053485865	0.0347500967191935
PPYR_00752_EVM prediction Ppyr1.4_LG1.749	PPYR_00752	17.7840748931998	-1.56633336395682	0.618125521347077	0.00305882869611049	0.00799330619942814
PPYR_00757_EVM prediction Ppyr1.4_LG1.754	PPYR_00757	70.6318337933823	-10.2571876862573	2.90120371769529	8.37249266091763e-06	3.58751741141127e-05
PPYR_00762_EVM prediction Ppyr1.4_LG1.759	PPYR_00762	9.6479621395404	3.40723882072523	1.7642702930649	0.00154557626129215	0.00431640922071784
PPYR_00765_EVM prediction Ppyr1.4_LG1.762	PPYR_00765	377.744889746398	0.742799098562027	0.343530664651729	0.020364919294889	0.0425724253877533
PPYR_00768_EVM prediction Ppyr1.4_LG1.765	PPYR_00768	177.094418135387	-1.0293403441892	0.393085386938136	0.00477743562381433	0.011862359430503
PPYR_00769_EVM prediction Ppyr1.4_LG1.766	PPYR_00769	383.261267028528	1.32565605940627	0.540957219910301	0.00417616062820087	0.0105296930996938
PPYR_00772_EVM prediction Ppyr1.4_LG1.769	PPYR_00772	106.897407111654	4.60264426563297	0.667942801518722	3.2032296490966e-13	3.69755157748201e-12
PPYR_00775_EVM prediction Ppyr1.4_LG1.772	PPYR_00775	72.3262131462458	-2.08250432801171	1.13037566574509	0.0106394206207297	0.0240801015634789
PPYR_00782_EVM prediction Ppyr1.4_LG1.779	PPYR_00782	225.419690686908	-0.591280637990987	0.258664974798401	0.0179320249469711	0.0380805379284765
PPYR_00798_EVM prediction Ppyr1.4_LG1.795	PPYR_00798	1944.93222336777	9.51430383888428	1.01163198459287	5.16735823750098e-22	1.49188165758103e-20
PPYR_00801_EVM prediction Ppyr1.4_LG1.798	PPYR_00801	923.871164409494	-0.676220078327391	0.189375915491171	0.000283919255172872	0.000922095145000286
PPYR_00802_EVM prediction Ppyr1.4_LG1.799	PPYR_00802	146.870935442613	-0.904089410973011	0.31969064383872	0.00307016945434426	0.00802127276411681
PPYR_00803_EVM prediction Ppyr1.4_LG1.800	PPYR_00803	188.937205436452	-1.88352893384722	0.222760318383439	7.78476078298746e-18	1.49854170959572e-16
PPYR_00804_EVM prediction Ppyr1.4_LG1.801	PPYR_00804	102.272106328975	-0.799664098928095	0.225257885458738	0.000257507761118069	0.00084373596970567
PPYR_00805_EVM prediction Ppyr1.4_LG1.802	PPYR_00805	1777.7224356694	-1.05621749450117	0.176534197788789	1.29290891969222e-09	9.78622261830083e-09
PPYR_00809_EVM prediction Ppyr1.4_LG1.806	PPYR_00809	519.530263793243	-3.38754695035782	0.605909303960202	3.96531646320486e-09	2.82635695013563e-08
PPYR_00813_EVM prediction Ppyr1.4_LG1.810	PPYR_00813	2684.41155547145	-3.01666514109858	0.318282599057429	5.71817926955877e-22	1.64712416161442e-20
PPYR_00814_EVM prediction Ppyr1.4_LG1.811	PPYR_00814	135.750114835595	-1.67958661910975	0.283149150938631	1.08292947584298e-09	8.27785227456605e-09
PPYR_00817_EVM prediction Ppyr1.4_LG1.814	PPYR_00817	69.7236602357446	-1.03153030377989	0.298131201097939	0.000308261384104125	0.000993190026414498
PPYR_00818_EVM prediction Ppyr1.4_LG1.815	PPYR_00818	747.730151681848	-0.924790149364711	0.234932136122782	5.20270018786345e-05	0.000195105140816295
PPYR_00820_EVM prediction Ppyr1.4_LG1.817	PPYR_00820	1447.22664771488	-0.593498931363442	0.164346853928602	0.000249186869687709	0.000818393801361908
PPYR_00821_EVM prediction Ppyr1.4_LG1.818	PPYR_00821	606.647677003083	1.25100025099458	0.473749249097381	0.0027998672787241	0.00738419427834858
PPYR_00822_EVM prediction Ppyr1.4_LG1.819	PPYR_00822	87.6402450124	1.63679707155674	0.387991057787111	6.0301788042778e-06	2.65823150589417e-05
PPYR_00824_EVM prediction Ppyr1.4_LG1.821	PPYR_00824	35.0069698419432	3.69499576654236	1.46136891827378	0.00034543329418718	0.00110529853291638
PPYR_00827_EVM prediction Ppyr1.4_LG1.824	PPYR_00827	16.2498333752926	-1.74656211352418	0.509544881726658	0.000150010804254176	0.000515454361320984
PPYR_00829_EVM prediction Ppyr1.4_LG1.826	PPYR_00829	113.304606126125	-1.07679309597163	0.419330814102117	0.00534662123014862	0.0130877227663858
PPYR_00830_EVM prediction Ppyr1.4_LG1.827	PPYR_00830	57.786007839175	2.35707155738446	0.576048262304341	5.24046577683101e-06	2.33386559188726e-05
PPYR_00832_EVM prediction Ppyr1.4_LG1.829	PPYR_00832	1396.12970040711	-0.542275040479612	0.146868822149276	0.000165082986596191	0.000561711522259973
PPYR_00835_EVM prediction Ppyr1.4_LG1.832	PPYR_00835	279.548678644788	1.3577619831085	0.245760657717086	1.1611079620055e-08	7.75657175256761e-08
PPYR_00836_EVM prediction Ppyr1.4_LG1.833	PPYR_00836	62.719634507946	3.32395240235368	0.863671302972414	7.30696492788173e-06	3.162238887983e-05
PPYR_00837_EVM prediction Ppyr1.4_LG1.834	PPYR_00837	62.719634507946	3.32395240235368	0.863671302972414	7.30696492788173e-06	3.162238887983e-05
PPYR_00838_EVM prediction Ppyr1.4_LG1.835	PPYR_00838	74.4159431878263	-0.681929036424803	0.233252884566034	0.00268278143702244	0.0071052408409036
PPYR_00841_EVM prediction Ppyr1.4_LG1.838	PPYR_00841	210.863437119255	0.746801114524099	0.191934836344122	7.23351560689303e-05	0.000266097605468569
PPYR_00844_EVM prediction Ppyr1.4_LG1.841	PPYR_00844	1143.95427591143	-0.96433751875846	0.271085477461309	0.000230272155678211	0.000762253031935333
PPYR_00846_EVM prediction Ppyr1.4_LG1.843	PPYR_00846	731.509744853058	-1.27001719555807	0.600736108676771	0.0139273346385667	0.030600664052792
PPYR_00850_EVM prediction Ppyr1.4_LG1.847	PPYR_00850	104.117173707036	-1.23468085788387	0.363211274265023	0.000302907700424476	0.000978451082724021
PPYR_00851_EVM prediction Ppyr1.4_LG1.848	PPYR_00851	1784.31697202226	0.929107276052754	0.277867280759778	0.000453345735511363	0.00141419997324571
PPYR_00853_EVM prediction Ppyr1.4_LG1.850	PPYR_00853	158.569634754744	0.417055338810686	0.178910649713477	0.0177293171372822	0.0377202259744413
PPYR_00854_EVM prediction Ppyr1.4_LG1.851	PPYR_00854	782.500500224237	0.749514065453738	0.355078166026652	0.022893963331658	0.0472514848779445
PPYR_00857_EVM prediction Ppyr1.4_LG1.854	PPYR_00857	10445.5533373461	-3.52447841598879	0.340315859776982	7.37342267429142e-26	3.20424966665834e-24
PPYR_00860_EVM prediction Ppyr1.4_LG1.857	PPYR_00860	217.716410846055	-1.30167650182065	0.263484629763916	3.77300530020811e-07	2.0155326909959e-06
PPYR_00861_EVM prediction Ppyr1.4_LG1.858	PPYR_00861	206.001787982887	-1.32433567706337	0.267713280394166	3.5923775432118e-07	1.92477259237189e-06
PPYR_00864_EVM prediction Ppyr1.4_LG1.861	PPYR_00864	52.3632469915055	-2.23628143569019	0.537132331119378	6.79900018296126e-06	2.95871944898858e-05
PPYR_00866_EVM prediction Ppyr1.4_LG1.863	PPYR_00866	5416.35830497484	1.35440929933934	0.648193536713168	0.00940533582921197	0.0216023432112423
PPYR_00867_EVM prediction Ppyr1.4_LG1.864	PPYR_00867	409.986177414234	-0.610863525181563	0.201326124910493	0.00195759222957174	0.00533769014572113
PPYR_00868_EVM prediction Ppyr1.4_LG1.865	PPYR_00868	270.398755788152	-2.74272320876204	0.36716976376629	1.59188377709224e-14	2.13139321497883e-13
PPYR_00869_EVM prediction Ppyr1.4_LG1.866	PPYR_00869	177.181513757946	-0.720280789071737	0.221067834586959	0.000852677373677169	0.00252280408647222
PPYR_00871_EVM prediction Ppyr1.4_LG1.868	PPYR_00871	1732.5640819543	1.73662479184691	0.359864026413138	3.14126668515807e-07	1.69682444296345e-06
PPYR_00872_EVM prediction Ppyr1.4_LG1.869	PPYR_00872	54.6581629201944	-3.02036658684606	0.380156563708982	3.17924641749854e-16	5.0224095292282e-15
PPYR_00874_EVM prediction Ppyr1.4_LG1.871	PPYR_00874	52.1231307913108	1.29829965418198	0.308000069266623	1.03441834616114e-05	4.35802080155577e-05
PPYR_00875_EVM prediction Ppyr1.4_LG1.872	PPYR_00875	742.395556394212	0.601171356421758	0.126106461051043	1.54220958561847e-06	7.44660137861683e-06
PPYR_00878_EVM prediction Ppyr1.4_LG1.875	PPYR_00878	6.59968932612451	3.14133196233449	1.05476963587775	0.000370107660193267	0.00117764938038187
PPYR_00880_EVM prediction Ppyr1.4_LG1.877	PPYR_00880	635.23293014481	-1.50524173432223	0.169459724149292	2.63381985916281e-19	5.90681135914745e-18
PPYR_00884_EVM prediction Ppyr1.4_LG1.881	PPYR_00884	3819.32111904312	-0.791536454587886	0.3333357640666	0.0122122306332398	0.027266383026286
PPYR_00885_EVM prediction Ppyr1.4_LG1.882	PPYR_00885	9.86800126377416	-4.47578383910478	1.3604520531272	0.000110079498063542	0.000388666971093625
PPYR_00891_EVM prediction Ppyr1.4_LG1.888	PPYR_00891	329.449679392165	1.00062087688582	0.213921302458264	1.59748297382579e-06	7.69869097017578e-06
PPYR_00892_EVM prediction Ppyr1.4_LG1.889	PPYR_00892	6948.03913994524	-3.37339076031183	0.343364649417626	1.66390111471103e-23	5.67851470099342e-22
PPYR_00893_EVM prediction Ppyr1.4_LG1.890	PPYR_00893	166.595296032143	-0.924121354456419	0.253262135013976	0.000172202822340307	0.000583251145030181
PPYR_00896_EVM prediction Ppyr1.4_LG1.893	PPYR_00896	141.169709708414	0.78571707258438	0.361330015196544	0.0191002753814167	0.0402483823012102
PPYR_00898_EVM prediction Ppyr1.4_LG1.895	PPYR_00898	162.240257892821	-1.37599066897209	0.21578274585014	7.56434032065613e-11	6.60643602831157e-10
PPYR_00899_EVM prediction Ppyr1.4_LG1.896	PPYR_00899	1535.6505829521	-0.407070959158276	0.181257252300377	0.0230954899302391	0.0475892137873458
PPYR_00908_EVM prediction Ppyr1.4_LG1.905	PPYR_00908	161.475203694241	0.595420374715956	0.227323178833664	0.00702105643357568	0.0166718562581352
PPYR_00909_EVM prediction Ppyr1.4_LG1.906	PPYR_00909	222.169845567424	-0.657082506551498	0.15434393837957	1.50783518424501e-05	6.17239311568875e-05
PPYR_00911_EVM prediction Ppyr1.4_LG1.908	PPYR_00911	799.001929363976	-2.61850054403784	1.15239399400302	0.00340081373029497	0.0087792023923483
PPYR_00913_EVM prediction Ppyr1.4_LG1.910	PPYR_00913	322.193271716699	1.02645147702531	0.301148474246759	0.000324265023421616	0.00104207892250565
PPYR_00915_EVM prediction Ppyr1.4_LG1.912	PPYR_00915	250.142687254006	-1.4772376782389	0.413970363364175	0.000133403896871635	0.000463719773266224
PPYR_00918_EVM prediction Ppyr1.4_LG1.915	PPYR_00918	53.1183719736901	-1.3670090336171	0.539336572923051	0.00423014048162958	0.0106444268300513
PPYR_00919_EVM prediction Ppyr1.4_LG1.916	PPYR_00919	90.7623768781919	1.16712564027321	0.398492692614877	0.00121225505379841	0.00346331010478941
PPYR_00921_EVM prediction Ppyr1.4_LG1.918	PPYR_00921	6273.24682158519	-3.69651544923052	0.367860342492948	1.75443345268032e-24	6.67694840370066e-23
PPYR_00923_EVM prediction Ppyr1.4_LG1.920	PPYR_00923	529.746760883407	-1.50217133982841	0.388510001594778	4.32428915926376e-05	0.000164472282105371
PPYR_00924_EVM prediction Ppyr1.4_LG1.921	PPYR_00924	8.06303772660923	2.40925917172697	0.948714020738649	0.00265869122523551	0.00704292408726698
PPYR_00928_EVM prediction Ppyr1.4_LG1.925	PPYR_00928	3003.95810276532	-0.978496080137408	0.440883736810597	0.0150845124187713	0.0327864564232117
PPYR_00930_EVM prediction Ppyr1.4_LG1.927	PPYR_00930	46.180674080716	-1.27102171547982	0.426721333625836	0.0011462912621014	0.00329358772837601
PPYR_00931_EVM prediction Ppyr1.4_LG1.928	PPYR_00931	32.4882422169405	1.93261106216043	0.576984993779751	0.000137982571658934	0.000476995077749671
PPYR_00932_EVM prediction Ppyr1.4_LG1.929	PPYR_00932	3686.85592811114	-2.51685181157234	0.317942126950477	5.37912297174443e-16	8.3095209596726e-15
PPYR_00937_EVM prediction Ppyr1.4_LG1.934	PPYR_00937	371.489860628472	1.2720591054375	0.375702164943054	0.000242245070802005	0.000797681133770943
PPYR_00940_EVM prediction Ppyr1.4_LG1.937	PPYR_00940	1443.95492666574	-1.69676769856058	0.368168620683471	1.32266282635982e-06	6.46103556447024e-06
PPYR_00941_EVM prediction Ppyr1.4_LG1.938	PPYR_00941	104.157142209842	-1.25952666611869	0.242977688500007	1.01296721164119e-07	5.9309348303038e-07
PPYR_00942_EVM prediction Ppyr1.4_LG1.939	PPYR_00942	485.749778204532	-0.69013797780118	0.279244900775418	0.010188720281681	0.0231895864475592
PPYR_00943_EVM prediction Ppyr1.4_LG1.940	PPYR_00943	3047.32065641968	0.796212296193803	0.178769512421093	5.39810512238861e-06	2.39811822540073e-05
PPYR_00944_EVM prediction Ppyr1.4_LG1.941	PPYR_00944	132.443849761837	6.76958524246242	0.863565770062831	4.71205586311984e-16	7.3240977209062e-15
PPYR_00948_EVM prediction Ppyr1.4_LG1.945	PPYR_00948	44.15648805744	3.6208221812182	0.5769126891452	2.57448658771198e-11	2.40036949183926e-10
PPYR_00950_EVM prediction Ppyr1.4_LG1.947	PPYR_00950	41.6357800239184	4.09412818490692	0.856179694270279	1.24082926811469e-07	7.13533643692876e-07
PPYR_00951_EVM prediction Ppyr1.4_LG1.948	PPYR_00951	52.5403854540152	9.19304754838513	2.57004002848533	1.5296569332329e-10	1.28415517543262e-09
PPYR_00955_EVM prediction Ppyr1.4_LG1.952	PPYR_00955	48.4542408529717	2.60973985749291	0.81768752616687	0.000136958498098403	0.000474368940324834
PPYR_00956_EVM prediction Ppyr1.4_LG1.953	PPYR_00956	2110.56264533321	-2.28152720549238	0.567917079718275	1.27897479504033e-05	5.30120278907969e-05
PPYR_00957_EVM prediction Ppyr1.4_LG1.954	PPYR_00957	1821.1160828438	9.49824382408794	0.782405994208263	1.39524767708891e-34	1.26064140838559e-32
PPYR_00960_EVM prediction Ppyr1.4_LG1.957	PPYR_00960	1122.22555080647	1.99500618643902	0.755968215208669	0.000897493260978561	0.00264219828050393
PPYR_00964_EVM prediction Ppyr1.4_LG1.961	PPYR_00964	107.184395136892	2.03815803291511	0.41511725410215	1.09976362183224e-07	6.3825930344691e-07
PPYR_00968_EVM prediction Ppyr1.4_LG1.965	PPYR_00968	244.629241718032	-1.25151213128293	0.35129865734575	0.000169193141911649	0.000574014570063405
PPYR_00970_EVM prediction Ppyr1.4_LG1.967	PPYR_00970	11.7243154109928	4.8220890200369	1.4165593448694	1.4158371965951e-05	5.82855725772733e-05
PPYR_00972_EVM prediction Ppyr1.4_LG1.969	PPYR_00972	29.7854185718837	2.18490143343264	0.601395038033321	4.46889708656427e-05	0.000169766722656263
PPYR_00974_EVM prediction Ppyr1.4_LG1.971	PPYR_00974	124.591306277484	2.49067615816244	0.477846038167127	1.88100962176649e-08	1.22402071708629e-07
PPYR_00978_EVM prediction Ppyr1.4_LG1.975	PPYR_00978	824.505933781897	-0.828452234819168	0.194245801227935	1.26437441431623e-05	5.24761343998597e-05
PPYR_00981_EVM prediction Ppyr1.4_LG1.978	PPYR_00981	1454.48991002401	-1.96758469683107	0.419723216397281	6.97985138768354e-07	3.5648618779145e-06
PPYR_00986_EVM prediction Ppyr1.4_LG1.983	PPYR_00986	108.390534024244	5.81789752638385	1.03685106126479	1.0683299062437e-09	8.17620675960673e-09
PPYR_00988_EVM prediction Ppyr1.4_LG1.985	PPYR_00988	166.118520500137	-2.45339316175981	0.459809869625648	2.05346357858423e-08	1.33003863246206e-07
PPYR_00991_EVM prediction Ppyr1.4_LG1.988	PPYR_00991	335.777766287474	-1.72742860486133	0.373558541710108	1.18576460584861e-06	5.83543012729337e-06
PPYR_00992_EVM prediction Ppyr1.4_LG1.989	PPYR_00992	60679.2556112957	-18.3056789204422	0.995034747511365	1.15116770417474e-71	1.6063905774145e-68
PPYR_00993_EVM prediction Ppyr1.4_LG1.990	PPYR_00993	1329.22485422698	-0.5409242689821	0.196149870622957	0.00550588924672438	0.0134399345091568
PPYR_00994_EVM prediction Ppyr1.4_LG1.991	PPYR_00994	112.309693433418	1.62941655078707	0.472497737652979	0.000120422048390588	0.000422098941037511
PPYR_00996_EVM prediction Ppyr1.4_LG1.993	PPYR_00996	35789.4043726866	2.16031156053605	0.331545750027753	9.09348420391189e-12	8.92227094663511e-11
PPYR_00997_EVM prediction Ppyr1.4_LG1.994	PPYR_00997	441.003638073874	-3.09961213755655	0.20442185964129	1.280829202992e-52	4.87452544253832e-50
PPYR_00998_EVM prediction Ppyr1.4_LG1.995	PPYR_00998	395.738814655786	-0.920549135150971	0.201312915267452	3.02379427184023e-06	1.39617030367799e-05
PPYR_01000_EVM prediction Ppyr1.4_LG1.997	PPYR_01000	2111.90708816647	-0.882634754964936	0.313800828299302	0.00318216333827573	0.00827771113616506
PPYR_01001_EVM prediction Ppyr1.4_LG1.998	PPYR_01001	1412.88458011705	-3.52836530915719	0.394599227680216	6.61075322011061e-20	1.55768198295252e-18
PPYR_01002_EVM prediction Ppyr1.4_LG1.999	PPYR_01002	115.084149500771	-0.869361779097346	0.222129939059392	5.70062166956828e-05	0.000212824338728026
PPYR_01003_EVM prediction Ppyr1.4_LG1.1000	PPYR_01003	33.9497516457242	0.81223775526166	0.345106468868679	0.0119455887357848	0.0267614429063005
PPYR_01004_EVM prediction Ppyr1.4_LG1.1001	PPYR_01004	7.04208915931779	-2.43167709821399	2.17177439898552	0.0208060359054381	0.0433986057027731
PPYR_01005_EVM prediction Ppyr1.4_LG1.1002	PPYR_01005	293.314706902086	0.746471170327966	0.260709915932078	0.00283203938440921	0.00745964400771712
PPYR_01008_EVM prediction Ppyr1.4_LG1.1005	PPYR_01008	296.833978189826	0.71279541004494	0.164767466045924	1.18434767945509e-05	4.93668188060954e-05
PPYR_01009_EVM prediction Ppyr1.4_LG1.1006	PPYR_01009	625.242408933922	-0.937589364764026	0.293791413170039	0.000882651073678555	0.00260216310664999
PPYR_01010_EVM prediction Ppyr1.4_LG1.1007	PPYR_01010	11.7657140996176	-1.98054666363571	0.813075715621278	0.00284807998070103	0.00749403655512763
PPYR_01011_EVM prediction Ppyr1.4_LG1.1008	PPYR_01011	33.6913726833531	-4.09641705744646	0.567869194429077	7.8567546795127e-14	9.72147606108374e-13
PPYR_01013_EVM prediction Ppyr1.4_LG1.1010	PPYR_01013	929.596342026903	1.12348673114546	0.213615659536678	6.54074493601197e-08	3.92663554738883e-07
PPYR_01015_EVM prediction Ppyr1.4_LG1.1012	PPYR_01015	62.1602196883144	-3.17717290157227	0.674961758717897	4.18867887266078e-07	2.21404116000617e-06
PPYR_01016_EVM prediction Ppyr1.4_LG1.1013	PPYR_01016	235.313274359683	1.55284633331313	0.506997221674631	0.000498970665334102	0.00154615657190501
PPYR_01017_EVM prediction Ppyr1.4_LG1.1014	PPYR_01017	17.5339532613948	1.48208161367461	0.938052583500438	0.0210415476778423	0.0438243444918775
PPYR_01018_EVM prediction Ppyr1.4_LG1.1015	PPYR_01018	737.517486952288	1.52985922699817	0.484330356347583	0.000383563945158371	0.00121523198467305
PPYR_01020_EVM prediction Ppyr1.4_LG1.1017	PPYR_01020	222.465571353793	-2.23888262820274	0.495612401208862	1.38703105294144e-06	6.7518306177874e-06
PPYR_01023_EVM prediction Ppyr1.4_LG1.1020	PPYR_01023	787.723308200029	-2.62716554433083	0.285157773740993	7.13484355306506e-21	1.86292100172441e-19
PPYR_01028_EVM prediction Ppyr1.4_LG1.1025	PPYR_01028	37.4419300544536	-2.05082035300926	0.767324641179663	0.00158648379726391	0.00441592420430796
PPYR_01034_EVM prediction Ppyr1.4_LG1.1031	PPYR_01034	5.80614162281083	4.62097129304074	3.25161333058499	0.00260742837985165	0.00692172754651382
PPYR_01035_EVM prediction Ppyr1.4_LG1.1032	PPYR_01035	263.289143925702	0.692517121095946	0.234748464840935	0.00231977864836453	0.00621593770958184
PPYR_01036_EVM prediction Ppyr1.4_LG1.1033	PPYR_01036	33.6453197232728	1.76385312370031	0.713129815012564	0.00207138151019048	0.00561504001434973
PPYR_01037_EVM prediction Ppyr1.4_LG1.1034	PPYR_01037	623.532395083696	-1.18136057299028	0.312476228924322	7.85914541123976e-05	0.00028692734656907
PPYR_01048_EVM prediction Ppyr1.4_LG1.1045	PPYR_01048	6.7873697750999	2.43501497999986	1.28980573001725	0.00519779264367373	0.0127647786100701
PPYR_01056_EVM prediction Ppyr1.4_LG1.1053	PPYR_01056	446.075958388769	-1.97932955584221	0.585234855539614	0.000175791365275413	0.000594603758818721
PPYR_01060_EVM prediction Ppyr1.4_LG1.1057	PPYR_01060	1231.49342378199	-0.854912838947202	0.199650311357404	1.40827409889283e-05	5.80266220734744e-05
PPYR_01068_EVM prediction Ppyr1.4_LG1.1065	PPYR_01068	762.88139491173	-0.731114665177975	0.244348465142297	0.00203745187657371	0.00553620902593882
PPYR_01080_EVM prediction Ppyr1.4_LG1.1077	PPYR_01080	8.41318778026227	-4.86327586195734	1.19380297737746	6.17297065624171e-06	2.71260806409166e-05
PPYR_01082_EVM prediction Ppyr1.4_LG1.1079	PPYR_01082	318.405494539802	6.0601562858328	0.601605211344607	3.82718484683646e-25	1.56565519516023e-23
PPYR_01083_EVM prediction Ppyr1.4_LG1.1080	PPYR_01083	80.9746368649108	1.17040023989571	0.250873649878156	1.53540181898005e-06	7.41658132483477e-06
PPYR_01084_EVM prediction Ppyr1.4_LG1.1081	PPYR_01084	78.4658014291546	2.25428169457077	0.385906640522177	1.28263247207951e-09	9.71567021522714e-09
PPYR_01087_EVM prediction Ppyr1.4_LG1.1084	PPYR_01087	83.0498036829692	-1.17756582000057	0.313854900750244	7.91829270565824e-05	0.000288834847779151
PPYR_01088_EVM prediction Ppyr1.4_LG1.1085	PPYR_01088	46.2149336126596	0.843678941556822	0.364185201913293	0.0130787981970809	0.0289438989527998
PPYR_01093_EVM prediction Ppyr1.4_LG1.1090	PPYR_01093	330.912556591609	4.82833498486649	0.320828520882555	5.64665057372519e-52	1.91665633933553e-49
PPYR_01096_EVM prediction Ppyr1.4_LG1.1093	PPYR_01096	1805.59242169885	1.1323195313675	0.366574897616818	0.000848558247169159	0.0025134535439145
PPYR_01097_EVM prediction Ppyr1.4_LG1.1094	PPYR_01097	301.951798862147	1.93125886806989	0.332174732996921	1.15042463900802e-09	8.76710136001319e-09
PPYR_01098_EVM prediction Ppyr1.4_LG1.1095	PPYR_01098	1189.50341401707	-1.17963623162905	0.250387866910392	1.20111451747244e-06	5.90172035404399e-06
PPYR_01102_EVM prediction Ppyr1.4_LG1.1099	PPYR_01102	157.932713260972	-1.17376233100173	0.316961870423583	0.000107269547489579	0.000379172036848191
PPYR_01105_EVM prediction Ppyr1.4_LG1.1102	PPYR_01105	4099.32169972086	-1.49251615007866	0.260127359463645	4.42860413689182e-09	3.12992905769411e-08
PPYR_01106_EVM prediction Ppyr1.4_LG1.1103	PPYR_01106	314.202983505374	-1.58027211895856	0.281312444705357	7.10451194257127e-09	4.89443584677743e-08
PPYR_01107_EVM prediction Ppyr1.4_LG1.1104	PPYR_01107	50.6243380742274	1.17130993324397	0.361926668444542	0.000568344000977951	0.00174135943114957
PPYR_01113_EVM prediction Ppyr1.4_LG1.1110	PPYR_01113	1208.88964639414	-1.17831032245159	0.262389274475067	3.70082440712328e-06	1.69074768021321e-05
PPYR_01116_EVM prediction Ppyr1.4_LG1.1113	PPYR_01116	66.1925244484428	5.50583391124301	0.936083276967441	2.94979458870452e-10	2.39938278753497e-09
PPYR_01124_EVM prediction Ppyr1.4_LG1.1121	PPYR_01124	458.854009630271	-0.948684265763138	0.374058558354629	0.00676379442566083	0.0161280604123551
PPYR_01133_EVM prediction Ppyr1.4_LG1.1130	PPYR_01133	59.4736603789825	1.36717479638702	0.644954534037354	0.00914073812561528	0.0210485020387976
PPYR_01136_EVM prediction Ppyr1.4_LG1.1133	PPYR_01136	241.147688575282	3.06804197480153	0.495512099701321	3.64561895351258e-11	3.31537497734718e-10
PPYR_01139_EVM prediction Ppyr1.4_LG1.1136	PPYR_01139	3501.80825819273	-2.94425887657125	0.207210198160665	1.68321992313797e-46	3.84355618448904e-44
PPYR_01141_EVM prediction Ppyr1.4_LG1.1138	PPYR_01141	214.997403358298	-5.50392039514502	0.739186973011272	2.14057612667946e-14	2.83880629091524e-13
PPYR_01142_EVM prediction Ppyr1.4_LG1.1139	PPYR_01142	1101.59821310453	-1.71864298379016	0.531492345228542	0.000360568042601044	0.00115020930836335
PPYR_01143_EVM prediction Ppyr1.4_LG1.1140	PPYR_01143	110.784954941962	2.53649372041717	1.05918152488571	0.000926767791019928	0.00272232652217628
PPYR_01145_EVM prediction Ppyr1.4_LG1.1142	PPYR_01145	34.8580865931218	6.48214453472622	1.30495496708149	1.24599389967344e-09	9.46668928372577e-09
PPYR_01149_EVM prediction Ppyr1.4_LG1.1146	PPYR_01149	384.733191121169	3.2230976736423	0.349875366360633	2.74750483354847e-21	7.35733757026337e-20
PPYR_01150_EVM prediction Ppyr1.4_LG1.1147	PPYR_01150	139.535677793369	4.70668408533842	0.809815333248397	3.49761353673359e-10	2.81399925738867e-09
PPYR_01152_EVM prediction Ppyr1.4_LG1.1149	PPYR_01152	707.538316098378	-1.19037158938186	0.539059676617502	0.0122718785187404	0.0273818508126999
PPYR_01155_EVM prediction Ppyr1.4_LG1.1152	PPYR_01155	1074.22093474798	1.53531369553589	0.363373558412429	6.0115799082728e-06	2.65096320463476e-05
PPYR_01158_EVM prediction Ppyr1.4_LG1.1155	PPYR_01158	474.051446241649	4.84574649428144	1.01405714041181	4.05634354110532e-08	2.51449252382733e-07
PPYR_01160_EVM prediction Ppyr1.4_LG1.1157	PPYR_01160	2.52889911298501	2.13972694614933	2.61849835344718	0.0236900337575442	0.0486387336866107
PPYR_01163_EVM prediction Ppyr1.4_LG1.1160	PPYR_01163	40.3520485532248	2.00665059772973	0.369028467112284	1.10321453840541e-08	7.3973686000179e-08
PPYR_01164_EVM prediction Ppyr1.4_LG1.1161	PPYR_01164	97.2881518238632	0.677302949104429	0.231960221217369	0.00237864505924492	0.00635739589254245
PPYR_01169_EVM prediction Ppyr1.4_LG1.1166	PPYR_01169	74.1240270348992	4.09244963809738	0.784882232039447	1.46817150412361e-08	9.67406396657313e-08
PPYR_01170_EVM prediction Ppyr1.4_LG1.1167	PPYR_01170	225.589179645888	-0.7938429652134	0.368981927354038	0.0212193845619793	0.044147204071222
PPYR_01176_EVM prediction Ppyr1.4_LG1.1173	PPYR_01176	1570.93606580145	-0.865123678885156	0.26766714334602	0.000900606621930799	0.00265074257436815
PPYR_01183_EVM prediction Ppyr1.4_LG1.1180	PPYR_01183	19.9571231063351	-1.09484043271525	0.343738879444483	0.000851439948641366	0.00252080016854948
PPYR_01184_EVM prediction Ppyr1.4_LG1.1181	PPYR_01184	707.880080904386	-1.01356127296108	0.347080444670186	0.0021007321779415	0.00568969062384458
PPYR_01187_EVM prediction Ppyr1.4_LG1.1184	PPYR_01187	80.6826798815749	-2.10933747055084	0.382635639201434	8.7879678969846e-09	5.96906916269495e-08
PPYR_01189_EVM prediction Ppyr1.4_LG1.1186	PPYR_01189	111.896622394908	-0.816197292906472	0.268344220121188	0.00158712098880709	0.00441671892276275
PPYR_01190_EVM prediction Ppyr1.4_LG1.1187	PPYR_01190	1271.14729024684	5.61699570333816	0.520610141071869	4.12699586683478e-29	2.355951867799e-27
PPYR_01192_EVM prediction Ppyr1.4_LG1.1189	PPYR_01192	10.0222449843065	1.3511674953154	0.641074155152565	0.0137111084955813	0.0301836654857153
PPYR_01193_EVM prediction Ppyr1.4_LG1.1190	PPYR_01193	17.2013625600172	5.44956181901794	1.4569429616393	2.38316617246626e-06	1.11888538168238e-05
PPYR_01194_EVM prediction Ppyr1.4_LG1.1191	PPYR_01194	395.057613217015	1.31863358293363	0.395044118101113	0.000280445985205531	0.000911994077730778
PPYR_01195_EVM prediction Ppyr1.4_LG1.1192	PPYR_01195	57.2337092742393	0.993567430683804	0.450169061384374	0.0139462426554427	0.0306314902955062
PPYR_01199_EVM prediction Ppyr1.4_LG1.1196	PPYR_01199	647.503571642664	-1.14476086878039	0.296639833973628	5.17334826345194e-05	0.000194120349090806
PPYR_01204_EVM prediction Ppyr1.4_LG1.1201	PPYR_01204	110.627254654067	-10.5375364038948	1.60985609625854	9.79731973015206e-18	1.85587539202081e-16
PPYR_01208_EVM prediction Ppyr1.4_LG1.1205	PPYR_01208	72.3052157853369	5.6725873619533	0.837366271153054	4.78061037480233e-12	4.86939867778933e-11
PPYR_01209_EVM prediction Ppyr1.4_LG1.1206	PPYR_01209	101.229980078546	4.96515052994886	0.826511531801129	3.54426084312179e-11	3.24033408289522e-10
PPYR_01212_EVM prediction Ppyr1.4_LG1.1209	PPYR_01212	59.9414431489357	-1.00477550649598	0.347006185930532	0.00216021550810234	0.00583444012177576
PPYR_01214_EVM prediction Ppyr1.4_LG1.1211	PPYR_01214	44.758646398809	-2.72591276198292	0.882785724538994	0.000300125769631445	0.000970463321524542
PPYR_01225_EVM prediction Ppyr1.4_LG1.1222	PPYR_01225	2391.63749632346	-0.806234537098971	0.207134231152166	7.02210107814721e-05	0.000258851093162462
PPYR_01240_EVM prediction Ppyr1.4_LG1.1237	PPYR_01240	7630.07227141933	-2.09208492471981	0.481688548161098	3.44646899383551e-06	1.57971547786789e-05
PPYR_01241_EVM prediction Ppyr1.4_LG1.1238	PPYR_01241	334.973748365669	-1.36829450379232	0.301582892566518	2.44463797223513e-06	1.14688861760557e-05
PPYR_01242_EVM prediction Ppyr1.4_LG1.1239	PPYR_01242	1001.73586647455	-2.83444923784338	0.259487658891831	1.76000066171726e-28	9.36603741970637e-27
PPYR_01243_EVM prediction Ppyr1.4_LG1.1240	PPYR_01243	99.792470322709	3.04823866339659	0.44055344803418	3.52819874392509e-13	4.03925688468143e-12
PPYR_01246_EVM prediction Ppyr1.4_LG1.1243	PPYR_01246	137.419085167206	3.05850784886333	0.382017993082184	7.64289443899969e-17	1.31489193506023e-15
PPYR_01247_EVM prediction Ppyr1.4_LG1.1244	PPYR_01247	134.332926420031	-1.96909821029822	0.447394265366873	2.78641316507352e-06	1.29417762352656e-05
PPYR_01249_EVM prediction Ppyr1.4_LG1.1246	PPYR_01249	349.0428287961	-0.917188888860343	0.320104524611943	0.00261333343224815	0.0069359371461548
PPYR_01255_EVM prediction Ppyr1.4_LG1.1252	PPYR_01255	204.537631862882	-0.500625145181245	0.219993145007571	0.0200037197081831	0.041906041003348
PPYR_01257_EVM prediction Ppyr1.4_LG1.1254	PPYR_01257	49.27319698663	1.84388373839171	0.343393685532855	2.23843091134643e-08	1.44166429823589e-07
PPYR_01258_EVM prediction Ppyr1.4_LG1.1255	PPYR_01258	7.16498068990215	1.85061011676882	0.790204633761208	0.00459590298679456	0.0114660201849728
PPYR_01260_EVM prediction Ppyr1.4_LG1.1257	PPYR_01260	786.924324979471	-2.56182712407228	0.298513756587918	1.87632437129705e-18	3.85675250067425e-17
PPYR_01263_EVM prediction Ppyr1.4_LG1.1260	PPYR_01263	590.063241581522	-0.863854536802392	0.193433600912094	5.84309144554076e-06	2.58210364055406e-05
PPYR_01264_EVM prediction Ppyr1.4_LG1.1261	PPYR_01264	87.4753630669496	-0.982245866168719	0.30996660718927	0.000935126221627749	0.0027427020591833
PPYR_01265_EVM prediction Ppyr1.4_LG1.1262	PPYR_01265	264.130571766953	-1.18678329037944	0.415061115057702	0.0020129293067708	0.00547549906080453
PPYR_01268_EVM prediction Ppyr1.4_LG1.1265	PPYR_01268	4.78726378595268	5.3426385081716	2.69988388282812	0.000342050823292582	0.0010953126694879
PPYR_01269_EVM prediction Ppyr1.4_LG1.1266	PPYR_01269	750.98845909915	3.01083536384594	0.314667712914072	5.99408041477058e-23	1.91551287351409e-21
PPYR_01271_EVM prediction Ppyr1.4_LG1.1268	PPYR_01271	318.713821094874	-0.501780373714057	0.213313528179353	0.015999248365941	0.0345070513872321
PPYR_01272_EVM prediction Ppyr1.4_LG1.1269	PPYR_01272	81.868092911743	1.07872536533971	0.354396066220263	0.00109069306384114	0.00314679857311759
PPYR_01280_EVM prediction Ppyr1.4_LG1.1277	PPYR_01280	512.852125671473	-0.944012075048266	0.183390479930282	2.14634372474758e-07	1.18696304883773e-06
PPYR_01284_EVM prediction Ppyr1.4_LG1.1281	PPYR_01284	692.026793000293	0.525220477420081	0.237489356535758	0.0228282215128567	0.0471467906561367
PPYR_01289_EVM prediction Ppyr1.4_LG1.1286	PPYR_01289	241.336521043575	4.05868102146822	0.514884536746677	1.16280234031799e-16	1.93939370412399e-15
PPYR_01291_EVM prediction Ppyr1.4_LG1.1288	PPYR_01291	289.692930645586	-1.09105020346134	0.26131604295169	1.62574829428731e-05	6.62699540017993e-05
PPYR_01295_EVM prediction Ppyr1.4_LG1.1292	PPYR_01295	165.327178043367	2.32746621547325	0.433064193618859	1.02252671986132e-08	6.90425434125716e-08
PPYR_01298_EVM prediction Ppyr1.4_LG1.1295	PPYR_01298	10485.4280251823	-3.08537584268207	0.28444088887283	4.03053242886626e-28	2.07456790057915e-26
PPYR_01299_EVM prediction Ppyr1.4_LG1.1296	PPYR_01299	99.79867936352	-2.0555498046127	0.367659456964547	5.53536494527894e-09	3.87074879441861e-08
PPYR_01302_EVM prediction Ppyr1.4_LG1.1299	PPYR_01302	2647.03765667793	-0.929612158197674	0.187400338949026	4.52570144067925e-07	2.38115979863807e-06
PPYR_01304_EVM prediction Ppyr1.4_LG1.1301	PPYR_01304	237.169232272202	0.73718781082377	0.291821764023135	0.00811470246641553	0.0189675317840522
PPYR_01311_EVM prediction Ppyr1.4_LG1.1308	PPYR_01311	824.369978790706	-1.28616481603429	0.229219905957021	9.59551875766651e-09	6.48950565845631e-08
PPYR_01312_EVM prediction Ppyr1.4_LG1.1309	PPYR_01312	273.913973106931	0.685165603486242	0.181385477612765	0.00011267744519119	0.000397169810316068
PPYR_01314_EVM prediction Ppyr1.4_LG1.1311	PPYR_01314	244.795837945904	-1.19416284220728	0.472046254524786	0.00524979896428985	0.0128799033390342
PPYR_01315_EVM prediction Ppyr1.4_LG1.1312	PPYR_01315	118.252667278773	1.24236091930416	0.429376802386915	0.00131315544494109	0.00372362141183453
PPYR_01316_EVM prediction Ppyr1.4_LG1.1313	PPYR_01316	145.956111196814	-0.516662978455534	0.190836738869048	0.00571260441532713	0.0138797831015851
PPYR_01320_EVM prediction Ppyr1.4_LG1.1317	PPYR_01320	29.7760754408561	3.08889762545245	0.744133555588682	2.67724934989402e-06	1.24670280257023e-05
PPYR_01322_EVM prediction Ppyr1.4_LG1.1319	PPYR_01322	65.4451042452593	-3.08287107891252	0.406307187416556	4.9443476818856e-15	6.93810754601132e-14
PPYR_01325_EVM prediction Ppyr1.4_LG1.1322	PPYR_01325	172.049591000188	1.27616979568788	0.256873764987959	2.55383701270746e-07	1.40181988822522e-06
PPYR_01328_EVM prediction Ppyr1.4_LG1.1325	PPYR_01328	78.6623951601053	-1.89553192745561	0.58269970656578	0.000296429380834208	0.000959795730578208
PPYR_01347_EVM prediction Ppyr1.4_LG1.1344	PPYR_01347	553.121415384332	-1.08264152279778	0.364409039883273	0.00160508514035768	0.00446077988000711
PPYR_01348_EVM prediction Ppyr1.4_LG1.1345	PPYR_01348	69.8230717064676	1.43139092245807	0.518242934337613	0.00154103925968457	0.0043046957434116
PPYR_01351_EVM prediction Ppyr1.4_LG1.1348	PPYR_01351	500.424122005201	0.776862491624303	0.264451581218262	0.00222432529310307	0.00598570845427071
PPYR_01352_EVM prediction Ppyr1.4_LG1.1349	PPYR_01352	63.428799803914	-1.1905442955069	0.572580051460622	0.0164422848998921	0.0353109876979727
PPYR_01355_EVM prediction Ppyr1.4_LG1.1352	PPYR_01355	89.8919056116049	6.13432172540639	0.758625454078878	1.17245054084689e-16	1.9528920878642e-15
PPYR_01357_EVM prediction Ppyr1.4_LG1.1354	PPYR_01357	1431.96348667057	-1.0386520380055	0.193924771324386	4.97699014942034e-08	3.03722153967785e-07
PPYR_01358_EVM prediction Ppyr1.4_LG1.1355	PPYR_01358	1618.89039326754	-1.80004019741187	0.350258934191848	9.40958236134929e-08	5.53321201581048e-07
PPYR_01360_EVM prediction Ppyr1.4_LG1.1357	PPYR_01360	628.151180419414	2.01961329991678	0.392270115637976	3.77527755815241e-08	2.35070455393337e-07
PPYR_01371_EVM prediction Ppyr1.4_LG1.1368	PPYR_01371	48.5010026236889	5.01543191554352	0.758378474081217	2.02066853672423e-11	1.90665485745451e-10
PPYR_01375_EVM prediction Ppyr1.4_LG1.1372	PPYR_01375	183.627541546395	-2.27434640259711	0.248366293237572	1.67175708610908e-20	4.20753451792463e-19
PPYR_01388_EVM prediction Ppyr1.4_LG1.1385	PPYR_01388	10.2960424201562	-1.2960047701752	0.53247125179879	0.00562545635333991	0.0136945350536143
PPYR_01469_EVM prediction Ppyr1.4_LG1.1466	PPYR_01469	18.0566359151578	-3.06915610024579	1.52949169072221	0.00420337275921414	0.010591925859344
PPYR_01473_EVM prediction Ppyr1.4_LG1.1470	PPYR_01473	60.3422981214335	-9.85385344407136	1.93737348019901	2.78890883611718e-08	1.77526133161661e-07
PPYR_01475_EVM prediction Ppyr1.4_LG1.1472	PPYR_01475	16.1864171339842	2.03648516046301	1.28615330452979	0.0121397077016282	0.027133402567138
PPYR_01480_EVM prediction Ppyr1.4_LG1.1477	PPYR_01480	15.1399074177773	2.26915584730535	0.853106634659216	0.00120119292417869	0.00343561419602829
PPYR_01482_EVM prediction Ppyr1.4_LG1.1479	PPYR_01482	778.902279522664	-1.8548478801282	0.208472656660276	1.48514636995999e-19	3.40986348452056e-18
PPYR_01484_EVM prediction Ppyr1.4_LG1.1481	PPYR_01484	271.001962949902	-0.579368259426796	0.229368740117471	0.00977334352358331	0.0223372923225992
PPYR_01485_EVM prediction Ppyr1.4_LG1.1482	PPYR_01485	63.0220845164746	3.86838063900476	0.621003292827285	3.28818878553071e-11	3.02406858561401e-10
PPYR_01489_EVM prediction Ppyr1.4_LG1.1486	PPYR_01489	105.267339281747	-0.659480128475956	0.257316809838645	0.00812948134038433	0.0189914724988629
PPYR_01490_EVM prediction Ppyr1.4_LG1.1487	PPYR_01490	74.2425301241815	-0.58987629107347	0.265186521980816	0.021261866293041	0.0442172178795003
PPYR_01492_EVM prediction Ppyr1.4_LG1.1489	PPYR_01492	1947.04031941114	-1.06973695535417	0.205580059722822	1.07720071114376e-07	6.26032565074245e-07
PPYR_01493_EVM prediction Ppyr1.4_LG1.1490	PPYR_01493	1735.69962600179	-1.80053761146576	0.249323201694174	1.83913056415681e-13	2.19350814389795e-12
PPYR_01494_EVM prediction Ppyr1.4_LG1.1491	PPYR_01494	684.920028695693	-1.48484416805199	0.346458802562295	6.89448316747585e-06	2.99508177448389e-05
PPYR_01496_EVM prediction Ppyr1.4_LG1.1493	PPYR_01496	10.1814743193405	1.63978802386785	0.87110582914637	0.0114312412265837	0.0257070936576865
PPYR_01498_EVM prediction Ppyr1.4_LG1.1495	PPYR_01498	364.873373919018	-3.45697811774551	1.67550335729379	0.00232692738770037	0.00623376302519815
PPYR_01505_EVM prediction Ppyr1.4_LG1.1502	PPYR_01505	1315.83248564109	-0.905395164837577	0.265853277832854	0.000441125703244596	0.00138019374864197
PPYR_01506_EVM prediction Ppyr1.4_LG1.1503	PPYR_01506	706.796164180114	-1.62438744114677	0.356875085426396	1.81498519526287e-06	8.68688988845519e-06
PPYR_01508_EVM prediction Ppyr1.4_LG1.1505	PPYR_01508	62.4609821545139	-7.65540773691746	1.16839229383864	6.89915519479424e-12	6.88763832205253e-11
PPYR_01511_EVM prediction Ppyr1.4_LG1.1508	PPYR_01511	96.9116754280759	-0.987496842901284	0.484231678107276	0.0232930298543982	0.0479176350436343
PPYR_01515_EVM prediction Ppyr1.4_LG1.1512	PPYR_01515	543.953544673764	0.701718022763815	0.183107695842684	8.90553894688713e-05	0.000320655572345056
PPYR_01516_EVM prediction Ppyr1.4_LG1.1513	PPYR_01516	238.719533427241	1.01214417774201	0.185226681290809	2.17848575832733e-08	1.40594052614763e-07
PPYR_01517_EVM prediction Ppyr1.4_LG1.1514	PPYR_01517	738.719395081093	-3.28937866669694	0.344190586663201	2.31529022940468e-22	6.98983894016668e-21
PPYR_01518_EVM prediction Ppyr1.4_LG1.1515	PPYR_01518	504.774216054412	0.60215638192802	0.250779762806695	0.012651192797818	0.0281264525310314
PPYR_01519_EVM prediction Ppyr1.4_LG1.1516	PPYR_01519	2863.3349032802	-1.40269929652145	0.558745543306	0.00445646458427281	0.0111469306341132
PPYR_01524_EVM prediction Ppyr1.4_LG1.1521	PPYR_01524	169.124709525295	1.50998595097439	0.750560357763659	0.00854751314011274	0.0198544843982041
PPYR_01528_EVM prediction Ppyr1.4_LG1.1525	PPYR_01528	87.4825112998309	3.95287287875512	0.831108729579707	8.92514776108638e-08	5.2699074156786e-07
PPYR_01529_EVM prediction Ppyr1.4_LG1.1526	PPYR_01529	282.326563085217	1.01010706766647	0.346262212055177	0.0017108919337984	0.00472763295854216
PPYR_01532_EVM prediction Ppyr1.4_LG1.1529	PPYR_01532	982.148100092948	0.76634419797648	0.292659977663434	0.0059191068215263	0.0143343738086288
PPYR_01540_EVM prediction Ppyr1.4_LG1.1537	PPYR_01540	238.994744748084	-1.01702630355497	0.250059144465491	2.94498920797222e-05	0.000115185672572168
PPYR_01541_EVM prediction Ppyr1.4_LG1.1538	PPYR_01541	1115.07784192546	-4.07880241998373	0.51733442275784	5.7772629826126e-16	8.88086239885332e-15
PPYR_01542_EVM prediction Ppyr1.4_LG1.1539	PPYR_01542	204.175703439593	-1.60868515065413	0.365548623005372	3.72991656494455e-06	1.70279978695524e-05
PPYR_01543_EVM prediction Ppyr1.4_LG1.1540	PPYR_01543	467.829598608477	-0.864573609638581	0.283034266538226	0.00148836746857531	0.00416404701221593
PPYR_01545_EVM prediction Ppyr1.4_LG1.1542	PPYR_01545	439.931994550714	5.64894614564793	0.631640813218031	2.62463685821218e-21	7.04333638937752e-20
PPYR_01546_EVM prediction Ppyr1.4_LG1.1543	PPYR_01546	228.513433398521	7.07006105067266	0.872014617652558	8.32496021850542e-17	1.42443018234618e-15
PPYR_01557_EVM prediction Ppyr1.4_LG1.1554	PPYR_01557	290.851224515641	1.86482999686232	0.377084474672008	1.26514602674784e-07	7.26518927751536e-07
PPYR_01558_EVM prediction Ppyr1.4_LG1.1555	PPYR_01558	80.857162524107	-2.76972490631744	0.332623254144314	2.02031120103027e-17	3.66134031367087e-16
PPYR_01571_EVM prediction Ppyr1.4_LG1.1568	PPYR_01571	10.135136714323	1.79397250401426	0.802738123290468	0.00518741287784087	0.0127442719743356
PPYR_01573_EVM prediction Ppyr1.4_LG1.1570	PPYR_01573	140.52747520456	1.52705240824184	0.618288643309573	0.0028440458403937	0.00748498988044939
PPYR_01577_EVM prediction Ppyr1.4_LG1.1574	PPYR_01577	18.2109104065736	2.76842317546819	0.805306995465878	9.04446646484393e-05	0.000325127621976547
PPYR_01579_EVM prediction Ppyr1.4_LG1.1576	PPYR_01579	77.5523040335813	3.27400916258727	1.06616952266332	7.28837601183636e-05	0.000267645363545769
PPYR_01581_EVM prediction Ppyr1.4_LG1.1578	PPYR_01581	163.873664029996	4.81101773431415	0.660868564233718	1.8146913552125e-14	2.4142699925968e-13
PPYR_01583_EVM prediction Ppyr1.4_LG1.1580	PPYR_01583	163.873664029996	4.81101773431415	0.660868564233718	1.8146913552125e-14	2.4142699925968e-13
PPYR_01601_EVM prediction Ppyr1.4_LG1.1598	PPYR_01601	33.8750025857959	6.79974385521498	1.53831943568919	5.19764278828519e-08	3.16112328223117e-07
PPYR_01604_EVM prediction Ppyr1.4_LG1.1601	PPYR_01604	4.8194330633365	-9.59186477705132	3.25645989289308	4.67218556605739e-07	2.45309274766366e-06
PPYR_01605_EVM prediction Ppyr1.4_LG1.1602	PPYR_01605	164.446951309091	-1.42302156531722	0.363957140644464	3.61980588727518e-05	0.000139280459982503
PPYR_01607_EVM prediction Ppyr1.4_LG1.1604	PPYR_01607	635.20829991279	0.790696652457989	0.161676860467793	6.8122406214785e-07	3.48350692040507e-06
PPYR_01609_EVM prediction Ppyr1.4_LG1.1606	PPYR_01609	69.5834860112041	-3.78597925714975	0.592955462642018	2.78157393463524e-11	2.58385998854171e-10
PPYR_01612_EVM prediction Ppyr1.4_LG1.1609	PPYR_01612	102.851321672129	1.25751938775924	0.315181656944071	2.75562828541031e-05	0.000108183606240913
PPYR_01613_EVM prediction Ppyr1.4_LG1.1610	PPYR_01613	577.057689294031	0.629428701993546	0.233367455877641	0.00549239950859082	0.0134096122527979
PPYR_01614_EVM prediction Ppyr1.4_LG1.1611	PPYR_01614	123.053974148369	-0.900437541668775	0.282476363244132	0.000910190172751632	0.00267706753620322
PPYR_01615_EVM prediction Ppyr1.4_LG1.1612	PPYR_01615	916.558283492775	-3.84197064881191	0.468487100395924	4.45102536563274e-17	7.82919153599182e-16
PPYR_01619_EVM prediction Ppyr1.4_LG1.1616	PPYR_01619	44.9957066834837	1.23814650157252	0.610805009387387	0.0145097189747197	0.0316587144898376
PPYR_01622_EVM prediction Ppyr1.4_LG1.1619	PPYR_01622	14.2938018772953	-2.73103046842355	0.788296903753932	8.26304810417041e-05	0.000300363592301812
PPYR_01623_EVM prediction Ppyr1.4_LG1.1620	PPYR_01623	353.949746482072	-2.44234970461229	0.435211210207665	4.37292927746214e-09	3.09406303074068e-08
PPYR_01625_EVM prediction Ppyr1.4_LG1.1622	PPYR_01625	82.9105330596035	2.74625510108064	0.561344921739038	8.54398393945591e-08	5.06150444790692e-07
PPYR_01630_EVM prediction Ppyr1.4_LG1.1627	PPYR_01630	108.532754317925	-0.414522667994483	1.15284828186405	9.66772668992779e-14	1.1799512099009e-12
PPYR_01631_EVM prediction Ppyr1.4_LG1.1628	PPYR_01631	340.321618880467	5.32964483047609	0.565990960233273	9.78496140719694e-23	3.08988928530834e-21
PPYR_01632_EVM prediction Ppyr1.4_LG1.1629	PPYR_01632	158.916757779325	-0.724744197082724	0.216243244570673	0.000590043475769705	0.00180076641547237
PPYR_01634_EVM prediction Ppyr1.4_LG1.1631	PPYR_01634	22.2440442667918	2.20813284891708	0.873241002554206	0.00229279921940776	0.00615152005907755
PPYR_01652_EVM prediction Ppyr1.4_LG1.1649	PPYR_01652	9.51634345590084	6.63766148663988	2.47794939259891	1.22359893089571e-06	6.00515004811222e-06
PPYR_01653_EVM prediction Ppyr1.4_LG1.1650	PPYR_01653	179.53041865211	-6.18336001262998	0.607764749488411	6.301854337608e-25	2.54485493974337e-23
PPYR_01655_EVM prediction Ppyr1.4_LG1.1652	PPYR_01655	821.931154970946	-5.93062135973994	0.617272709312824	1.85703513792389e-22	5.68841568224054e-21
PPYR_01659_EVM prediction Ppyr1.4_LG1.1656	PPYR_01659	245.806200869235	2.1466283309418	0.293315451652437	3.58697233792732e-14	4.62038826584916e-13
PPYR_01660_EVM prediction Ppyr1.4_LG1.1657	PPYR_01660	921.433267345316	-1.28854619879054	0.603947036659447	0.0129354486957014	0.0286620148499143
PPYR_01661_EVM prediction Ppyr1.4_LG1.1658	PPYR_01661	159.62970991151	-1.59656941564853	0.728617297039127	0.00819048538826112	0.019112654401927
PPYR_01662_EVM prediction Ppyr1.4_LG1.1659	PPYR_01662	640.040253816127	-0.990889848643861	0.242418969106254	2.70727083252156e-05	0.000106351624603185
PPYR_01663_EVM prediction Ppyr1.4_LG1.1660	PPYR_01663	11.3334755317139	-1.43155300170454	0.73830546016286	0.0159708336960491	0.0344635224035533
PPYR_01665_EVM prediction Ppyr1.4_LG1.1662	PPYR_01665	462.51172258746	-0.651499521914957	0.170038342302164	0.000106008395458628	0.000375453874383785
PPYR_01668_EVM prediction Ppyr1.4_LG1.1665	PPYR_01668	76.3802839820511	-0.788530581256455	0.326762180294565	0.0104775462616569	0.0237565451345278
PPYR_01669_EVM prediction Ppyr1.4_LG1.1666	PPYR_01669	201.368841043114	-1.37049540974728	0.241488942043222	5.722323995347e-09	3.99037573889855e-08
PPYR_01670_EVM prediction Ppyr1.4_LG1.1667	PPYR_01670	80.2643746506374	-1.19323076902709	0.272695152239207	6.00001647518721e-06	2.64772336303149e-05
PPYR_01671_EVM prediction Ppyr1.4_LG1.1668	PPYR_01671	241.165748210116	0.561791455753626	0.145994078039151	9.98003509711435e-05	0.00035551826057732
PPYR_01672_EVM prediction Ppyr1.4_LG1.1669	PPYR_01672	317.984935086346	-1.51713971678606	0.300602834033059	1.62921291742981e-07	9.17135142537025e-07
PPYR_01674_EVM prediction Ppyr1.4_LG1.1671	PPYR_01674	126.861434591058	-1.72890525284485	0.366005752712099	7.50377314277479e-07	3.82156881184544e-06
PPYR_01681_EVM prediction Ppyr1.4_LG1.1678	PPYR_01681	454.990708530368	-0.568692509700099	0.184904360994721	0.00187238941600289	0.00512205155207585
PPYR_01686_EVM prediction Ppyr1.4_LG1.1683	PPYR_01686	2176.03751284877	-0.940811288104649	0.27824194445676	0.000449199340020828	0.0014023103433561
PPYR_01687_EVM prediction Ppyr1.4_LG1.1684	PPYR_01687	852.378824390189	2.74835613347738	0.40797886029419	1.17166971730415e-12	1.27072538684135e-11
PPYR_01688_EVM prediction Ppyr1.4_LG1.1685	PPYR_01688	918.423658214354	3.10565221906852	0.332774032058009	6.75752152971217e-22	1.93320530504909e-20
PPYR_01692_EVM prediction Ppyr1.4_LG1.1689	PPYR_01692	419.778792162268	2.2383762805072	0.481827171974609	3.42554423931985e-07	1.84245867672882e-06
PPYR_01693_EVM prediction Ppyr1.4_LG1.1690	PPYR_01693	302.019216481933	3.11607842889575	0.327933100593855	6.65785246037592e-23	2.11685997594585e-21
PPYR_01694_EVM prediction Ppyr1.4_LG1.1691	PPYR_01694	341.241331064152	0.861532468150476	0.324104130362699	0.00481471315673263	0.0119431132797561
PPYR_01697_EVM prediction Ppyr1.4_LG1.1694	PPYR_01697	20.2433994823967	1.9070088630156	0.494605735259178	3.67789213892911e-05	0.000141299013070697
PPYR_01698_EVM prediction Ppyr1.4_LG1.1695	PPYR_01698	154.059958982482	0.452185245720596	0.195155234489824	0.0175922017512053	0.0374475358971842
PPYR_01707_EVM prediction Ppyr1.4_LG1.1704	PPYR_01707	142.03342369783	0.888433965357453	0.383102712237131	0.0110558517797833	0.0249372202769931
PPYR_01709_EVM prediction Ppyr1.4_LG1.1706	PPYR_01709	12.6939690378331	2.46355181547131	0.784870681972039	0.000302566421040841	0.000977600123964992
PPYR_01712_EVM prediction Ppyr1.4_LG1.1709	PPYR_01712	253.273660828771	1.60807474553284	0.426190297109057	3.33610723207495e-05	0.000129076311545377
PPYR_01714_EVM prediction Ppyr1.4_LG1.1711	PPYR_01714	79.3128019501305	-2.70367214000013	0.804854938112649	0.000130992097993388	0.00045622012165806
PPYR_01715_EVM prediction Ppyr1.4_LG1.1712	PPYR_01715	197.526565254928	-1.60046713437295	0.444432470128044	0.000104860174591933	0.000371701646260255
PPYR_01716_EVM prediction Ppyr1.4_LG1.1713	PPYR_01716	7.97603299167565	-2.90064724769104	0.937576005062109	0.000261878355515012	0.000856715359966928
PPYR_01718_EVM prediction Ppyr1.4_LG1.1715	PPYR_01718	39.3212244642706	-3.56881484215489	0.556741414276099	2.1930532594226e-11	2.05848698692738e-10
PPYR_01722_EVM prediction Ppyr1.4_LG1.1719	PPYR_01722	465.717219518861	0.895144707211844	0.238668076646907	0.000102778250602866	0.000364630522407175
PPYR_01723_EVM prediction Ppyr1.4_LG1.1720	PPYR_01723	3461.22517181183	-3.77637724845468	0.511090822537231	2.6939068680906e-14	3.52792245634514e-13
PPYR_01725_EVM prediction Ppyr1.4_LG1.1722	PPYR_01725	1440.62979272888	-1.17355440909643	0.284576941997966	1.93242210718919e-05	7.79360605144158e-05
PPYR_01728_EVM prediction Ppyr1.4_LG1.1725	PPYR_01728	115.397899238341	1.84885962999852	0.508245958567795	4.6424316410442e-05	0.00017577419047294
PPYR_01729_EVM prediction Ppyr1.4_LG1.1726	PPYR_01729	337.65605828297	-1.09845383531397	0.420278310186209	0.00461194167520378	0.0114968986698857
PPYR_01731_EVM prediction Ppyr1.4_LG1.1728	PPYR_01731	2701.47921263543	5.36303268691861	0.461856079702729	7.52162017499129e-33	5.77018432724621e-31
PPYR_01733_EVM prediction Ppyr1.4_LG1.1730	PPYR_01733	1114.49289540561	2.53450477167119	0.507292955410601	4.86324983846724e-08	2.97069818683415e-07
PPYR_01736_EVM prediction Ppyr1.4_LG1.1733	PPYR_01736	19.8585481197908	3.28372852299603	0.789674055920881	4.35182067149611e-06	1.96105187704771e-05
PPYR_01738_EVM prediction Ppyr1.4_LG1.1735	PPYR_01738	5.1765279121934	2.3617488835883	1.58614414382472	0.00962427825912966	0.0220487615206876
PPYR_01740_EVM prediction Ppyr1.4_LG1.1737	PPYR_01740	17.5607652814307	5.59252794552613	1.44319202130584	1.1317934433577e-06	5.58075926781677e-06
PPYR_01743_EVM prediction Ppyr1.4_LG1.1740	PPYR_01743	19.6163961623311	2.12676000557849	0.781497977966952	0.000821481497211064	0.00244073482930536
PPYR_01747_EVM prediction Ppyr1.4_LG1.1744	PPYR_01747	28.9495294476432	3.8527776860822	1.56359787814416	0.00047951579911493	0.00148991561629995
PPYR_01748_EVM prediction Ppyr1.4_LG1.1745	PPYR_01748	99.9851320555715	1.30200522048683	2.23795044194568	0.0141575219509141	0.0309925602547551
PPYR_01752_EVM prediction Ppyr1.4_LG1.1749	PPYR_01752	476.016527513738	-0.582831457261987	0.124915622625915	2.58318071333296e-06	1.20602849735125e-05
PPYR_01753_EVM prediction Ppyr1.4_LG1.1750	PPYR_01753	316.483888452679	-1.14167486136735	0.167836676688757	5.65298348189022e-12	5.69789884021343e-11
PPYR_01756_EVM prediction Ppyr1.4_LG1.1753	PPYR_01756	415.867629824528	9.21485078390108	1.36456019622524	6.98107909827118e-13	7.73833825200245e-12
PPYR_01757_EVM prediction Ppyr1.4_LG1.1754	PPYR_01757	1012.80664422175	0.835505018795068	0.292782174377362	0.00265796130109363	0.00704247594523944
PPYR_01758_EVM prediction Ppyr1.4_LG1.1755	PPYR_01758	7.3603202230644	5.66384853950866	2.25730492945156	4.96352336257937e-06	2.21918440408096e-05
PPYR_01759_EVM prediction Ppyr1.4_LG1.1756	PPYR_01759	3808.29322841453	0.642110368909511	0.245504158469747	0.00678299497006222	0.01615543975517
PPYR_01760_EVM prediction Ppyr1.4_LG1.1757	PPYR_01760	549.984155667912	-2.33538664027021	0.219847758990889	3.85820510491905e-27	1.85652099282292e-25
PPYR_01763_EVM prediction Ppyr1.4_LG1.1760	PPYR_01763	17.8566011939647	1.10159104848869	0.465482796045744	0.00899940302387957	0.0207534892722922
PPYR_01764_EVM prediction Ppyr1.4_LG1.1761	PPYR_01764	940.078461981696	-2.07739024763805	0.184286664748087	5.07610259776554e-30	3.17168022514117e-28
PPYR_01765_EVM prediction Ppyr1.4_LG1.1762	PPYR_01765	311.461385799067	-0.828101175919589	0.224279164955873	0.000149798520077107	0.00051500673792729
PPYR_01771_EVM prediction Ppyr1.4_LG1.1768	PPYR_01771	969.45996900725	0.626637824076369	0.230338685297309	0.00492415798342762	0.0121761173683535
PPYR_01772_EVM prediction Ppyr1.4_LG1.1769	PPYR_01772	530.187265219867	4.33288869820828	0.344703087423917	3.09903634202827e-37	3.89207974195331e-35
PPYR_01773_EVM prediction Ppyr1.4_LG1.1770	PPYR_01773	571.200648270399	2.26620115489281	0.375931933032118	1.52875708301891e-10	1.28415517543262e-09
PPYR_01777_EVM prediction Ppyr1.4_LG1.1774	PPYR_01777	230.776536650412	-0.867501372316309	0.225690000491993	7.91037718570772e-05	0.000288713824688472
PPYR_01778_EVM prediction Ppyr1.4_LG1.1775	PPYR_01778	33.6460221332118	-3.41846944666811	0.559012628287022	1.60296402423069e-10	1.34479794123669e-09
PPYR_01780_EVM prediction Ppyr1.4_LG1.1777	PPYR_01780	6.59543278542591	2.25050542241094	1.03285120721427	0.00544262068559727	0.0133061851645739
PPYR_01781_EVM prediction Ppyr1.4_LG1.1778	PPYR_01781	566.194921915573	2.3641475797992	0.208914804686247	1.66459498293752e-30	1.0776107417893e-28
PPYR_01783_EVM prediction Ppyr1.4_LG1.1780	PPYR_01783	72.8855217356937	1.01598591207431	0.301378492407604	0.000369831637968037	0.00117706932114561
PPYR_01785_EVM prediction Ppyr1.4_LG1.1782	PPYR_01785	98.209278689455	1.99145884716125	0.462976057528716	2.28290573535483e-06	1.07543185034964e-05
PPYR_01786_EVM prediction Ppyr1.4_LG1.1783	PPYR_01786	1347.31436938853	1.63667827407369	0.926716033146946	0.015840699765291	0.0342356476255877
PPYR_01787_EVM prediction Ppyr1.4_LG1.1784	PPYR_01787	6.14703143897184	2.90096872115092	1.09597854759276	0.00153757230597766	0.00429596676101744
PPYR_01790_EVM prediction Ppyr1.4_LG1.1787	PPYR_01790	214.79901786836	-1.01218190354013	0.217559287202136	2.02238795954211e-06	9.62089787268537e-06
PPYR_01796_EVM prediction Ppyr1.4_LG1.1793	PPYR_01796	388.33147986614	-0.454314987739821	0.172566231779509	0.00761337267556267	0.0179056830397737
PPYR_01797_EVM prediction Ppyr1.4_LG1.1794	PPYR_01797	3327.42026364591	-3.51977486975601	1.55139999492741	0.00219516435598154	0.00591550632721269
PPYR_01798_EVM prediction Ppyr1.4_LG1.1795	PPYR_01798	2298.45521391764	1.2262283135249	2.4553681525318	0.00519746334628187	0.0127647786100701
PPYR_01800_EVM prediction Ppyr1.4_LG1.1797	PPYR_01800	1451.02190097513	0.834318285279439	1.55660646339395	0.0106358469733509	0.0240763522239211
PPYR_01802_EVM prediction Ppyr1.4_LG1.1799	PPYR_01802	8.91859179190996	2.45398182237655	2.59277157423476	0.0166449505799806	0.0356486927581815
PPYR_01807_EVM prediction Ppyr1.4_LG1.1804	PPYR_01807	40.4955644945071	5.62020631282318	1.02099979465756	8.42134016133996e-09	5.74802234164503e-08
PPYR_01809_EVM prediction Ppyr1.4_LG1.1806	PPYR_01809	90.0691662173579	3.24381801387817	0.599133412072101	4.61988413748687e-09	3.25412926992134e-08
PPYR_01813_EVM prediction Ppyr1.4_LG1.1810	PPYR_01813	387.380263314874	0.522748798339943	0.187457151738479	0.00442007129421539	0.011064715045655
PPYR_01817_EVM prediction Ppyr1.4_LG1.1814	PPYR_01817	110.266837706046	-0.678079146556342	0.272774722530787	0.009521397456954	0.0218329798542788
PPYR_01821_EVM prediction Ppyr1.4_LG1.1818	PPYR_01821	2111.23616992873	1.16915010087126	0.449328289046965	0.00366846711494035	0.00938526756906415
PPYR_01823_EVM prediction Ppyr1.4_LG1.1820	PPYR_01823	152.376981212759	-1.84328584807926	0.399531563160455	1.10825092805913e-06	5.477577097794e-06
PPYR_01825_EVM prediction Ppyr1.4_LG1.1822	PPYR_01825	3000.11518987511	-0.502560192287021	0.223037074985257	0.0211583514896074	0.0440453783921358
PPYR_01829_EVM prediction Ppyr1.4_LG1.1826	PPYR_01829	94.3368109156752	9.59708835510302	2.51938900793467	2.72981282949669e-12	2.85459777898825e-11
PPYR_01856_EVM prediction Ppyr1.4_LG1.1853	PPYR_01856	2306.74798646087	-3.53152777491857	0.340302769548495	5.93498063234595e-26	2.60620355809905e-24
PPYR_01858_EVM prediction Ppyr1.4_LG1.1855	PPYR_01858	1149.55428959498	-1.66559672897863	0.354822355743619	8.71611594801697e-07	4.37512790532155e-06
PPYR_01859_EVM prediction Ppyr1.4_LG1.1856	PPYR_01859	90.5315087445466	2.23356496301692	0.753306347157962	0.000273622152750799	0.000890956861912699
PPYR_01862_EVM prediction Ppyr1.4_LG1.1859	PPYR_01862	39.3212244642706	-3.56881484215489	0.556741414276099	2.1930532594226e-11	2.05848698692738e-10
PPYR_01875_EVM prediction Ppyr1.4_LG1.1872	PPYR_01875	4.13177773552477	-1.82513802091761	1.11377348834584	0.0157954509072542	0.034155486904994
PPYR_01883_EVM prediction Ppyr1.4_LG1.1880	PPYR_01883	31.0996205788673	-6.3265932254414	1.79891762455861	4.71935488060103e-05	0.000178525234775507
PPYR_01885_EVM prediction Ppyr1.4_LG1.1882	PPYR_01885	351.444132147038	5.0671366669902	3.03729360073602	0.00115790884094769	0.0033246861301925
PPYR_01886_EVM prediction Ppyr1.4_LG1.1883	PPYR_01886	962.520493051792	3.91934595129356	0.465340026459261	1.46578521466203e-18	3.02776258403625e-17
PPYR_01887_EVM prediction Ppyr1.4_LG1.1884	PPYR_01887	576.836324766523	-1.24508538806272	0.254951006195339	5.435271578541e-07	2.81911602589632e-06
PPYR_01888_EVM prediction Ppyr1.4_LG1.1885	PPYR_01888	17.8460580148853	2.4562335094159	0.796603436610446	0.000192836395569301	0.000647375646071866
PPYR_01890_EVM prediction Ppyr1.4_LG1.1887	PPYR_01890	2765.4685272346	3.83605957669355	0.450093490150478	5.33813462106638e-19	1.15589021906849e-17
PPYR_01894_EVM prediction Ppyr1.4_LG1.1891	PPYR_01894	9.5274299018421	6.53068483670869	2.47728580022404	1.16541801274125e-06	5.73754795061441e-06
PPYR_01896_EVM prediction Ppyr1.4_LG1.1893	PPYR_01896	108.874894204868	1.16892149614944	0.476983353631207	0.00564027595613224	0.0137279507234622
PPYR_01897_EVM prediction Ppyr1.4_LG1.1894	PPYR_01897	932.164771296037	2.94929379324664	0.528160925288921	1.51055816850854e-09	1.13463516975471e-08
PPYR_01899_EVM prediction Ppyr1.4_LG1.1896	PPYR_01899	39.8544066068017	8.62235836391462	2.40476961789439	2.77642060200709e-13	3.23460726721773e-12
PPYR_01903_EVM prediction Ppyr1.4_LG1.1900	PPYR_01903	53.8116173654704	5.36222023061457	1.16947482119699	9.08246486840276e-08	5.35775839747629e-07
PPYR_01904_EVM prediction Ppyr1.4_LG1.1901	PPYR_01904	502.809673929512	-2.24455046542616	0.558182348852993	1.2364982147797e-05	5.13531120351131e-05
PPYR_01906_EVM prediction Ppyr1.4_LG1.1903	PPYR_01906	1761.56030049865	5.42374799370386	0.592436423655071	1.12413882020307e-21	3.1097047231124e-20
PPYR_01907_EVM prediction Ppyr1.4_LG1.1904	PPYR_01907	423.524290279646	1.38552847838816	0.156020428817108	2.27540948540055e-19	5.12130246006191e-18
PPYR_01908_EVM prediction Ppyr1.4_LG1.1905	PPYR_01908	106.368100444355	1.6476555617848	0.289587890808829	3.40621125603538e-09	2.45430907427128e-08
PPYR_01912_EVM prediction Ppyr1.4_LG1.1909	PPYR_01912	690.779455888726	0.321612304009004	0.128146393851085	0.0111573979512026	0.0251450657977453
PPYR_01918_EVM prediction Ppyr1.4_LG1.1915	PPYR_01918	9.64800246560882	-2.04037227178695	2.21168276443542	0.0182025669137852	0.0385832975308401
PPYR_01922_EVM prediction Ppyr1.4_LG1.1919	PPYR_01922	1011.14771318019	5.97192489080148	0.466534323311673	1.11154769386647e-38	1.50106747174935e-36
PPYR_01923_EVM prediction Ppyr1.4_LG1.1920	PPYR_01923	337.944417683182	1.98328518313412	0.926551685536306	0.00304105158489126	0.00795015962836165
PPYR_01924_EVM prediction Ppyr1.4_LG1.1921	PPYR_01924	101.784256544133	-1.26973885523024	0.30105741393251	1.11862683821547e-05	4.68763245283552e-05
PPYR_01926_EVM prediction Ppyr1.4_LG1.1923	PPYR_01926	162.355285769569	-1.51848482367002	0.228711437675565	1.22507017942338e-11	1.18808157400604e-10
PPYR_01929_EVM prediction Ppyr1.4_LG1.1926	PPYR_01929	50.7520136805467	0.986393283780622	0.310861140880647	0.000826653025971288	0.00245551924152635
PPYR_01930_EVM prediction Ppyr1.4_LG1.1927	PPYR_01930	174.949473256434	-2.04531524315816	0.256277909719175	3.65902540479582e-16	5.75860902992866e-15
PPYR_01931_EVM prediction Ppyr1.4_LG1.1928	PPYR_01931	286.932171845389	-0.87839207655877	0.271568866178767	0.000797517461286537	0.00237314266492225
PPYR_01933_EVM prediction Ppyr1.4_LG1.1930	PPYR_01933	261.966979335925	-0.958294367417051	0.32296002704505	0.00181847347177516	0.0049919581053605
PPYR_01935_EVM prediction Ppyr1.4_LG1.1932	PPYR_01935	327.312360832601	4.63011682004618	0.729725690493716	5.31869988334694e-12	5.38255856848946e-11
PPYR_01936_EVM prediction Ppyr1.4_LG1.1933	PPYR_01936	824.147299844037	0.619088843380959	0.188607961967887	0.000808308168976958	0.00240330073252406
PPYR_01937_EVM prediction Ppyr1.4_LG1.1934	PPYR_01937	674.742434651303	0.698769563063051	0.287990657351306	0.010697292088102	0.0241805779939656
PPYR_01938_EVM prediction Ppyr1.4_LG1.1935	PPYR_01938	1373.48092073745	0.849392359833987	0.361254023793501	0.0112195396080594	0.0252701215813519
PPYR_01939_EVM prediction Ppyr1.4_LG1.1936	PPYR_01939	158.49455689288	1.47977452140324	0.222280837529452	7.56063276578324e-12	7.4884847717249e-11
PPYR_01940_EVM prediction Ppyr1.4_LG1.1937	PPYR_01940	2897.91685836869	-0.745286734981524	0.194419876063092	0.00010370731364853	0.00036771884588139
PPYR_01944_EVM prediction Ppyr1.4_LG1.1941	PPYR_01944	81.3506932408529	4.78036503380028	0.504113060564903	1.84129631959503e-21	5.01623437696183e-20
PPYR_01950_EVM prediction Ppyr1.4_LG1.1947	PPYR_01950	205.611856368546	1.32601782523056	0.401021650719678	0.000294129529013935	0.000953037346461819
PPYR_01966_EVM prediction Ppyr1.4_LG1.1963	PPYR_01966	635.620479170964	-1.98249417901594	0.265386022369626	2.23330816192253e-14	2.95243339006159e-13
PPYR_01967_EVM prediction Ppyr1.4_LG1.1964	PPYR_01967	635.620479170964	-1.98249417901594	0.265386022369626	2.23330816192253e-14	2.95243339006159e-13
PPYR_01968_EVM prediction Ppyr1.4_LG1.1965	PPYR_01968	227.786286163252	-0.833032291863745	0.218653294613684	9.71991229573475e-05	0.000347487556282758
PPYR_01970_EVM prediction Ppyr1.4_LG1.1967	PPYR_01970	59.8242535831353	0.840344619350239	0.279958555120784	0.00171916309571522	0.00474422529533892
PPYR_01971_EVM prediction Ppyr1.4_LG1.1968	PPYR_01971	65.1643812091983	1.936180925286	0.398064989320338	2.75596413772823e-07	1.50356879260334e-06
PPYR_01974_EVM prediction Ppyr1.4_LG1.1971	PPYR_01974	221.42825614082	1.67955469589544	0.383122589517914	2.45417303291053e-06	1.15050239344245e-05
PPYR_01975_EVM prediction Ppyr1.4_LG1.1972	PPYR_01975	15.4378823444558	6.54454012797175	2.39278746465801	1.55918435030662e-06	7.51989103513858e-06
PPYR_01977_EVM prediction Ppyr1.4_LG1.1974	PPYR_01977	94.1721694323095	1.15234434942469	0.528999988024712	0.0106701227886573	0.0241321937876368
PPYR_01978_EVM prediction Ppyr1.4_LG1.1975	PPYR_01978	3414.65640241226	-2.99719360606379	0.173998417798843	3.27935302890184e-67	3.16810728384448e-64
PPYR_01982_EVM prediction Ppyr1.4_LG1.1979	PPYR_01982	179.069316566841	-1.25224962398807	0.363836710182417	0.000295713888496762	0.000957923839471455
PPYR_01983_EVM prediction Ppyr1.4_LG1.1980	PPYR_01983	75.0820175793437	-1.22385989885693	0.483521398783135	0.00510885905860874	0.0125684938133334
PPYR_01984_EVM prediction Ppyr1.4_LG1.1981	PPYR_01984	258.531765063893	-7.48893704822456	0.645827905121031	9.39043027916912e-32	6.66296123593701e-30
PPYR_01985_EVM prediction Ppyr1.4_LG1.1982	PPYR_01985	3340.8979419736	-0.43720214581785	0.13368711551164	0.000964401041192276	0.00281869040640768
PPYR_01990_EVM prediction Ppyr1.4_LG1.1987	PPYR_01990	34.5264370346511	0.980189010233837	0.368283131367969	0.00457845055573377	0.0114247487640494
PPYR_01991_EVM prediction Ppyr1.4_LG1.1988	PPYR_01991	206.062545770344	1.49921989727428	0.260057589505615	2.19708922880766e-09	1.61742342465389e-08
PPYR_01994_EVM prediction Ppyr1.4_LG1.1991	PPYR_01994	153.396190376779	2.22041465560768	0.468216429366357	2.88615534159835e-07	1.56846494743114e-06
PPYR_01995_EVM prediction Ppyr1.4_LG1.1992	PPYR_01995	819.191314683085	1.24311638236115	0.432080809388666	0.00140126839519116	0.00394497417063567
PPYR_01996_EVM prediction Ppyr1.4_LG1.1993	PPYR_01996	38.0307881828507	-2.41345713458878	0.32856258503754	3.24663011963927e-14	4.21659024535156e-13
PPYR_01997_EVM prediction Ppyr1.4_LG1.1994	PPYR_01997	108.033592242167	2.58115369433317	0.58644735987861	9.11024612599215e-07	4.55657431685923e-06
PPYR_01998_EVM prediction Ppyr1.4_LG1.1995	PPYR_01998	131.812570641729	-2.21829015597771	0.269533508695007	3.98315589982334e-17	7.02590659352266e-16
PPYR_02003_EVM prediction Ppyr1.4_LG1.2000	PPYR_02003	7.08138521123537	-5.20977953911958	1.67994200191346	0.000208704645128249	0.000695996186448666
PPYR_02006_EVM prediction Ppyr1.4_LG1.2003	PPYR_02006	60.6278356392688	-5.77553819218499	0.923148724772967	6.9818969025887e-11	6.13615417771949e-10
PPYR_02012_EVM prediction Ppyr1.4_LG1.2009	PPYR_02012	38.1493521153319	-5.09952279814569	0.620698338147437	3.66516168139853e-17	6.48320641643439e-16
PPYR_02013_EVM prediction Ppyr1.4_LG1.2010	PPYR_02013	444.943893055623	6.37711887582766	0.83914815919021	6.31173373870388e-16	9.60837139689479e-15
PPYR_02014_EVM prediction Ppyr1.4_LG1.2011	PPYR_02014	569.097612016187	-1.90452399705623	0.349758529616426	1.45918612708342e-08	9.6199047611762e-08
PPYR_02023_EVM prediction Ppyr1.4_LG1.2020	PPYR_02023	2.42343940024838	-1.89073526769676	3.03317002451285	0.0224697047618687	0.0464981087665692
PPYR_02025_EVM prediction Ppyr1.4_LG1.2022	PPYR_02025	298.97294037	-0.800788531603849	0.226099531640248	0.000285232127331108	0.000925880146588623
PPYR_02026_EVM prediction Ppyr1.4_LG1.2023	PPYR_02026	224.493443176963	-5.48985575312634	1.13039071648394	2.07436055638984e-07	1.15019400563797e-06
PPYR_02035_EVM prediction Ppyr1.4_LG1.2032	PPYR_02035	21.4270803387264	2.55279474356972	0.717170999730428	4.77970567374869e-05	0.000180699348454575
PPYR_02037_EVM prediction Ppyr1.4_LG1.2034	PPYR_02037	719.284464768943	-0.893772976627602	0.198550067310154	4.44425668653265e-06	2.00055267835712e-05
PPYR_02047_EVM prediction Ppyr1.4_LG1.2044	PPYR_02047	1671.38337191264	4.96368725967387	0.592846760162051	1.43938226212173e-18	2.97812221251843e-17
PPYR_02060_EVM prediction Ppyr1.4_LG1.2057	PPYR_02060	2379.36406174704	1.41208835240881	0.363382583551405	3.028013621408e-05	0.000118138624017593
PPYR_02067_EVM prediction Ppyr1.4_LG1.2064	PPYR_02067	4.74181013737773	3.81203481049677	2.34776553890045	0.00228972243384733	0.00614457778775399
PPYR_02081_EVM prediction Ppyr1.4_LG1.2078	PPYR_02081	18.1992139638737	7.33005236076148	2.38303829118854	1.13463894743195e-08	7.59186496579533e-08
PPYR_02082_EVM prediction Ppyr1.4_LG1.2079	PPYR_02082	49.635200439245	1.41654773943721	0.634535969898873	0.00650999592125273	0.0155939421657473
PPYR_02113_EVM prediction Ppyr1.4_LG1.2110	PPYR_02113	45.7972625209869	2.87028717327535	2.9518982397376	0.011185673509917	0.0252028836761837
PPYR_02114_EVM prediction Ppyr1.4_LG1.2111	PPYR_02114	17.3189882564198	3.55112182580334	1.21745822993415	0.000282363817745979	0.000917280700225493
PPYR_02132_EVM prediction Ppyr1.4_LG1.2129	PPYR_02132	103.297877174377	-1.68371162300717	0.667044235077851	0.00328172850770712	0.00850499965503379
PPYR_02133_PpyrPRNT	PPYR_02133	158.385190198397	-1.09612181540882	0.212988661403511	1.53423180511204e-07	8.69513413375549e-07
PPYR_02134_PpyrIMP1	PPYR_02134	809.132817505327	0.707853331198998	0.317147717158148	0.0176001646001433	0.0374581371315369
PPYR_02136_EVM prediction Ppyr1.4_LG1.2133	PPYR_02136	111.076013796734	1.05389674187629	0.325611059561354	0.000610182696624528	0.0018564158156268
PPYR_02158_EVM prediction Ppyr1.4_LG1.2155	PPYR_02158	305.22384418104	-1.00993620320997	0.170239395632604	1.75387357746549e-09	1.30568454412502e-08
PPYR_02159_EVM prediction Ppyr1.4_LG1.2156	PPYR_02159	113.559839695566	1.86544291203218	0.440929923900153	4.32016632005663e-06	1.94818559474295e-05
PPYR_02160_EVM prediction Ppyr1.4_LG1.2157	PPYR_02160	152.788317287584	-2.93848465040522	0.296366338936646	6.99980524256571e-24	2.48334898421985e-22
PPYR_02161_EVM prediction Ppyr1.4_LG1.2158	PPYR_02161	196.919149452743	-0.696313903674576	0.213623158411136	0.000852176636388985	0.00252238660768543
PPYR_02163_EVM prediction Ppyr1.4_LG1.2160	PPYR_02163	41.5394529231014	0.112938415146956	1.00787786717161	8.74412420364761e-05	0.000315476747697818
PPYR_02166_EVM prediction Ppyr1.4_LG1.2163	PPYR_02166	85.9746334397131	-0.968429804086334	0.294937025902223	0.000609482196223053	0.00185495836750885
PPYR_02170_EVM prediction Ppyr1.4_LG1.2167	PPYR_02170	349.095596277697	-0.988272241231894	0.493706311129715	0.0243784901194592	0.0498060366379144
PPYR_02175_EVM prediction Ppyr1.4_LG1.2172	PPYR_02175	63.9187650705798	5.27917679111773	1.40595669101937	8.08474541214829e-06	3.47608071315202e-05
PPYR_02176_EVM prediction Ppyr1.4_LG1.2173	PPYR_02176	27.7364706177144	1.35542255700323	0.635405423599322	0.00932826587818024	0.0214449370609675
PPYR_02178_EVM prediction Ppyr1.4_LG1.2175	PPYR_02178	644.593698270082	0.756746267667936	0.260095781449816	0.00244907473984032	0.00652895980845989
PPYR_02180_EVM prediction Ppyr1.4_LG1.2177	PPYR_02180	81.5283688363714	1.00000400766426	0.327801782448673	0.00128809757044411	0.0036583485724124
PPYR_02182_EVM prediction Ppyr1.4_LG1.2179	PPYR_02182	167.378661821547	-1.02723350435468	0.300176747053918	0.000382704064846843	0.00121311972499028
PPYR_02185_EVM prediction Ppyr1.4_LG1.2182	PPYR_02185	167.378661821547	-1.02723350435468	0.300176747053918	0.000382704064846843	0.00121311972499028
PPYR_02192_EVM prediction Ppyr1.4_LG1.2189	PPYR_02192	347.261715019899	-2.64192980038798	0.388303320191083	2.08010351543478e-12	2.20084414914451e-11
PPYR_02194_EVM prediction Ppyr1.4_LG1.2191	PPYR_02194	73.4041358518823	1.0303778539517	0.292101076251655	0.000219555163876642	0.000729662160128805
PPYR_02195_EVM prediction Ppyr1.4_LG1.2192	PPYR_02195	56.7765709183894	1.29020935929341	0.338318966308115	5.13270895878556e-05	0.000192710588380831
PPYR_02199_EVM prediction Ppyr1.4_LG1.2196	PPYR_02199	117.429089931398	1.00048499816581	0.367226433127954	0.00327034597716388	0.00847899981981856
PPYR_02201_EVM prediction Ppyr1.4_LG1.2198	PPYR_02201	112.807976338721	5.98560514028976	0.83511880171672	1.45549775372378e-13	1.75427987418589e-12
PPYR_02204_EVM prediction Ppyr1.4_LG1.2201	PPYR_02204	16.2498333752926	-1.74656211352418	0.509544881726658	0.000150010804254176	0.000515454361320984
PPYR_02209_EVM prediction Ppyr1.4_LG1.2206	PPYR_02209	4291.22600130972	-3.33987981807293	0.33421118376811	3.07935098538411e-24	1.13080611185494e-22
PPYR_02212_EVM prediction Ppyr1.4_LG1.2209	PPYR_02212	284.623286573738	-2.20042843940942	0.382863078601745	2.15699052314478e-09	1.59046984607953e-08
PPYR_02214_EVM prediction Ppyr1.4_LG1.2211	PPYR_02214	249.575245084176	-0.818776447566121	0.312033154221824	0.00602465024548294	0.014556287501543
PPYR_02217_EVM prediction Ppyr1.4_LG1.2214	PPYR_02217	198.703492905543	-2.11411682747301	0.308729101410684	2.0103211543112e-12	2.13060112886029e-11
PPYR_02218_EVM prediction Ppyr1.4_LG1.2215	PPYR_02218	179.405668296965	-1.4380136035186	0.714407586579922	0.014451758543166	0.0315486938195067
PPYR_02220_EVM prediction Ppyr1.4_LG1.2217	PPYR_02220	2192.8699609724	-1.70996068639209	0.202752410495539	1.17808892593138e-17	2.21491299712159e-16
PPYR_02223_EVM prediction Ppyr1.4_LG1.2220	PPYR_02223	1169.50314282112	0.764797409387162	0.208293519225906	0.000165932115887738	0.000564142242402302
PPYR_02224_EVM prediction Ppyr1.4_LG1.2221	PPYR_02224	1874.62012148938	-1.35752188044045	0.180127813311841	2.18258458592942e-14	2.89146411547338e-13
PPYR_02226_EVM prediction Ppyr1.4_LG1.2223	PPYR_02226	149.09490523069	-1.78563545172874	0.217317089346349	5.86078591930507e-17	1.01805823458579e-15
PPYR_02227_EVM prediction Ppyr1.4_LG1.2224	PPYR_02227	649.362906560662	0.500901489112285	0.142852638519861	0.000387587287984694	0.00122643203572683
PPYR_02230_EVM prediction Ppyr1.4_LG1.2227	PPYR_02230	501.705463347878	-0.554292120596208	0.227234328558086	0.0124407577026165	0.0277076566744389
PPYR_02231_EVM prediction Ppyr1.4_LG1.2228	PPYR_02231	1030.74014869871	-0.736517471725174	0.254103804877498	0.002787251717852	0.00735555669773131
PPYR_02244_EVM prediction Ppyr1.4_LG1.2241	PPYR_02244	18.1388179099352	-2.63479058616797	1.05281419427165	0.00179417577629769	0.00493009276851911
PPYR_02246_EVM prediction Ppyr1.4_LG1.2243	PPYR_02246	2127.72494081055	-2.16406256300987	0.22603133013078	2.6355346650517e-22	7.82498341805774e-21
PPYR_02247_EVM prediction Ppyr1.4_LG1.2244	PPYR_02247	11.7219021852257	2.91337011251909	1.24423115704099	0.00120744354555827	0.00345113415763911
PPYR_02248_EVM prediction Ppyr1.4_LG1.2245	PPYR_02248	34.8446297490317	0.887544592260344	0.350191581970451	0.00666432006704144	0.0159120143958124
PPYR_02249_EVM prediction Ppyr1.4_LG1.2246	PPYR_02249	212.081230180891	-1.16360770719379	0.319406201325351	0.00013330617909	0.000463508389587847
PPYR_02267_EVM prediction Ppyr1.4_LG1.2264	PPYR_02267	5.03729572175974	3.15669864518476	2.34836210208692	0.00642305825708955	0.0154180406442637
PPYR_02271_EVM prediction Ppyr1.4_LG1.2268	PPYR_02271	34.1194230805639	-1.68835120169345	0.722131805458478	0.00529372748215298	0.0129699421475535
PPYR_02297_EVM prediction Ppyr1.4_LG1.2294	PPYR_02297	12.5335593794833	4.05211020863215	1.78275523920029	0.00039294052165499	0.00124180674671993
PPYR_02308_EVM prediction Ppyr1.4_LG1.2305	PPYR_02308	373.992138964681	0.809786141941753	0.272010917544706	0.0018554488180318	0.00508013553644242
PPYR_02309_EVM prediction Ppyr1.4_LG1.2306	PPYR_02309	736.737556787779	1.58125856793636	0.233900201185789	3.64531783668997e-12	3.77424127872954e-11
PPYR_02313_EVM prediction Ppyr1.4_LG1.2310	PPYR_02313	142.453297558418	-1.37050497358577	0.666242105823141	0.0142058645493558	0.0310875425513592
PPYR_02314_EVM prediction Ppyr1.4_LG1.2311	PPYR_02314	142.135923875713	-1.81522242390558	0.599182803480219	0.000669978069801504	0.00202314368325008
PPYR_02321_EVM prediction Ppyr1.4_LG1.2318	PPYR_02321	264.811185586968	-1.2467653813183	0.418371423174593	0.00128479423857222	0.00365061783760825
PPYR_02330_EVM prediction Ppyr1.4_LG1.2327	PPYR_02330	42.5182715417468	-2.19604824935308	1.2162043711557	0.0102674584108847	0.0233307418459022
PPYR_02351_EVM prediction Ppyr1.4_LG1.2348	PPYR_02351	348.141677706099	-0.712697969833662	0.329101462116215	0.0210200949333113	0.043794189161821
PPYR_02355_EVM prediction Ppyr1.4_LG1.2352	PPYR_02355	444.762164029854	5.52315903176286	0.555336879448643	3.70337174486122e-25	1.51995574325856e-23
PPYR_02420_EVM prediction Ppyr1.4_LG1.2417	PPYR_02420	4.69302814269753	2.10298639709846	2.59165506141512	0.0231464803555739	0.0476708177739673
PPYR_02423_EVM prediction Ppyr1.4_LG1.2420	PPYR_02423	306.640069153783	-1.29703215908539	0.323777691688918	2.83179861059993e-05	0.000110965861936114
PPYR_02427_EVM prediction Ppyr1.4_LG1.2424	PPYR_02427	478.812195525354	0.580034866447741	0.223647686434023	0.00755751367773603	0.0177843009703367
PPYR_02429_EVM prediction Ppyr1.4_LG1.2426	PPYR_02429	21.308345785798	2.44169088930367	0.486843162561902	1.72192811997992e-07	9.65002019581785e-07
PPYR_02432_EVM prediction Ppyr1.4_LG1.2429	PPYR_02432	870.865566312997	-0.63822058748011	0.249555713902746	0.00793527474119604	0.0185757903960263
PPYR_02434_EVM prediction Ppyr1.4_LG1.2431	PPYR_02434	59.9414431489357	-1.00477550649598	0.347006185930532	0.00216021550810234	0.00583444012177576
PPYR_02436_EVM prediction Ppyr1.4_LG1.2433	PPYR_02436	3097.51556011077	-1.27858269991785	0.325971101585829	3.9388277627288e-05	0.000150724368897352
PPYR_02439_EVM prediction Ppyr1.4_LG1.2436	PPYR_02439	21.308345785798	2.44169088930367	0.486843162561902	1.72192811997992e-07	9.65002019581785e-07
PPYR_02440_EVM prediction Ppyr1.4_LG1.2437	PPYR_02440	7.55614654327001	-1.46050220292183	0.511095181174619	0.00133649085265606	0.00377966750120182
PPYR_02442_EVM prediction Ppyr1.4_LG1.2439	PPYR_02442	478.812195525354	0.580034866447741	0.223647686434023	0.00755751367773603	0.0177843009703367
PPYR_02445_EVM prediction Ppyr1.4_LG1.2442	PPYR_02445	5.34663286284284	-8.09482065456504	3.86865556494706	0.00245196681306244	0.00653477161790286
PPYR_02447_EVM prediction Ppyr1.4_LG1.2444	PPYR_02447	20.6514465664969	-0.371682612702558	1.12546426701552	1.7507876745761e-11	1.66829608535669e-10
PPYR_02449_EVM prediction Ppyr1.4_LG1.2446	PPYR_02449	733.018255587623	0.660879703912717	0.287029506066521	0.0158151519209264	0.0341922005465511
PPYR_02450_EVM prediction Ppyr1.4_LG1.2447	PPYR_02450	2304.54900902688	6.61316065632404	0.466672804068998	3.42125175512392e-47	8.76887771277577e-45
PPYR_02457_EVM prediction Ppyr1.4_LG1.2454	PPYR_02457	464.585783766116	0.960506306952804	0.264332024339877	0.000151724384487329	0.000520679852873545
PPYR_02458_EVM prediction Ppyr1.4_LG1.2455	PPYR_02458	336.31724313668	-1.17883388576645	0.30600458188018	6.04282817585674e-05	0.000225064884521307
PPYR_02460_EVM prediction Ppyr1.4_LG1.2457	PPYR_02460	136.268596960442	4.78176922875479	0.770157410545763	1.86867284807113e-11	1.7779289620398e-10
PPYR_02461_EVM prediction Ppyr1.4_LG1.2458	PPYR_02461	4.35225841007139	4.24889064779872	3.37873225699373	0.00541529180339741	0.0132419489405896
PPYR_02463_EVM prediction Ppyr1.4_LG1.2460	PPYR_02463	22.8638535316194	2.1293807341449	0.612747260917579	7.04274230731369e-05	0.000259535799992819
PPYR_02470_EVM prediction Ppyr1.4_LG1.2467	PPYR_02470	4641.03730022666	-4.78585767675806	0.410319502991864	4.09149866329698e-32	2.95316848921533e-30
PPYR_02471_EVM prediction Ppyr1.4_LG1.2468	PPYR_02471	5337.2016826354	0.753887395792219	0.356321037985107	0.0227385797950691	0.0469925660105765
PPYR_02472_EVM prediction Ppyr1.4_LG1.2469	PPYR_02472	83.0535072850057	-0.701154224971682	0.282787088652538	0.0102962424532147	0.0233876847476801
PPYR_02473_EVM prediction Ppyr1.4_LG1.2470	PPYR_02473	892.455802095405	-3.84945191735937	0.460833447973574	1.20939078047665e-17	2.26065304386747e-16
PPYR_02474_EVM prediction Ppyr1.4_LG1.2471	PPYR_02474	56.0076428142089	0.778069757559301	0.363863546927096	0.0216384009701214	0.0449258849039104
PPYR_02475_EVM prediction Ppyr1.4_LG1.2472	PPYR_02475	771.576618461127	-0.961311246733584	0.153494084318322	2.35534640179661e-10	1.93845317563327e-09
PPYR_02476_EVM prediction Ppyr1.4_LG1.2473	PPYR_02476	391.931566229409	-3.88347241725487	0.449383143368866	9.6417605613737e-19	2.02155043222525e-17
PPYR_02480_EVM prediction Ppyr1.4_LG1.2477	PPYR_02480	4505.08299593126	-4.49496440410864	0.341648175015531	3.1479758379385e-40	4.70659863674639e-38
PPYR_02482_EVM prediction Ppyr1.4_LG1.2479	PPYR_02482	297.236497563708	0.479201984153954	0.183380746337619	0.00779903891357674	0.0182943835852839
PPYR_02490_EVM prediction Ppyr1.4_LG1.2487	PPYR_02490	1745.40949271542	0.597854302630014	0.20046136422487	0.0021059943964074	0.00570148385955606
PPYR_02491_EVM prediction Ppyr1.4_LG1.2488	PPYR_02491	546.128947630361	-0.569880800257155	0.150558457979479	0.000130860535755336	0.000455888340790919
PPYR_02493_EVM prediction Ppyr1.4_LG1.2490	PPYR_02493	21.7266956179124	7.92800186087178	2.50313176928948	6.54737573394306e-09	4.52800065212505e-08
PPYR_02495_EVM prediction Ppyr1.4_LG1.2492	PPYR_02495	999.095397959674	0.984044177461663	0.234449607035561	1.41731000900382e-05	5.83223997479653e-05
PPYR_02496_EVM prediction Ppyr1.4_LG1.2493	PPYR_02496	131.728254255028	1.62317535203691	0.559537534054577	0.000780388314427151	0.00232469090153951
PPYR_02500_EVM prediction Ppyr1.4_LG1.2497	PPYR_02500	120.872892073943	10.0779102641644	2.90543379995083	7.22943119131452e-09	4.97776460151969e-08
PPYR_02501_EVM prediction Ppyr1.4_LG1.2498	PPYR_02501	21.4270803387264	2.55279474356972	0.717170999730428	4.77970567374869e-05	0.000180699348454575
PPYR_02502_EVM prediction Ppyr1.4_LG1.2499	PPYR_02502	394.385535734274	-1.15714180794961	0.262742926867758	5.61745744519924e-06	2.48764626425449e-05
PPYR_02508_EVM prediction Ppyr1.4_LG1.2505	PPYR_02508	325.765964985947	0.758547376533575	0.306777514377847	0.00884226038794394	0.020454954542676
PPYR_02511_EVM prediction Ppyr1.4_LG1.2508	PPYR_02511	2913.00389680756	-0.818573337570009	0.287323916131228	0.00303396669577357	0.00793929140924689
PPYR_02513_EVM prediction Ppyr1.4_LG1.2510	PPYR_02513	412.824869982676	1.15688429101929	0.177697514557623	3.42948190166847e-11	3.14615509153063e-10
PPYR_02514_EVM prediction Ppyr1.4_LG1.2511	PPYR_02514	108.917602985968	-2.02332761387922	0.491413989179095	9.53654394461837e-06	4.05037049037748e-05
PPYR_02518_EVM prediction Ppyr1.4_LG1.2515	PPYR_02518	1294.71064185674	-1.2940297371712	0.26395654859988	4.93200911526592e-07	2.57923104263679e-06
PPYR_02522_EVM prediction Ppyr1.4_LG1.2519	PPYR_02522	23.1881444575401	-1.37458499955807	0.446969002300904	0.00076442646526843	0.00227984611192264
PPYR_02525_EVM prediction Ppyr1.4_LG1.2522	PPYR_02525	451.573055046369	6.7943281118429	0.550179503933282	5.50908643406279e-37	6.52722797409383e-35
PPYR_02526_EVM prediction Ppyr1.4_LG1.2523	PPYR_02526	995.932551068295	1.78212601880343	0.375727707714573	4.06257326089983e-07	2.15463925606592e-06
PPYR_02527_EVM prediction Ppyr1.4_LG1.2524	PPYR_02527	293.688079417742	1.80443176210846	0.267071137526665	2.97484663299544e-12	3.10050612977508e-11
PPYR_02530_EVM prediction Ppyr1.4_LG1.2527	PPYR_02530	37.5512258294831	0.815365743905738	0.329350653199887	0.00894726096269811	0.0206597996746691
PPYR_02533_EVM prediction Ppyr1.4_LG1.2530	PPYR_02533	223.812571809462	1.04152898280514	0.26573530774324	4.09480550150692e-05	0.00015626454662238
PPYR_02534_EVM prediction Ppyr1.4_LG1.2531	PPYR_02534	28.349474718612	0.902218236018363	0.404035028984088	0.0158226689483105	0.0342025644271654
PPYR_02535_EVM prediction Ppyr1.4_LG1.2532	PPYR_02535	289.254188298236	-0.461999201863808	0.126852943836612	0.00026481540608308	0.000864746927976444
PPYR_02536_EVM prediction Ppyr1.4_LG1.2533	PPYR_02536	4025.96562569863	1.44426816106924	0.323261193455046	2.29435189419653e-06	1.08041865163908e-05
PPYR_02541_EVM prediction Ppyr1.4_LG1.2538	PPYR_02541	3745.54220205272	-4.23838911510014	0.955901759860838	1.44492455174395e-06	7.01461439712109e-06
PPYR_02542_EVM prediction Ppyr1.4_LG1.2539	PPYR_02542	1646.39664972331	-0.716974305755926	0.147838217618431	9.58631117103549e-07	4.77755880940614e-06
PPYR_02548_EVM prediction Ppyr1.4_LG1.2545	PPYR_02548	45.8070975261948	-4.77049396134765	0.973168385766207	1.58008535055198e-07	8.92622890409585e-07
PPYR_02555_EVM prediction Ppyr1.4_LG1.2552	PPYR_02555	4.14755857302223	3.00278265016539	2.18212423665529	0.00655270999617563	0.0156872826614506
PPYR_02557_EVM prediction Ppyr1.4_LG1.2554	PPYR_02557	47.1449178475175	6.46136728300386	1.00096899255453	3.56652360709075e-11	3.25286637483317e-10
PPYR_02560_EVM prediction Ppyr1.4_LG1.2557	PPYR_02560	366.547951506075	6.45518377414288	0.783323759555283	2.34663704255293e-16	3.78323679299387e-15
PPYR_02562_EVM prediction Ppyr1.4_LG1.2559	PPYR_02562	228.627452079022	-1.44685978980944	0.244194888148336	1.26990941546915e-09	9.62510099509781e-09
PPYR_02563_EVM prediction Ppyr1.4_LG1.2560	PPYR_02563	1391.25652659242	0.986054866490357	0.361362993484783	0.00319256128425306	0.00829616742580884
PPYR_02564_EVM prediction Ppyr1.4_LG1.2561	PPYR_02564	24.373811617531	5.8551025388059	1.33729639165456	5.42521167383186e-08	3.29155716964513e-07
PPYR_02565_EVM prediction Ppyr1.4_LG1.2562	PPYR_02565	118.100587767784	0.62580709953957	0.25448192838692	0.00995605233560757	0.0227052953119476
PPYR_02566_EVM prediction Ppyr1.4_LG1.2563	PPYR_02566	53.3208524570089	-1.50317053262772	0.429079783586761	0.00016525345597793	0.000562139261545727
PPYR_02579_EVM prediction Ppyr1.4_LG1.2576	PPYR_02579	191.512073428476	1.83621288575919	0.849349852982871	0.00371802631473153	0.00949272057058616
PPYR_02585_EVM prediction Ppyr1.4_LG1.2582	PPYR_02585	178.409600894879	0.542230152484061	0.229487233768842	0.0154238301794348	0.0334324962415467
PPYR_02587_EVM prediction Ppyr1.4_LG1.2584	PPYR_02587	51.3030089206119	-1.85991171561023	0.445191427566579	7.34300595958362e-06	3.17674171017605e-05
PPYR_02589_EVM prediction Ppyr1.4_LG1.2586	PPYR_02589	341.684854844189	1.7145621822062	0.363715016631466	5.06197195145333e-07	2.63570919313028e-06
PPYR_02596_EVM prediction Ppyr1.4_LG1.2589	PPYR_02596	107.258649998788	-2.63201879377305	0.277123740823748	3.86546872675441e-22	1.123759762484e-20
PPYR_02597_EVM prediction Ppyr1.4_LG1.2590	PPYR_02597	83.0259878218271	0.645511903132384	0.275604395131999	0.0140115652440453	0.0307534512233424
PPYR_02598_EVM prediction Ppyr1.4_LG1.2591	PPYR_02598	31.4724071491967	1.84309378825232	0.527632157898184	9.85664878831952e-05	0.000351975126905046
PPYR_02603_EVM prediction Ppyr1.4_LG1.2596	PPYR_02603	81.1565760319033	1.20714364334323	0.308995789384865	5.00181191474312e-05	0.000188415584394898
PPYR_02610_EVM prediction Ppyr1.4_LG1.2603	PPYR_02610	128.434399807385	1.76539211588272	0.369312526681178	4.18339613088574e-07	2.21217987401238e-06
PPYR_02613_EVM prediction Ppyr1.4_LG1.2606	PPYR_02613	273.126590194672	1.12102004760055	0.235090609249938	8.59088472128673e-07	4.31744382611605e-06
PPYR_02615_EVM prediction Ppyr1.4_LG1.2608	PPYR_02615	1263.16091013649	-0.560562596238669	0.148168049653887	0.000132099033973075	0.000459565586611593
PPYR_02616_EVM prediction Ppyr1.4_LG1.2609	PPYR_02616	789.040215687157	1.73726150457429	0.25992531465611	5.38397252375669e-12	5.43984802299760e-11
PPYR_02617_EVM prediction Ppyr1.4_LG1.2610	PPYR_02617	136.205118482302	-3.1273739085462	0.744043302496973	4.2450665777768e-06	1.91776227159348e-05
PPYR_02623_EVM prediction Ppyr1.4_LG1.2616	PPYR_02623	58.5496321224528	1.95043472170072	0.624650958041183	0.000259963057808614	0.000850671194116307
PPYR_02625_EVM prediction Ppyr1.4_LG1.2618	PPYR_02625	75.8481786040288	2.64738236847153	0.419970521354563	3.27463426017732e-11	3.0151122927835e-10
PPYR_02628_EVM prediction Ppyr1.4_LG1.2621	PPYR_02628	47.5765246878052	6.44825836270329	1.43520506481863	3.28432472603235e-08	2.07171442663186e-07
PPYR_02630_EVM prediction Ppyr1.4_LG1.2623	PPYR_02630	381.183044835506	3.7402354789677	0.378267166712367	1.86117473298003e-24	7.06178050498373e-23
PPYR_02640_EVM prediction Ppyr1.4_LG1.2633	PPYR_02640	48.2061429771321	8.97219356159426	2.48354566480829	3.88140390505587e-12	4.0120618636705e-11
PPYR_02641_EVM prediction Ppyr1.4_LG1.2634	PPYR_02641	19.2075546022871	1.67856191108192	0.797447130301165	0.0115003476059135	0.025851595772806
PPYR_02642_EVM prediction Ppyr1.4_LG1.2635	PPYR_02642	20.1353377665386	-1.22724567597025	0.541909547744963	0.010247054716988	0.0232885921445263
PPYR_02644_EVM prediction Ppyr1.4_LG1.2637	PPYR_02644	154.023665129612	3.57996884655211	0.550182587796637	3.99603563904987e-12	4.11362390088749e-11
PPYR_02645_EVM prediction Ppyr1.4_LG1.2638	PPYR_02645	23.7219154313896	-3.66384609063753	1.24488609822712	0.000399445383287341	0.00125951156633334
PPYR_02649_EVM prediction Ppyr1.4_LG1.2642	PPYR_02649	672.064341131252	-0.9118574646053	0.219134010474318	2.2125955420092e-05	8.84686004842203e-05
PPYR_02650_EVM prediction Ppyr1.4_LG1.2643	PPYR_02650	102.207899031746	2.04171238192725	0.364138168144093	4.17398774535339e-09	2.96331894256038e-08
PPYR_02651_EVM prediction Ppyr1.4_LG1.2644	PPYR_02651	8.78962193920906	3.15035379493578	1.00046350260843	0.000422956819675132	0.00132764676288427
PPYR_02660_EVM prediction Ppyr1.4_LG1.2653	PPYR_02660	43.0752613957991	2.44395801190727	1.00623617401413	0.00103198802861678	0.00299047938426352
PPYR_02662_EVM prediction Ppyr1.4_LG1.2655	PPYR_02662	240.966092110053	1.49739998677076	0.370635340739569	1.4937900819334e-05	6.1168926113471e-05
PPYR_02663_EVM prediction Ppyr1.4_LG1.2656	PPYR_02663	129.794385088125	-2.71506356609529	0.39850034569499	1.75523802687274e-12	1.87131021897239e-11
PPYR_02664_EVM prediction Ppyr1.4_LG1.2657	PPYR_02664	30.3990064144229	-1.72088320191371	0.872342092805671	0.0111580103265256	0.0251450657977453
PPYR_02674_EVM prediction Ppyr1.4_LG1.2667	PPYR_02674	13350.1609510457	1.58910513826908	0.28784352207568	8.44990813173366e-09	5.76125929568094e-08
PPYR_02676_EVM prediction Ppyr1.4_LG1.2669	PPYR_02676	55.0078942702165	-3.8443648262038	0.728992055652939	2.16031287729485e-08	1.39492901932885e-07
PPYR_02677_EVM prediction Ppyr1.4_LG1.2670	PPYR_02677	461.259640947732	-1.22995617139725	0.256623275651522	8.07549113436789e-07	4.08457886252623e-06
PPYR_02682_EVM prediction Ppyr1.4_LG1.2675	PPYR_02682	640.309600080595	-1.10971878053133	0.317225169039384	0.00024718376852708	0.000812478319206229
PPYR_02684_EVM prediction Ppyr1.4_LG1.2677	PPYR_02684	12074.5294803123	-3.35069983769	0.279973992312749	1.00332207065199e-33	8.45686032571702e-32
PPYR_02689_EVM prediction Ppyr1.4_LG1.2682	PPYR_02689	951.420000819052	3.51973042164301	0.451799306676448	3.83308346978378e-16	6.0099494752827e-15
PPYR_02690_EVM prediction Ppyr1.4_LG1.2683	PPYR_02690	370.396089192551	-3.87748872916969	0.521460388418979	1.77332030334141e-14	2.36675129539477e-13
PPYR_02692_EVM prediction Ppyr1.4_LG10.2	PPYR_02692	228.919461933706	-1.03163489025899	0.359887308759001	0.00238030236826743	0.00636047179639802
PPYR_02693_EVM prediction Ppyr1.4_LG10.3	PPYR_02693	3627.74914902071	-4.00768657940199	0.236225394442413	4.58316009883034e-65	4.1114219772293e-62
PPYR_02695_EVM prediction Ppyr1.4_LG10.5	PPYR_02695	51.4108327329849	-4.11102529063473	0.847033996099152	1.76156178274744e-07	9.86333233594521e-07
PPYR_02698_EVM prediction Ppyr1.4_LG10.8	PPYR_02698	2342.00155826643	0.669170038167488	0.292435260897875	0.0149522636692716	0.03254514374738
PPYR_02701_EVM prediction Ppyr1.4_LG10.11	PPYR_02701	499.108566542581	-2.01967188318752	0.614663866936849	0.000242243594400127	0.000797681133770943
PPYR_02704_EVM prediction Ppyr1.4_LG10.14	PPYR_02704	341.137900403452	-0.477766234272696	0.19543696461355	0.0132048238730152	0.0291919350503781
PPYR_02706_EVM prediction Ppyr1.4_LG10.16	PPYR_02706	261.825941569056	2.23939272041153	0.320270668539531	2.79248865014596e-13	3.25031185886776e-12
PPYR_02707_EVM prediction Ppyr1.4_LG10.17	PPYR_02707	277.181170922395	1.55927010752861	1.27143917353285	0.0223523814976736	0.0462705718195621
PPYR_02712_EVM prediction Ppyr1.4_LG10.22	PPYR_02712	143.463741680323	1.41657995238774	0.550134642030707	0.00261828264964451	0.00694466986206661
PPYR_02714_EVM prediction Ppyr1.4_LG10.24	PPYR_02714	4241.31804901324	1.17134551295363	0.395915268346516	0.00122376894047451	0.00349143891945011
PPYR_02716_EVM prediction Ppyr1.4_LG10.26	PPYR_02716	176.970616313388	-0.972272626965766	0.256839770007076	9.91119409558091e-05	0.000353514495060656
PPYR_02718_EVM prediction Ppyr1.4_LG10.28	PPYR_02718	65.4680837901169	9.87741797076438	2.50108455599478	1.65794685205189e-13	1.99255067128418e-12
PPYR_02721_EVM prediction Ppyr1.4_LG10.31	PPYR_02721	18.6323313688062	5.49413831862478	1.28940779315468	1.25356502112064e-07	7.20197763049135e-07
PPYR_02723_EVM prediction Ppyr1.4_LG10.33	PPYR_02723	25.3188466943982	2.04465732844424	0.7383368258426	0.000663857805525733	0.00200562669704058
PPYR_02725_EVM prediction Ppyr1.4_LG10.35	PPYR_02725	177.282250742843	2.79853427866919	0.408916547126976	5.24866475657742e-13	5.88553398909426e-12
PPYR_02726_EVM prediction Ppyr1.4_LG10.36	PPYR_02726	1072.77247237538	-2.38027173347554	0.34408471038164	1.03019767790983e-12	1.12604461591554e-11
PPYR_02727_EVM prediction Ppyr1.4_LG10.37	PPYR_02727	572.685494190049	-0.772981623620266	0.20286790967399	0.000106188267269886	0.000375878931409948
PPYR_02729_EVM prediction Ppyr1.4_LG10.39	PPYR_02729	145.94959295723	-1.46248845151508	0.748085305044966	0.0146049019957964	0.0318497940901559
PPYR_02731_EVM prediction Ppyr1.4_LG10.41	PPYR_02731	1051.28325593765	-0.874106184924579	0.214383705766445	2.9808128880629e-05	0.000116441770019229
PPYR_02733_EVM prediction Ppyr1.4_LG10.43	PPYR_02733	539.955581433919	-1.46750443487966	0.303163734508503	5.00894834981354e-07	2.61243282081845e-06
PPYR_02736_EVM prediction Ppyr1.4_LG10.46	PPYR_02736	63.1351565801137	1.04502862508176	0.289566515036898	0.000149673812629682	0.000514718897266205
PPYR_02737_EVM prediction Ppyr1.4_LG10.47	PPYR_02737	75.2920577828379	-1.71432323968195	0.236615358470126	1.27889510180159e-13	1.54885666186366e-12
PPYR_02738_EVM prediction Ppyr1.4_LG10.48	PPYR_02738	557.496982604172	3.76748462052999	0.383130232329414	2.85208864788136e-24	1.05661891825198e-22
PPYR_02739_EVM prediction Ppyr1.4_LG10.49	PPYR_02739	18.4878674450224	2.64034224968742	0.712817398751306	3.52924241291934e-05	0.000136087674129119
PPYR_02743_EVM prediction Ppyr1.4_LG10.53	PPYR_02743	36.183046002705	-4.51809361530416	0.919110066144317	9.25364494244251e-08	5.45361458621002e-07
PPYR_02744_EVM prediction Ppyr1.4_LG10.54	PPYR_02744	27.7309286459457	-5.56019249730311	1.15756811160886	2.91649725604779e-07	1.58358361602699e-06
PPYR_02745_EVM prediction Ppyr1.4_LG10.55	PPYR_02745	323.277889557705	1.24526230308324	0.408491012879677	0.000828326174295666	0.00245932586831661
PPYR_02746_EVM prediction Ppyr1.4_LG10.56	PPYR_02746	360.162171560966	1.69062748326948	0.30181309891684	4.50401237162555e-09	3.17964538365628e-08
PPYR_02749_EVM prediction Ppyr1.4_LG10.59	PPYR_02749	32.5375546439882	1.55016173746561	0.848850455120841	0.0124819677066948	0.0277797328421727
PPYR_02752_EVM prediction Ppyr1.4_LG10.62	PPYR_02752	706.454214184498	-0.673865538194985	0.17765295387705	0.000141518797995968	0.000488755573454975
PPYR_02755_EVM prediction Ppyr1.4_LG10.65	PPYR_02755	208.555857545129	7.60760653195154	1.43825622266326	3.53390208446211e-09	2.53903182372767e-08
PPYR_02760_EVM prediction Ppyr1.4_LG10.70	PPYR_02760	670.100167582391	1.63005773336922	0.460010506917924	8.29530461780429e-05	0.000301274524855419
PPYR_02764_EVM prediction Ppyr1.4_LG10.74	PPYR_02764	542.723457198814	1.15360030483511	0.416315910626974	0.00218311032009806	0.0058874130363134
PPYR_02765_EVM prediction Ppyr1.4_LG10.75	PPYR_02765	1512.60471586592	-5.05015106229124	0.627603342765709	1.70592369108141e-16	2.80061380866555e-15
PPYR_02767_EVM prediction Ppyr1.4_LG10.77	PPYR_02767	113.390419272196	-1.11151332410406	0.268914795473358	1.89080589902479e-05	7.64294537684336e-05
PPYR_02770_EVM prediction Ppyr1.4_LG10.80	PPYR_02770	542.723457198814	1.15360030483511	0.416315910626974	0.00218311032009806	0.0058874130363134
PPYR_02771_EVM prediction Ppyr1.4_LG10.81	PPYR_02771	279.919959000815	0.926532772560882	0.456068388809984	0.0217798675186988	0.0451897168622729
PPYR_02775_EVM prediction Ppyr1.4_LG10.85	PPYR_02775	1145.48665143979	-3.61720195315352	0.801836435195911	1.0181444557292e-06	5.05210439332399e-06
PPYR_02776_EVM prediction Ppyr1.4_LG10.86	PPYR_02776	11.7596296217988	-6.2025147552439	1.5777146420972	1.99963067170388e-07	1.11219493383211e-06
PPYR_02778_EVM prediction Ppyr1.4_LG10.88	PPYR_02778	204.832964540039	3.4385918102753	0.68396519953656	2.2690687928283e-08	1.45989933243497e-07
PPYR_02783_EVM prediction Ppyr1.4_LG10.93	PPYR_02783	354.069615612611	1.3777304192543	0.485707923779129	0.00132696228635231	0.00375598813484306
PPYR_02785_EVM prediction Ppyr1.4_LG10.95	PPYR_02785	92.5888635201741	7.11976124504196	1.29797011523564	1.00158029569288e-09	7.70290687912239e-09
PPYR_02788_EVM prediction Ppyr1.4_LG10.98	PPYR_02788	160.677904020915	3.36091412182718	0.771257302952206	6.00516952976507e-07	3.10365942898434e-06
PPYR_02791_EVM prediction Ppyr1.4_LG10.101	PPYR_02791	86.1505458587515	1.49696939927866	0.362474473830553	1.1096600979087e-05	4.65627169048961e-05
PPYR_02797_EVM prediction Ppyr1.4_LG10.107	PPYR_02797	1574.62424514063	-1.29499110353726	0.297594504706954	6.19600573940814e-06	2.72177810707334e-05
PPYR_02798_EVM prediction Ppyr1.4_LG10.108	PPYR_02798	161.864408854607	-0.798129987120293	0.192725187530296	2.27824643240199e-05	9.08333236334494e-05
PPYR_02800_EVM prediction Ppyr1.4_LG10.110	PPYR_02800	447.711430652308	9.2986090902793	0.944297055496769	2.24195019102641e-22	6.80112377997602e-21
PPYR_02801_EVM prediction Ppyr1.4_LG10.111	PPYR_02801	856.352891613426	0.725057373501217	0.324912061357726	0.0174980202522033	0.0372723263818557
PPYR_02803_EVM prediction Ppyr1.4_LG10.113	PPYR_02803	306.343095740126	2.23646557662697	0.473406447238465	2.55622676726877e-07	1.40251865312925e-06
PPYR_02804_EVM prediction Ppyr1.4_LG10.114	PPYR_02804	548.372540311553	1.63562387420026	0.752131948321661	0.00490876081648688	0.0121404346384913
PPYR_02805_EVM prediction Ppyr1.4_LG10.115	PPYR_02805	140.728960047892	-1.18597578929577	0.230776945673365	1.4682666074373e-07	8.35521537055056e-07
PPYR_02808_EVM prediction Ppyr1.4_LG10.118	PPYR_02808	98.8815128885934	1.94451079747848	0.317431785785943	1.46657785820265e-10	1.23615780678973e-09
PPYR_02809_EVM prediction Ppyr1.4_LG10.119	PPYR_02809	80.2677357683973	-1.42753003609744	0.19943049169303	2.66727255911753e-13	3.11611870418205e-12
PPYR_02813_EVM prediction Ppyr1.4_LG10.123	PPYR_02813	7.85751956743632	-1.96062188872124	0.984898946960816	0.00836960645126185	0.0194763549048356
PPYR_02814_EVM prediction Ppyr1.4_LG10.124	PPYR_02814	33.6141595525196	-6.7047299782292	1.14772451331934	1.00698420751301e-09	7.73972745541973e-09
PPYR_02818_EVM prediction Ppyr1.4_LG10.128	PPYR_02818	25.4778455249645	1.625730940582	0.663407975208013	0.00405251745192698	0.0102467418318403
PPYR_02819_EVM prediction Ppyr1.4_LG10.129	PPYR_02819	575.963242284012	-1.20681772654769	0.350218960598689	0.000273582247447202	0.000890956861912699
PPYR_02820_EVM prediction Ppyr1.4_LG10.130	PPYR_02820	73.9377260007466	2.08384292901129	0.496865280171855	3.27426511269425e-06	1.50628188829037e-05
PPYR_02821_EVM prediction Ppyr1.4_LG10.131	PPYR_02821	677.696494166684	-0.4818517565963	0.199049880243752	0.0135638112217915	0.0299013349367174
PPYR_02822_EVM prediction Ppyr1.4_LG10.132	PPYR_02822	108.526757041747	-1.2015152131991	0.371682542428878	0.000576389259263229	0.0017641856864889
PPYR_02825_EVM prediction Ppyr1.4_LG10.135	PPYR_02825	1045.24472497516	1.46813887161675	0.258469462742422	3.78661591029895e-09	2.70666529410612e-08
PPYR_02828_EVM prediction Ppyr1.4_LG10.138	PPYR_02828	326.939664373421	-2.15678818821001	0.569993178608523	3.60183591008734e-05	0.000138673995079052
PPYR_02832_EVM prediction Ppyr1.4_LG10.142	PPYR_02832	490.693221179134	-1.41548252611084	0.324822277246539	4.77196006277718e-06	2.138866753334e-05
PPYR_02834_EVM prediction Ppyr1.4_LG10.144	PPYR_02834	94.7247402604931	1.13690566615241	0.210488144110815	3.29994927817984e-08	2.07723742679015e-07
PPYR_02842_EVM prediction Ppyr1.4_LG10.152	PPYR_02842	469.594538269306	-0.584312812992858	0.183638578066339	0.00118179329634663	0.00338904407417392
PPYR_02847_EVM prediction Ppyr1.4_LG10.157	PPYR_02847	626.843954209791	-2.28146908380153	0.276002975765599	3.17225003024478e-17	5.65110469926869e-16
PPYR_02849_EVM prediction Ppyr1.4_LG10.159	PPYR_02849	129.520409460093	-3.35069043363971	1.03343417863529	0.000166161760953885	0.000564159382487115
PPYR_02854_EVM prediction Ppyr1.4_LG10.164	PPYR_02854	901.441299787508	1.24655486409885	0.220397614863067	6.20936623574573e-09	4.30372133304253e-08
PPYR_02860_EVM prediction Ppyr1.4_LG10.170	PPYR_02860	109.431995203779	-0.779352276534744	1.56451096661734	1.19255317374284e-05	4.96923533810098e-05
PPYR_02862_EVM prediction Ppyr1.4_LG10.172	PPYR_02862	542.008103561195	3.64807072004196	0.514933069550363	6.95219971627304e-14	8.6619718488763e-13
PPYR_02863_EVM prediction Ppyr1.4_LG10.173	PPYR_02863	63.8402905016029	6.31145341079086	2.2741466830835	3.97564514849955e-07	2.11210352876506e-06
PPYR_02864_EVM prediction Ppyr1.4_LG10.174	PPYR_02864	115.467443828442	1.17177995442995	0.289647415758897	1.89409446683664e-05	7.65136426372142e-05
PPYR_02866_EVM prediction Ppyr1.4_LG10.176	PPYR_02866	72.6648240304442	3.37851021800839	0.744553880384284	2.17376292395391e-07	1.20106856849701e-06
PPYR_02868_EVM prediction Ppyr1.4_LG10.178	PPYR_02868	68.5673561783547	3.19860050598408	0.948818745562367	3.04770854399531e-05	0.000118796311620227
PPYR_02869_EVM prediction Ppyr1.4_LG10.179	PPYR_02869	1138.29237653309	1.67629208815374	0.715678920274712	0.00314738358936463	0.00819466885630727
PPYR_02871_EVM prediction Ppyr1.4_LG10.181	PPYR_02871	200.77062851697	0.87436332137881	0.302825241705031	0.0023398573024526	0.00626284581672065
PPYR_02873_EVM prediction Ppyr1.4_LG10.183	PPYR_02873	30.717221505092	2.42645280669771	0.664253505884994	4.47965163738475e-05	0.000170072384866733
PPYR_02875_EVM prediction Ppyr1.4_LG10.185	PPYR_02875	5736.66356057599	2.02443651357665	0.447135628279728	8.16682872775467e-07	4.124133574261e-06
PPYR_02876_EVM prediction Ppyr1.4_LG10.186	PPYR_02876	1050.35183639533	-0.707641877526481	0.232056845503815	0.00162006943112632	0.00450142743042376
PPYR_02878_EVM prediction Ppyr1.4_LG10.188	PPYR_02878	68.0975698040041	-1.74516358759414	0.413212043104527	6.54243962839318e-06	2.85597842519951e-05
PPYR_02879_EVM prediction Ppyr1.4_LG10.189	PPYR_02879	1852.68256791273	-3.67795002578812	0.490344111969037	1.15566192616325e-14	1.56991824737103e-13
PPYR_02880_EVM prediction Ppyr1.4_LG10.190	PPYR_02880	107.00620289509	-5.2556232788875	0.80381913114018	1.16432177654429e-11	1.13266593273584e-10
PPYR_02881_EVM prediction Ppyr1.4_LG10.191	PPYR_02881	6194.62662427636	-2.71007046426579	0.665481698896662	8.43245960969587e-06	3.61146136170729e-05
PPYR_02883_EVM prediction Ppyr1.4_LG10.193	PPYR_02883	1391.01606309863	-1.23415793776504	0.341957263728032	0.000146248193363618	0.000503628110202576
PPYR_02885_EVM prediction Ppyr1.4_LG10.195	PPYR_02885	60.0565516310248	2.42784464394641	0.453151897728733	1.02846524044997e-08	6.94062060978571e-08
PPYR_02887_EVM prediction Ppyr1.4_LG10.197	PPYR_02887	34815.0455585627	-4.17236987221927	1.88178205737425	0.00169204392703467	0.00468173158837374
PPYR_02893_EVM prediction Ppyr1.4_LG10.203	PPYR_02893	2372.4747282793	3.18385800735327	0.342104097804257	8.49920298662804e-22	2.39330695760228e-20
PPYR_02896_EVM prediction Ppyr1.4_LG10.206	PPYR_02896	431.36331210382	0.761876271210287	0.239252319425703	0.000985877069225006	0.00287143555482302
PPYR_02897_EVM prediction Ppyr1.4_LG10.207	PPYR_02897	114.962899037612	1.16303432443132	0.479750459001168	0.00645520403770759	0.0154774546600935
PPYR_02901_EVM prediction Ppyr1.4_LG10.211	PPYR_02901	5612.9907044715	0.619341499383517	0.282363352124078	0.0216010954408669	0.0448558461709405
PPYR_02907_EVM prediction Ppyr1.4_LG10.217	PPYR_02907	138.438966777698	1.41847488416378	0.322610981915668	3.30252006159318e-06	1.5181679887829e-05
PPYR_02908_EVM prediction Ppyr1.4_LG10.218	PPYR_02908	35.6364848965397	1.24207800417322	0.450257961368566	0.0021718602860391	0.00586124265764138
PPYR_02910_EVM prediction Ppyr1.4_LG10.220	PPYR_02910	342.978586345167	3.12532161761322	0.604404870080528	1.04346765543129e-08	7.03053126854162e-08
PPYR_02911_EVM prediction Ppyr1.4_LG10.221	PPYR_02911	390.169682973567	3.78729848418726	0.612187912048733	3.02580626902469e-11	2.79625466759978e-10
PPYR_02919_EVM prediction Ppyr1.4_LG10.229	PPYR_02919	242.796849200401	2.47738814113649	0.409976199847672	1.70355626432031e-10	1.42253744172864e-09
PPYR_02921_EVM prediction Ppyr1.4_LG10.231	PPYR_02921	2531.36950561593	7.51484952878967	0.491239539562313	2.80014988229795e-55	1.45032887907096e-52
PPYR_02924_EVM prediction Ppyr1.4_LG10.234	PPYR_02924	735.355758216255	-0.959936104338789	0.319732839487554	0.00170809622577667	0.0047209464127485
PPYR_02932_EVM prediction Ppyr1.4_LG10.242	PPYR_02932	45016.9361967215	-3.61803612958205	0.234318492798932	1.67756029780083e-54	7.8031406592891e-52
PPYR_02934_EVM prediction Ppyr1.4_LG10.244	PPYR_02934	84.9851735781912	1.90486192982334	0.581520427260523	0.000156713723466586	0.00053584744160546
PPYR_02935_EVM prediction Ppyr1.4_LG10.245	PPYR_02935	46.9250010987473	3.01503287030335	0.84321704894879	2.62570722305902e-05	0.000103406262196294
PPYR_02947_EVM prediction Ppyr1.4_LG10.257	PPYR_02947	258.879611197256	-0.726813662928596	0.188733454513461	9.21028518970718e-05	0.000330585800793176
PPYR_02948_EVM prediction Ppyr1.4_LG10.258	PPYR_02948	108.237482511605	-1.23710710071054	0.349386552080937	0.000190450007540132	0.000640048607090319
PPYR_02950_EVM prediction Ppyr1.4_LG10.260	PPYR_02950	5.94686247595896	1.79013191142616	0.813096080484629	0.00640495254133052	0.0153775184413248
PPYR_02951_EVM prediction Ppyr1.4_LG10.261	PPYR_02951	375.336367832332	1.17055490053155	0.522611014449098	0.00908725053871449	0.0209406934891221
PPYR_02952_EVM prediction Ppyr1.4_LG10.262	PPYR_02952	298.600733620184	0.835475174812272	0.370236285108805	0.0142985775281641	0.0312577606921171
PPYR_02953_EVM prediction Ppyr1.4_LG10.263	PPYR_02953	136.918208410217	2.91330542761295	0.324034175623755	6.81581030975888e-20	1.6029917917652e-18
PPYR_02958_EVM prediction Ppyr1.4_LG10.268	PPYR_02958	14.8480726216931	2.2468281215158	0.750379613342076	0.000448949413948147	0.00140187859019761
PPYR_02962_EVM prediction Ppyr1.4_LG10.272	PPYR_02962	48.4830723832656	2.40821427783164	0.5799776054481	3.9394424463204e-06	1.7893474749851e-05
PPYR_02965_EVM prediction Ppyr1.4_LG10.275	PPYR_02965	71.329036031715	1.52912920954911	0.424180044447483	7.32611765468445e-05	0.000268952679407138
PPYR_02966_EVM prediction Ppyr1.4_LG10.276	PPYR_02966	44.2150435134846	0.964701560929058	0.365254344485526	0.00476354425371378	0.0118325459419287
PPYR_02967_EVM prediction Ppyr1.4_LG10.277	PPYR_02967	489.301420524228	1.85147424415672	0.463578191598111	9.61789330553935e-06	4.08354029831875e-05
PPYR_02971_EVM prediction Ppyr1.4_LG10.281	PPYR_02971	141.383939214816	8.75705128229686	1.29585867188563	1.05361435818067e-16	1.77377248316233e-15
PPYR_02975_EVM prediction Ppyr1.4_LG10.285	PPYR_02975	1336.55433748178	5.09597702950236	0.342532782057868	1.00168825626412e-51	3.31057968695293e-49
PPYR_02976_EVM prediction Ppyr1.4_LG10.286	PPYR_02976	368.031320847026	-1.57993252749261	0.191931831774745	6.25581248588637e-17	1.08069806066364e-15
PPYR_02977_EVM prediction Ppyr1.4_LG10.287	PPYR_02977	452.897588666673	-1.28672444900754	0.435465966761159	0.00136532864671194	0.0038481064798149
PPYR_02978_EVM prediction Ppyr1.4_LG10.288	PPYR_02978	13.6185040847792	-2.46633619889568	0.615524173777779	1.03100275027515e-05	4.34654700930031e-05
PPYR_02981_EVM prediction Ppyr1.4_LG10.291	PPYR_02981	1013.92927983319	0.605336897604998	0.161327436249913	0.000135817363471623	0.000471196206585667
PPYR_02982_EVM prediction Ppyr1.4_LG10.292	PPYR_02982	725.039548441288	-1.20679547509606	0.276433548950954	6.32583350732965e-06	2.77008866870827e-05
PPYR_02986_EVM prediction Ppyr1.4_LG10.296	PPYR_02986	2614.46031644585	-1.54098795702166	0.332617490179043	1.3200812667526e-06	6.45093409694392e-06
PPYR_02990_EVM prediction Ppyr1.4_LG10.300	PPYR_02990	740.29877335432	2.86479591010509	0.333387890548979	6.56913312515842e-19	1.39833462574347e-17
PPYR_02998_EVM prediction Ppyr1.4_LG10.308	PPYR_02998	4296.750641469	-2.37715041812542	0.251794855071971	8.64270741983775e-22	2.42285184119961e-20
PPYR_03002_EVM prediction Ppyr1.4_LG10.312	PPYR_03002	147.93630597451	-2.35497795159188	0.486626614734908	2.80097864546476e-07	1.52680081633645e-06
PPYR_03004_EVM prediction Ppyr1.4_LG10.314	PPYR_03004	58.1031066497705	-0.669940315803919	0.218222768762825	0.00158367146418969	0.00441200752412562
PPYR_03006_EVM prediction Ppyr1.4_LG10.316	PPYR_03006	377.088184722979	0.943008036942739	0.204208803984471	2.09263902575595e-06	9.93252211809106e-06
PPYR_03014_EVM prediction Ppyr1.4_LG10.324	PPYR_03014	71.0051508179483	9.6394401985755	2.46448433155075	1.17866694392671e-14	1.5954084757491e-13
PPYR_03015_EVM prediction Ppyr1.4_LG10.325	PPYR_03015	71.0051508179483	9.6394401985755	2.46448433155075	1.17866694392671e-14	1.5954084757491e-13
PPYR_03018_EVM prediction Ppyr1.4_LG10.328	PPYR_03018	67.7093509625647	-3.62503739083516	0.667197861949624	7.57858122942966e-09	5.19821964284037e-08
PPYR_03019_EVM prediction Ppyr1.4_LG10.329	PPYR_03019	161.72785394994	11.1754955805858	2.55513437949017	5.37971151207379e-19	1.16088998075833e-17
PPYR_03021_EVM prediction Ppyr1.4_LG10.331	PPYR_03021	6.2409262037485	2.43618323934801	3.03676280194777	0.00959606892118675	0.0219921586826979
PPYR_03022_EVM prediction Ppyr1.4_LG10.332	PPYR_03022	1434.09340255332	-0.718680167690608	0.209247774391157	0.000488495138515793	0.00151594031248328
PPYR_03023_EVM prediction Ppyr1.4_LG10.333	PPYR_03023	192.825957737204	0.52200397713048	0.204306678747826	0.00909208768675885	0.020944154302642
PPYR_03028_EVM prediction Ppyr1.4_LG10.338	PPYR_03028	204.74648461079	3.94547256292882	0.595090738777242	2.21081196758735e-12	2.33324264713694e-11
PPYR_03029_EVM prediction Ppyr1.4_LG10.339	PPYR_03029	1158.72565188359	-0.570469714241725	0.212501195085369	0.00608879525013571	0.0146886629939405
PPYR_03031_EVM prediction Ppyr1.4_LG10.341	PPYR_03031	715.465586462748	-1.27630400319665	0.15088821281364	1.38216554304908e-17	2.55273780222844e-16
PPYR_03033_EVM prediction Ppyr1.4_LG10.343	PPYR_03033	366.758878369058	-0.465671008369862	0.199187912672287	0.0160977387568789	0.0346956411614282
PPYR_03034_EVM prediction Ppyr1.4_LG10.344	PPYR_03034	2068.85413892647	1.69002907920855	0.576884437483621	0.00062149285503483	0.00188899534520388
PPYR_03035_EVM prediction Ppyr1.4_LG10.345	PPYR_03035	2278.97190145451	-1.00337743530607	0.244810518163615	2.21543213334191e-05	8.85538261064324e-05
PPYR_03037_EVM prediction Ppyr1.4_LG10.347	PPYR_03037	944.513322168396	8.02832169757937	0.827761264845592	1.04333361759488e-23	3.67037168161738e-22
PPYR_03038_EVM prediction Ppyr1.4_LG10.348	PPYR_03038	731.551808254277	4.06225226248636	0.488795099012042	2.39455976490008e-18	4.8979277015277e-17
PPYR_03039_EVM prediction Ppyr1.4_LG10.349	PPYR_03039	406.018077951662	0.931865535869827	0.362854349652144	0.00555049548204797	0.0135356646134059
PPYR_03041_EVM prediction Ppyr1.4_LG10.351	PPYR_03041	120.012347103106	2.11250593689584	0.433706481049688	1.24883481228872e-07	7.17808531237258e-07
PPYR_03043_EVM prediction Ppyr1.4_LG10.353	PPYR_03043	1920.93547672593	1.57920792937931	0.427230369491261	5.04804230277387e-05	0.000189986105125973
PPYR_03044_EVM prediction Ppyr1.4_LG10.354	PPYR_03044	474.699598052219	-1.91547742223899	0.250727923580853	6.00189818109683e-15	8.38463173041103e-14
PPYR_03045_EVM prediction Ppyr1.4_LG10.355	PPYR_03045	18.0754999632776	-2.44948589508883	1.00035691711559	0.00230902098206398	0.00619096112745678
PPYR_03048_EVM prediction Ppyr1.4_LG10.358	PPYR_03048	211.209727657224	-5.13252894619627	0.895144596085137	1.60161230511102e-09	1.19658827720936e-08
PPYR_03049_EVM prediction Ppyr1.4_LG10.359	PPYR_03049	14.2706582273776	-3.20684535289571	0.900047994468409	4.9245741685088e-05	0.000185728909856763
PPYR_03051_EVM prediction Ppyr1.4_LG10.361	PPYR_03051	420.759545700947	2.09042566415708	0.356369609964552	6.53053517858031e-10	5.11327875983729e-09
PPYR_03054_EVM prediction Ppyr1.4_LG10.364	PPYR_03054	84.6638864537345	-1.2747880732951	0.301040590142087	1.00160773962361e-05	4.23399246110162e-05
PPYR_03055_EVM prediction Ppyr1.4_LG10.365	PPYR_03055	43.684128497829	0.71481954186387	0.309642525891827	0.0150096291340442	0.0326473731026084
PPYR_03056_EVM prediction Ppyr1.4_LG10.366	PPYR_03056	50.1909528140719	6.94653990938288	1.56402419950421	3.30135034944911e-08	2.07723742679015e-07
PPYR_03058_EVM prediction Ppyr1.4_LG10.368	PPYR_03058	210.712352717087	-0.537676269757556	0.244832652811788	0.023643960561464	0.0485600164663002
PPYR_03060_EVM prediction Ppyr1.4_LG10.370	PPYR_03060	1636.60604758714	0.510316723288485	0.228924193668645	0.0219213809344713	0.045468311008427
PPYR_03064_EVM prediction Ppyr1.4_LG10.374	PPYR_03064	341.823094635874	-0.876214538768153	0.248792207966709	0.000293913659305274	0.000952583650894176
PPYR_03066_EVM prediction Ppyr1.4_LG10.376	PPYR_03066	1249.08513838581	0.920087627588232	0.262043790063922	0.000263501727430244	0.000861577244154241
PPYR_03067_EVM prediction Ppyr1.4_LG10.377	PPYR_03067	774.663104387167	-1.46205197165736	0.325077230239782	2.64373027242231e-06	1.23155076006498e-05
PPYR_03068_EVM prediction Ppyr1.4_LG10.378	PPYR_03068	1439.16364412321	-1.21143519116411	0.233347382033983	9.29180654877716e-08	5.47353651248088e-07
PPYR_03070_EVM prediction Ppyr1.4_LG10.380	PPYR_03070	184.294423974902	2.73960575508854	0.457118194631418	1.4767637652855e-10	1.24390852637294e-09
PPYR_03073_EVM prediction Ppyr1.4_LG10.383	PPYR_03073	1228.12918325405	1.41847119030166	0.388002158560582	7.4192734648089e-05	0.000272133923611375
PPYR_03081_EVM prediction Ppyr1.4_LG10.391	PPYR_03081	3085.87980719963	-2.18637616889549	0.357700204303924	2.4262565192604e-10	1.99289441631075e-09
PPYR_03083_EVM prediction Ppyr1.4_LG10.393	PPYR_03083	43.684128497829	0.71481954186387	0.309642525891827	0.0150096291340442	0.0326473731026084
PPYR_03084_EVM prediction Ppyr1.4_LG10.394	PPYR_03084	84.6638864537345	-1.2747880732951	0.301040590142087	1.00160773962361e-05	4.23399246110162e-05
PPYR_03086_EVM prediction Ppyr1.4_LG10.396	PPYR_03086	69.1021163837254	-1.33468426999963	0.514294176029718	0.00363144586533317	0.00930382060846986
PPYR_03087_EVM prediction Ppyr1.4_LG10.397	PPYR_03087	489.916228821175	1.2201959517823	0.603608183767818	0.0137559853581179	0.0302665417155926
PPYR_03090_EVM prediction Ppyr1.4_LG10.400	PPYR_03090	3.25720800482955	3.65360351580255	3.44081504002382	0.00678216015526434	0.01615543975517
PPYR_03092_EVM prediction Ppyr1.4_LG10.402	PPYR_03092	63.0292490653175	2.10949619830938	0.7595844545115	0.000627422387258782	0.00190471301947862
PPYR_03094_EVM prediction Ppyr1.4_LG10.404	PPYR_03094	236.085463560548	1.37867702660443	0.456010494287573	0.000748126652317227	0.0022349482936375
PPYR_03095_EVM prediction Ppyr1.4_LG10.405	PPYR_03095	38.2650607799785	1.89601804551941	0.691314476103047	0.000833966233663744	0.00247490121185798
PPYR_03097_EVM prediction Ppyr1.4_LG10.407	PPYR_03097	666.776846725865	-0.327969929167259	0.14400285837947	0.0214685876894471	0.0446397339059215
PPYR_03100_EVM prediction Ppyr1.4_LG10.410	PPYR_03100	176.054524636115	-0.92972721587314	0.230226791677936	3.60970658298498e-05	0.000138934431430304
PPYR_03102_EVM prediction Ppyr1.4_LG10.412	PPYR_03102	141.007510237021	-1.40973880878158	0.195169266563912	2.02797120805819e-13	2.4035213567305e-12
PPYR_03105_EVM prediction Ppyr1.4_LG10.415	PPYR_03105	447.305161508056	1.86223833905486	0.727170005939927	0.00133371921128175	0.00377341283498254
PPYR_03112_EVM prediction Ppyr1.4_LG10.422	PPYR_03112	11.5200200967804	-0.165161509431824	1.03932935235177	6.69464931921537e-05	0.000247506920223803
PPYR_03113_EVM prediction Ppyr1.4_LG10.423	PPYR_03113	751.110787371192	2.88863658554486	0.507058592612242	8.03617835624483e-10	6.2415809509016e-09
PPYR_03114_EVM prediction Ppyr1.4_LG10.424	PPYR_03114	333.582208683935	1.87552713068968	0.419223258521632	1.45012824718015e-06	7.03443826046178e-06
PPYR_03115_EVM prediction Ppyr1.4_LG10.425	PPYR_03115	260.177857760634	5.49026410368953	0.492359179453485	3.33975696479991e-29	1.96000036079075e-27
PPYR_03121_EVM prediction Ppyr1.4_LG10.431	PPYR_03121	14.4920190070486	5.3950039959868	1.47019435299253	3.41100509600767e-06	1.56439373209953e-05
PPYR_03122_EVM prediction Ppyr1.4_LG10.432	PPYR_03122	361.587543576691	9.79054440372363	1.56097227040523	8.64965147335752e-14	1.0639664334368e-12
PPYR_03123_EVM prediction Ppyr1.4_LG10.433	PPYR_03123	1055.15810047267	6.73064323593295	0.799376365311865	5.37223497658919e-19	1.16088998075833e-17
PPYR_03124_EVM prediction Ppyr1.4_LG10.434	PPYR_03124	1017.75261576175	1.55311744838743	0.799347761314745	0.00889540399933	0.0205627422837448
PPYR_03126_EVM prediction Ppyr1.4_LG10.436	PPYR_03126	278.450398800348	-0.985482656952651	0.236697201900784	1.91033605092762e-05	7.71196093333334e-05
PPYR_03133_EVM prediction Ppyr1.4_LG10.443	PPYR_03133	2375.76631522178	3.41685796367919	0.364436003347896	3.55584877849582e-22	1.04585257164237e-20
PPYR_03138_EVM prediction Ppyr1.4_LG10.448	PPYR_03138	2781.26882499827	-3.54445178244891	0.35662982692054	5.28964909580558e-24	1.90898571822478e-22
PPYR_03149_EVM prediction Ppyr1.4_LG10.459	PPYR_03149	3771.50859071956	4.67986224300296	0.37948433407408	1.75209294326963e-36	2.05649862378722e-34
PPYR_03152_EVM prediction Ppyr1.4_LG10.462	PPYR_03152	277.215954757655	2.7445566084857	0.768064866290458	2.0901996842911e-05	8.3922051902212e-05
PPYR_03156_EVM prediction Ppyr1.4_LG10.466	PPYR_03156	6.22268995578799	-5.17721229858264	2.88667161743711	0.00372485229714687	0.0095002545139184
PPYR_03157_EVM prediction Ppyr1.4_LG10.467	PPYR_03157	120.456647744234	0.997817046459757	0.233532063850932	1.20477375747491e-05	5.01849207964426e-05
PPYR_03158_EVM prediction Ppyr1.4_LG10.468	PPYR_03158	67.9010974887208	-0.90445390733157	0.246697602236329	0.000144551417096611	0.000498605121482104
PPYR_03160_EVM prediction Ppyr1.4_LG10.470	PPYR_03160	723.050519507717	-0.678448936115051	0.220630842044318	0.00167150568158754	0.00463000437914821
PPYR_03161_EVM prediction Ppyr1.4_LG10.471	PPYR_03161	431.506644690352	-0.843119360226268	0.177083453188638	1.50893054957015e-06	7.29713468311572e-06
PPYR_03168_EVM prediction Ppyr1.4_LG10.478	PPYR_03168	24.6062025606396	1.29321405788703	0.668883691665403	0.0150517733141471	0.0327277044758264
PPYR_03170_EVM prediction Ppyr1.4_LG10.480	PPYR_03170	7.30568798104875	1.81931007022319	0.975275060371101	0.0123688655999529	0.0275670954870999
PPYR_03172_EVM prediction Ppyr1.4_LG10.482	PPYR_03172	352.522894464731	-0.930964240087525	0.179005712318328	1.31149246020757e-07	7.5063304633928e-07
PPYR_03173_EVM prediction Ppyr1.4_LG10.483	PPYR_03173	491.132661196356	1.13850144452361	0.281703027005915	2.28706069129534e-05	9.11268883946008e-05
PPYR_03176_EVM prediction Ppyr1.4_LG10.486	PPYR_03176	1212.05475984053	-2.52096044853585	0.214768170375885	1.86858083651168e-32	1.38860986542901e-30
PPYR_03181_EVM prediction Ppyr1.4_LG10.491	PPYR_03181	419.648521344221	3.5923062027847	0.350820294670399	6.12037944655993e-26	2.67825245537791e-24
PPYR_03186_EVM prediction Ppyr1.4_LG10.496	PPYR_03186	20.5335068404198	7.34545991542624	2.44599617224131	1.61384865762645e-08	1.0583981875264e-07
PPYR_03193_EVM prediction Ppyr1.4_LG10.503	PPYR_03193	151.613901597443	-3.00952512320548	0.586041106497472	4.29347152120313e-08	2.64609276149009e-07
PPYR_03196_EVM prediction Ppyr1.4_LG10.506	PPYR_03196	85.3996258336253	2.67035888202451	0.686422544190308	8.81775705581761e-06	3.76162401032654e-05
PPYR_03197_EVM prediction Ppyr1.4_LG10.507	PPYR_03197	854.60510908549	1.91295189919607	0.335649556069138	1.95062776464993e-09	1.44615903755835e-08
PPYR_03201_EVM prediction Ppyr1.4_LG10.511	PPYR_03201	2061.42973055351	-2.82814354838121	0.349756218077734	1.20806220053045e-16	2.00688534080184e-15
PPYR_03202_EVM prediction Ppyr1.4_LG10.512	PPYR_03202	38.4980795365534	0.874700454772904	0.27454890560817	0.000987575241508531	0.00287571469003145
PPYR_03203_EVM prediction Ppyr1.4_LG10.513	PPYR_03203	10589.0439952567	10.7759902241036	0.542175123832006	2.35055058049834e-88	9.8401882468262e-85
PPYR_03204_EVM prediction Ppyr1.4_LG10.514	PPYR_03204	1789.86570674897	-0.676627971139728	0.18148517419807	0.000157448105597457	0.000538069378228153
PPYR_03207_EVM prediction Ppyr1.4_LG10.517	PPYR_03207	261.453009423773	-2.54575246120776	0.322341208145074	5.46419452223475e-16	8.40990428979734e-15
PPYR_03208_EVM prediction Ppyr1.4_LG10.518	PPYR_03208	904.290432768936	-0.925796194470888	0.290238847265232	0.000890053359502081	0.00262213937180076
PPYR_03209_EVM prediction Ppyr1.4_LG10.519	PPYR_03209	937.082079630654	1.7555036352983	0.438411780669873	1.1116520363774e-05	4.66307211919299e-05
PPYR_03210_EVM prediction Ppyr1.4_LG10.520	PPYR_03210	228.798376042438	1.09805049744549	0.476606644010712	0.00890934911077112	0.0205911879797892
PPYR_03211_EVM prediction Ppyr1.4_LG10.521	PPYR_03211	460.052178272675	-0.427313541610979	0.172467087657946	0.011721161591694	0.0263055876394005
PPYR_03214_EVM prediction Ppyr1.4_LG10.524	PPYR_03214	560.368364813449	0.451158301957235	0.170150537929822	0.00707645379116092	0.0167843594264759
PPYR_03215_EVM prediction Ppyr1.4_LG10.525	PPYR_03215	570.85798005039	2.31181795877427	0.387850107494975	2.66073491785881e-10	2.17129108728972e-09
PPYR_03216_EVM prediction Ppyr1.4_LG10.526	PPYR_03216	50.5715737016987	1.34531637623919	0.746387962682507	0.0177610946604284	0.0377750360440848
PPYR_03217_EVM prediction Ppyr1.4_LG10.527	PPYR_03217	127.675579306536	1.97530446746822	0.571169769781758	7.66336518207412e-05	0.000280268501227923
PPYR_03220_EVM prediction Ppyr1.4_LG10.530	PPYR_03220	74.324003743025	1.03309134307343	0.426546616132659	0.00707863544192471	0.0167863637679631
PPYR_03222_EVM prediction Ppyr1.4_LG10.532	PPYR_03222	127.61290522693	0.618466567661788	0.212114186585678	0.00270334104458884	0.00715516547502449
PPYR_03225_EVM prediction Ppyr1.4_LG10.535	PPYR_03225	789.836848631327	-0.49980496203995	0.186945516258322	0.00662231880426777	0.015826774854957
PPYR_03226_EVM prediction Ppyr1.4_LG10.536	PPYR_03226	5354.00501590475	-1.33049927155496	0.320825375271465	1.48052511897025e-05	6.07049133827862e-05
PPYR_03227_EVM prediction Ppyr1.4_LG10.537	PPYR_03227	270.355621058262	2.01496295303315	0.240358190067186	8.45895153850216e-18	1.6194507983544e-16
PPYR_03228_EVM prediction Ppyr1.4_LG10.538	PPYR_03228	1561.84078149844	-0.727168816685673	0.237899995624297	0.00164040421042895	0.00455188609782968
PPYR_03229_EVM prediction Ppyr1.4_LG10.539	PPYR_03229	945.164900093753	0.650067949765115	0.246245162994231	0.0060367756044401	0.0145827783835667
PPYR_03230_EVM prediction Ppyr1.4_LG10.540	PPYR_03230	96.032650319435	1.0837029831394	0.453761331841516	0.00775092915185975	0.0181917247651292
PPYR_03233_EVM prediction Ppyr1.4_LG10.543	PPYR_03233	89.0885293167354	1.54712442995703	0.453423688984435	0.000146770243850441	0.000505287141589279
PPYR_03234_EVM prediction Ppyr1.4_LG10.544	PPYR_03234	193.661329005948	1.05529993084534	0.239645039957533	4.77414657132685e-06	2.13908336743824e-05
PPYR_03235_EVM prediction Ppyr1.4_LG10.545	PPYR_03235	897.970272647984	-3.40176877371809	0.345586946702435	1.22807145905131e-23	4.24885659896018e-22
PPYR_03236_EVM prediction Ppyr1.4_LG10.546	PPYR_03236	6.40704363282689	-3.64666689336302	1.00679868825847	3.32863541800013e-05	0.000128906358972136
PPYR_03238_EVM prediction Ppyr1.4_LG10.548	PPYR_03238	398.064942847639	0.485699814110132	0.206016263353224	0.0158817158810954	0.0343159610025557
PPYR_03239_EVM prediction Ppyr1.4_LG10.549	PPYR_03239	13434.0718880346	-3.9925588923252	0.325183928328321	2.29579109446322e-35	2.30662722842908e-33
PPYR_03240_EVM prediction Ppyr1.4_LG10.550	PPYR_03240	127.629361174684	-0.671507214971123	0.224752099938795	0.00213533567710275	0.00577469439464546
PPYR_03241_EVM prediction Ppyr1.4_LG10.551	PPYR_03241	169.015760397965	-0.659515783523196	0.276565441983233	0.0134148196800166	0.0296196765754798
PPYR_03243_EVM prediction Ppyr1.4_LG10.553	PPYR_03243	10.5632054148202	-2.07503672265765	3.7316704945586	0.0226316984638292	0.0468179049591881
PPYR_03244_EVM prediction Ppyr1.4_LG10.554	PPYR_03244	297.489694829076	-0.688744144497136	0.286359702615601	0.0121536900499337	0.0271598208784905
PPYR_03248_EVM prediction Ppyr1.4_LG10.558	PPYR_03248	149.125343979015	1.26949482862583	0.301731344472645	8.75628610148885e-06	3.73794007982999e-05
PPYR_03249_EVM prediction Ppyr1.4_LG10.559	PPYR_03249	315.486073709146	4.96161183312248	1.71054781231775	3.71406297398605e-05	0.000142601396790861
PPYR_03250_EVM prediction Ppyr1.4_LG10.560	PPYR_03250	142.892878878524	-11.7075694294145	1.20534424563188	6.73542164744221e-25	2.70256103738743e-23
PPYR_03251_EVM prediction Ppyr1.4_LG10.561	PPYR_03251	263.591329224994	-3.96150122981926	0.644069712162997	1.32526143470788e-10	1.12535215405654e-09
PPYR_03252_EVM prediction Ppyr1.4_LG10.562	PPYR_03252	223.943590529954	-0.618876545509611	0.205956687039909	0.00214046432861349	0.005786072213314
PPYR_03256_EVM prediction Ppyr1.4_LG10.566	PPYR_03256	1176.81291112913	1.65386972189341	0.209316008041099	6.04729387514444e-16	9.26194680218768e-15
PPYR_03257_EVM prediction Ppyr1.4_LG10.567	PPYR_03257	292.379744186452	3.09431779230378	0.241846543873077	2.50007730474266e-38	3.30510219686979e-36
PPYR_03258_EVM prediction Ppyr1.4_LG10.568	PPYR_03258	3.20435855312941	-5.76046997708142	2.36580531192053	0.00119916580233353	0.00343216119223034
PPYR_03259_EVM prediction Ppyr1.4_LG10.569	PPYR_03259	33.865320608587	1.59863066058206	0.776334428500156	0.00726101468140462	0.0171669961189308
PPYR_03261_EVM prediction Ppyr1.4_LG10.571	PPYR_03261	2077.14521874923	-3.4282052325111	0.281464317877422	7.42323060069672e-35	6.95733978463806e-33
PPYR_03262_EVM prediction Ppyr1.4_LG10.572	PPYR_03262	262.640870588761	2.2021901942042	0.201232215904909	8.99500108534459e-29	4.91166167960186e-27
PPYR_03263_EVM prediction Ppyr1.4_LG10.573	PPYR_03263	2348.36694731669	0.806574743600368	0.254812379207997	0.00100348447621799	0.00291730591130134
PPYR_03264_EVM prediction Ppyr1.4_LG10.574	PPYR_03264	3183.12253971954	-0.878805397927912	0.11538815248362	1.77121026648961e-14	2.36644997200457e-13
PPYR_03268_EVM prediction Ppyr1.4_LG10.578	PPYR_03268	2292.09154963235	-3.87747172499195	0.823508517903952	4.19353162967522e-07	2.21474195698449e-06
PPYR_03273_EVM prediction Ppyr1.4_LG10.583	PPYR_03273	308.328213045413	0.919233398731081	0.350435062911968	0.00505028554807643	0.012443895663781
PPYR_03274_EVM prediction Ppyr1.4_LG10.584	PPYR_03274	120.103996616322	-1.28505275292615	0.338692363665345	6.56787827969291e-05	0.000242891588087937
PPYR_03278_EVM prediction Ppyr1.4_LG10.588	PPYR_03278	90.3577701272587	-1.60044505451126	0.651183579470916	0.00427153664560902	0.0107378360152529
PPYR_03280_EVM prediction Ppyr1.4_LG10.590	PPYR_03280	1438.03177025405	-0.447481951263717	0.183504744828982	0.012894048347448	0.0285771885186901
PPYR_03282_EVM prediction Ppyr1.4_LG10.592	PPYR_03282	1445.75615430538	-1.20574573968355	0.197191886345547	4.32281266332589e-10	3.43391551161985e-09
PPYR_03284_EVM prediction Ppyr1.4_LG10.594	PPYR_03284	65.6900402625076	1.63515111502956	0.240010133669384	3.92932426711132e-12	4.05292717021964e-11
PPYR_03287_EVM prediction Ppyr1.4_LG10.597	PPYR_03287	172.222298917028	-1.06037120963139	0.3303938093005	0.000721495493846697	0.00216450785711427
PPYR_03288_EVM prediction Ppyr1.4_LG10.598	PPYR_03288	277.03278637999	-3.15101400999945	0.321079112678248	1.83578775321233e-23	6.21446317859666e-22
PPYR_03289_EVM prediction Ppyr1.4_LG10.599	PPYR_03289	96.4912506520701	-1.23978680649167	0.216139644625427	4.16660610786961e-09	2.95975147673837e-08
PPYR_03290_EVM prediction Ppyr1.4_LG10.600	PPYR_03290	374.278341178369	-1.65220955742468	0.324679501455674	1.1552818623039e-07	6.68318051988699e-07
PPYR_03294_EVM prediction Ppyr1.4_LG10.604	PPYR_03294	65.6900402625076	1.63515111502956	0.240010133669384	3.92932426711132e-12	4.05292717021964e-11
PPYR_03297_EVM prediction Ppyr1.4_LG10.607	PPYR_03297	139.566748488343	2.21784763296674	0.367104894608982	1.50695931466542e-10	1.26679397810462e-09
PPYR_03299_EVM prediction Ppyr1.4_LG10.609	PPYR_03299	170.586354217746	1.03145627587206	0.295187417533936	0.000228988942404913	0.000758605151058638
PPYR_03300_EVM prediction Ppyr1.4_LG10.610	PPYR_03300	55.4234854374566	0.95607623284834	0.369642249202916	0.00502265957712806	0.0123914290102816
PPYR_03301_EVM prediction Ppyr1.4_LG10.611	PPYR_03301	333.541885499343	-0.768858541056691	0.236367885873122	0.000858220419838369	0.00253728584104286
PPYR_03305_EVM prediction Ppyr1.4_LG10.615	PPYR_03305	2516.31575044947	-0.954260438736241	0.195930370776829	8.33526573029582e-07	4.19906146437165e-06
PPYR_03310_EVM prediction Ppyr1.4_LG10.620	PPYR_03310	86.4717062248314	7.71331855599957	1.45140216984239	7.69252971651751e-11	6.70906116039884e-10
PPYR_03311_EVM prediction Ppyr1.4_LG10.621	PPYR_03311	187.816507480524	-0.677393871300556	0.253146057985254	0.00582502831622996	0.0141337964883176
PPYR_03312_EVM prediction Ppyr1.4_LG10.622	PPYR_03312	1671.44115946019	-2.07249710155503	0.260229847387297	4.36996456463932e-16	6.80922890413217e-15
PPYR_03313_EVM prediction Ppyr1.4_LG10.623	PPYR_03313	1135.89970905097	0.715039107517985	0.217189149536096	0.000787279417677812	0.00234410673461727
PPYR_03315_EVM prediction Ppyr1.4_LG10.625	PPYR_03315	2061.72784135082	0.570304755952267	0.233336331241323	0.011775235902052	0.0264222239939022
PPYR_03317_EVM prediction Ppyr1.4_LG10.627	PPYR_03317	14236.4957916438	1.86259125389469	0.583438109825217	0.000209025088880777	0.000696694822519553
PPYR_03320_EVM prediction Ppyr1.4_LG10.630	PPYR_03320	4811.11590293322	-1.91829282860807	0.40966677314784	7.82546373522852e-07	3.96450177695583e-06
PPYR_03321_EVM prediction Ppyr1.4_LG10.631	PPYR_03321	235.794134891594	-1.81593902662032	0.306425174756219	9.47611501460787e-10	7.31472209394347e-09
PPYR_03323_EVM prediction Ppyr1.4_LG10.633	PPYR_03323	3336.85696656406	0.818235503966317	0.335491187820887	0.00925744190934723	0.0212977125736384
PPYR_03327_EVM prediction Ppyr1.4_LG10.637	PPYR_03327	2223.98233585852	-3.63838958487743	0.307650031658486	3.19243180259087e-50	9.54613119255683e-48
PPYR_03328_EVM prediction Ppyr1.4_LG10.638	PPYR_03328	1062.29560109119	-3.1128692495117	0.640191313732279	2.05301886032773e-07	1.14037434174506e-06
PPYR_03329_EVM prediction Ppyr1.4_LG10.639	PPYR_03329	59.2370029214737	2.09655484147649	0.476142778373172	2.02494274576445e-06	9.6294039924482e-06
PPYR_03330_EVM prediction Ppyr1.4_LG10.640	PPYR_03330	208.505289822512	3.23259402605243	0.449642967543636	4.89400824976007e-14	6.18971295153441e-13
PPYR_03332_EVM prediction Ppyr1.4_LG10.642	PPYR_03332	38928.353989146	-3.67156462345732	0.311004112662052	6.94844384339811e-33	5.38675964378006e-31
PPYR_03333_EVM prediction Ppyr1.4_LG10.643	PPYR_03333	2821.30081370601	-0.580757534162227	0.171932155332857	0.000653292797740775	0.00197608483786763
PPYR_03334_EVM prediction Ppyr1.4_LG10.644	PPYR_03334	1035.92110759854	1.40848107291151	0.192472537743122	8.16645410422436e-14	1.00947339660388e-12
PPYR_03336_EVM prediction Ppyr1.4_LG10.646	PPYR_03336	1212.5591218533	1.67983156529731	0.176187022937031	3.3799640042794e-22	1.00115490400342e-20
PPYR_03337_EVM prediction Ppyr1.4_LG10.647	PPYR_03337	2131.77292779904	-3.1286580469022	0.380299351117409	3.5045606031576e-17	6.20786694147479e-16
PPYR_03343_EVM prediction Ppyr1.4_LG10.653	PPYR_03343	3650.82280477139	-0.725298242646084	0.316551068044805	0.0159781436084603	0.0344733732311721
PPYR_03346_EVM prediction Ppyr1.4_LG10.656	PPYR_03346	704.023839360151	0.392997524036646	0.173605743198761	0.0220083937130555	0.0456337158068787
PPYR_03347_EVM prediction Ppyr1.4_LG10.657	PPYR_03347	294.985142183561	0.627801661187578	0.249439529201265	0.00905932829721157	0.0208801805991338
PPYR_03349_EVM prediction Ppyr1.4_LG10.659	PPYR_03349	253.772397344481	-1.17606191141408	0.14718970127786	6.97944002775461e-16	1.05735569732895e-14
PPYR_03351_EVM prediction Ppyr1.4_LG10.661	PPYR_03351	10747.3923649727	-3.37363485619762	0.24300242029537	1.53934445048754e-44	2.97425030056508e-42
PPYR_03352_EVM prediction Ppyr1.4_LG10.662	PPYR_03352	973.593724506593	-1.65455547479664	0.248813827167245	1.03212834079367e-11	1.00875485074145e-10
PPYR_03353_EVM prediction Ppyr1.4_LG10.663	PPYR_03353	391.921742156337	3.58725774058969	0.279489136541231	8.03634500125921e-39	1.1091039216573e-36
PPYR_03354_EVM prediction Ppyr1.4_LG10.664	PPYR_03354	1303.12076178671	0.544070968220802	0.233320020436275	0.0154592865501562	0.0334977880923761
PPYR_03355_EVM prediction Ppyr1.4_LG10.665	PPYR_03355	2563.55362064422	-4.02783412485365	0.378370493903722	3.48437524634553e-27	1.6895856648206e-25
PPYR_03356_EVM prediction Ppyr1.4_LG10.666	PPYR_03356	135.37569787686	-2.63636929907378	0.372774386811216	2.8879976346267e-13	3.35526015663985e-12
PPYR_03359_EVM prediction Ppyr1.4_LG10.669	PPYR_03359	452.674899646693	-0.764094990103237	0.202983660874533	0.000120647400867957	0.000422770844726749
PPYR_03362_EVM prediction Ppyr1.4_LG10.672	PPYR_03362	396.075829102926	-1.72898525057453	0.166136484115889	1.27613453092508e-25	5.50755105631893e-24
PPYR_03363_EVM prediction Ppyr1.4_LG10.673	PPYR_03363	1337.31763546311	3.46226051060271	0.300848249826418	6.61022443037969e-32	4.71692094438287e-30
PPYR_03365_EVM prediction Ppyr1.4_LG10.675	PPYR_03365	92.873931753451	-0.585008723517797	0.203111321591377	0.0033491421698647	0.00866183618437619
PPYR_03366_EVM prediction Ppyr1.4_LG10.676	PPYR_03366	520.251512272979	1.07707052218823	0.211698804967666	1.79989363216726e-07	1.00644987205648e-06
PPYR_03367_EVM prediction Ppyr1.4_LG10.677	PPYR_03367	1079.29262639666	2.32324567063654	0.494435025357309	2.68092602437062e-07	1.46709150065667e-06
PPYR_03368_EVM prediction Ppyr1.4_LG10.678	PPYR_03368	1583.81336858221	5.1945018622145	0.443975462790313	2.70532243693263e-33	2.206243148405e-31
PPYR_03370_EVM prediction Ppyr1.4_LG10.680	PPYR_03370	63.5690860002682	0.854021280141681	0.314005113532002	0.00391800425350461	0.00994458690801845
PPYR_03373_EVM prediction Ppyr1.4_LG10.683	PPYR_03373	477.771745828137	-0.749625156460459	0.238127603947778	0.00122322356107811	0.00349067591537833
PPYR_03375_EVM prediction Ppyr1.4_LG10.685	PPYR_03375	34.7733276893466	-5.1407023605913	0.841739220193332	1.73868495517141e-10	1.44802018249322e-09
PPYR_03376_EVM prediction Ppyr1.4_LG10.686	PPYR_03376	255.257817434507	0.96306156341803	0.302058713028284	0.000701746554388715	0.00210994373391618
PPYR_03379_EVM prediction Ppyr1.4_LG10.689	PPYR_03379	853.176228642574	1.09522713471327	0.200198733835814	1.98230043658684e-08	1.28660006114182e-07
PPYR_03380_EVM prediction Ppyr1.4_LG10.690	PPYR_03380	1073.1276194991	8.32009461491923	0.613355783776152	6.22019215584778e-45	1.28064579156217e-42
PPYR_03381_EVM prediction Ppyr1.4_LG10.691	PPYR_03381	404.148233108104	-9.35906471409798	1.43057529303246	1.62936758765483e-11	1.56207843766084e-10
PPYR_03384_EVM prediction Ppyr1.4_LG10.694	PPYR_03384	465.65275380262	-0.964002907447409	0.134604634097602	5.09876980398732e-13	5.73794354554451e-12
PPYR_03386_EVM prediction Ppyr1.4_LG10.696	PPYR_03386	215.637095295706	0.703660367210824	0.205415634177785	0.000462126378292758	0.00143944573040148
PPYR_03394_EVM prediction Ppyr1.4_LG10.704	PPYR_03394	1241.91062666594	1.511897903132	0.271438761307004	6.9760567915592e-09	4.81121895909895e-08
PPYR_03397_EVM prediction Ppyr1.4_LG10.707	PPYR_03397	135.592237739598	2.31239375448945	0.574998107649467	6.1173648528397e-06	2.69194061621632e-05
PPYR_03401_EVM prediction Ppyr1.4_LG10.711	PPYR_03401	15.1568437161591	6.95316661328096	2.74069633717726	2.53255548460731e-06	1.18371285192345e-05
PPYR_03402_EVM prediction Ppyr1.4_LG10.712	PPYR_03402	15.1568437161591	6.95316661328096	2.74069633717726	2.53255548460731e-06	1.18371285192345e-05
PPYR_03404_EVM prediction Ppyr1.4_LG10.714	PPYR_03404	519.318471596813	0.785310907696318	0.362106136404435	0.018880802634612	0.0398594722286252
PPYR_03411_EVM prediction Ppyr1.4_LG10.721	PPYR_03411	5321.62710261302	-3.07650214217482	0.281874138058784	1.93094912323832e-28	1.02324008602321e-26
PPYR_03412_EVM prediction Ppyr1.4_LG10.722	PPYR_03412	1760.04203294534	0.858153983204315	0.277043655743948	0.00103090263009744	0.0029880235705963
PPYR_03416_EVM prediction Ppyr1.4_LG10.726	PPYR_03416	32402.298982798	-2.94968395022659	0.236729309594258	2.48744558997017e-36	2.86603937288398e-34
PPYR_03419_EVM prediction Ppyr1.4_LG10.729	PPYR_03419	152.909880065161	-2.96552525770877	0.563988360421788	2.692514934148e-08	1.71883643036367e-07
PPYR_03421_EVM prediction Ppyr1.4_LG10.731	PPYR_03421	97.5929432929245	1.87082753323427	0.615288859927942	0.000365065283096525	0.00116278338585069
PPYR_03423_EVM prediction Ppyr1.4_LG10.733	PPYR_03423	809.763110789455	2.15424568194043	0.323241066273912	3.6413238528383e-12	3.77321668876207e-11
PPYR_03424_EVM prediction Ppyr1.4_LG10.734	PPYR_03424	5.62979173331921	5.43775456418623	2.31669461303234	1.62445479228306e-05	6.62387264165031e-05
PPYR_03427_EVM prediction Ppyr1.4_LG10.737	PPYR_03427	602.655106516996	-1.52985035974678	0.337470508147192	2.14217411385657e-06	1.01369874513658e-05
PPYR_03429_EVM prediction Ppyr1.4_LG10.739	PPYR_03429	39.1580450049218	2.85178543621017	0.68901196060083	4.51327510897704e-06	2.02871231544891e-05
PPYR_03432_EVM prediction Ppyr1.4_LG10.742	PPYR_03432	342.506678440064	0.692430668682887	0.169311839492113	3.00154884524862e-05	0.000117215335657579
PPYR_03436_EVM prediction Ppyr1.4_LG10.746	PPYR_03436	13.8882779205947	0.85101974575325	1.59220782179681	0.0159541611253677	0.0344346442648785
PPYR_03437_EVM prediction Ppyr1.4_LG10.747	PPYR_03437	16.2748082932715	7.01897263895088	2.35249159811086	6.3716650039082e-08	3.83245884981241e-07
PPYR_03438_EVM prediction Ppyr1.4_LG10.748	PPYR_03438	537.698589001644	2.45920634179626	0.423406084700346	5.6573276765297e-10	4.44899050028407e-09
PPYR_03439_EVM prediction Ppyr1.4_LG10.749	PPYR_03439	248.72888999534	3.24002346335853	0.531259519824885	5.24548898244626e-11	4.66558754465599e-10
PPYR_03442_EVM prediction Ppyr1.4_LG10.752	PPYR_03442	48.1620884829208	2.1893916730004	0.680820170887339	0.00017576087336134	0.000594603758818721
PPYR_03443_EVM prediction Ppyr1.4_LG10.753	PPYR_03443	97.1579215681774	-2.97074937038459	0.303858454163076	2.60729543242184e-23	8.54961444798588e-22
PPYR_03446_EVM prediction Ppyr1.4_LG10.756	PPYR_03446	2023.9211791755	0.918536121306272	0.317139132927828	0.00212981509173672	0.00576100532783146
PPYR_03447_EVM prediction Ppyr1.4_LG10.757	PPYR_03447	811.47352085257	-2.91881879220999	0.365307288007714	2.58644368480776e-16	4.14325844866079e-15
PPYR_03449_EVM prediction Ppyr1.4_LG10.759	PPYR_03449	1858.5616667173	2.86589040833385	0.467662191640874	6.08299574645926e-11	5.3876123822131e-10
PPYR_03451_EVM prediction Ppyr1.4_LG10.761	PPYR_03451	2613.58600982808	1.5976353719986	0.314439988080984	8.75822392002503e-08	5.18597521035334e-07
PPYR_03452_EVM prediction Ppyr1.4_LG10.762	PPYR_03452	32.5207123649662	-1.8363381955929	0.652161317401844	0.00122487440476614	0.00349300582412761
PPYR_03453_EVM prediction Ppyr1.4_LG10.763	PPYR_03453	618.610878049687	3.85489929301957	0.408471660235668	1.73372395791489e-22	5.36301457819041e-21
PPYR_03460_EVM prediction Ppyr1.4_LG10.770	PPYR_03460	7.24298493505749	-1.81773249227023	0.516700316576498	9.66676081445401e-05	0.000345882760879567
PPYR_03461_EVM prediction Ppyr1.4_LG10.771	PPYR_03461	7.24298493505749	-1.81773249227023	0.516700316576498	9.66676081445401e-05	0.000345882760879567
PPYR_03464_EVM prediction Ppyr1.4_LG10.774	PPYR_03464	742.135244353372	1.59808149293799	0.616361456445537	0.00187226040661445	0.00512205155207585
PPYR_03467_EVM prediction Ppyr1.4_LG10.777	PPYR_03467	644.55237701277	1.25988238904564	0.215678098912198	2.52280115612659e-09	1.84530341990646e-08
PPYR_03468_EVM prediction Ppyr1.4_LG10.778	PPYR_03468	780.02183473715	-0.460220222703848	0.1711666851525	0.00644845410770707	0.0154671763060911
PPYR_03469_EVM prediction Ppyr1.4_LG10.779	PPYR_03469	401.655628320505	-0.649557412288773	0.285615379247506	0.0181420367981198	0.0384874729979031
PPYR_03470_EVM prediction Ppyr1.4_LG10.780	PPYR_03470	1212.96756989676	-1.03900272472285	0.285276803607015	0.000154532390620651	0.000529397788817445
PPYR_03472_EVM prediction Ppyr1.4_LG10.782	PPYR_03472	8619.61446856209	-3.16554322135536	0.31848390199374	5.42015060481138e-24	1.95047769185748e-22
PPYR_03473_EVM prediction Ppyr1.4_LG10.783	PPYR_03473	1591.14108371305	-2.89850175562553	0.274796950780393	1.07235631445381e-26	5.06305374181406e-25
PPYR_03476_EVM prediction Ppyr1.4_LG10.786	PPYR_03476	173.753744615476	-1.15266859785436	0.466685553744311	0.00639032243272702	0.0153511972900954
PPYR_03477_EVM prediction Ppyr1.4_LG10.787	PPYR_03477	1367.4853282608	-0.861715300307326	0.238586479184544	0.000204856173572597	0.00068443433995697
PPYR_03478_EVM prediction Ppyr1.4_LG10.788	PPYR_03478	615.005454851501	-2.36309768611106	0.250455033806701	9.0585799710442e-22	2.5337796404531e-20
PPYR_03481_EVM prediction Ppyr1.4_LG10.791	PPYR_03481	261.895568457168	2.73672031612042	0.852250187542566	7.53881485810113e-05	0.000276115414998227
PPYR_03482_EVM prediction Ppyr1.4_LG10.792	PPYR_03482	81.5874642917802	3.12827882648754	0.806668032523776	4.74674408857562e-06	2.12908425030076e-05
PPYR_03488_EVM prediction Ppyr1.4_LG10.798	PPYR_03488	464.830112619685	0.947708042915098	0.395688761280427	0.00854790963779677	0.0198544843982041
PPYR_03490_EVM prediction Ppyr1.4_LG10.800	PPYR_03490	3312.61969665068	-2.55586284438789	0.366106236291899	4.59843130454949e-13	5.18417403535341e-12
PPYR_03493_EVM prediction Ppyr1.4_LG10.803	PPYR_03493	329.291986765395	1.12141586469132	0.465271966873538	0.00645687592865785	0.0154785082626482
PPYR_03495_EVM prediction Ppyr1.4_LG10.805	PPYR_03495	1540.48409021849	1.25103507822362	0.421937696848323	0.00105602042076182	0.00305659379219814
PPYR_03496_EVM prediction Ppyr1.4_LG10.806	PPYR_03496	1540.48409021849	1.25103507822362	0.421937696848323	0.00105602042076182	0.00305659379219814
PPYR_03500_EVM prediction Ppyr1.4_LG10.810	PPYR_03500	673.617869211882	-1.18115065812304	0.169023079894936	1.62525895691187e-12	1.7386394582501e-11
PPYR_03503_EVM prediction Ppyr1.4_LG10.813	PPYR_03503	27.2194662854076	-2.36425407069315	1.21867224119257	0.00709621043070462	0.0168216887125744
PPYR_03508_EVM prediction Ppyr1.4_LG10.818	PPYR_03508	1025.1908032464	-1.77321732909751	0.24176820665755	7.22365857847988e-14	8.97348447943905e-13
PPYR_03514_EVM prediction Ppyr1.4_LG10.824	PPYR_03514	601.539908589158	0.677962825105256	0.313653705056026	0.0223464747233096	0.0462659703346597
PPYR_03516_EVM prediction Ppyr1.4_LG10.826	PPYR_03516	1025.1908032464	-1.77321732909751	0.24176820665755	7.22365857847988e-14	8.97348447943905e-13
PPYR_03521_EVM prediction Ppyr1.4_LG10.831	PPYR_03521	369.971798410098	1.34273816465201	0.370147059863828	8.42097526713116e-05	0.000305220861125253
PPYR_03522_EVM prediction Ppyr1.4_LG10.832	PPYR_03522	122.445569961439	-0.880981403170522	0.281364622805265	0.00114115923385713	0.00328109405174259
PPYR_03523_EVM prediction Ppyr1.4_LG10.833	PPYR_03523	40.4605866229488	-1.0454836844832	0.462755972138008	0.011948000505923	0.0267620721159064
PPYR_03524_EVM prediction Ppyr1.4_LG10.834	PPYR_03524	96.0384295981113	1.84603758190796	0.279345727768973	8.94155699198644e-12	8.78006366398418e-11
PPYR_03525_EVM prediction Ppyr1.4_LG10.835	PPYR_03525	245.498358562829	0.84771051049197	0.396329122049271	0.0191876278717634	0.04039856134811
PPYR_03526_EVM prediction Ppyr1.4_LG10.836	PPYR_03526	401.569123749684	1.50646233902273	0.214897963651718	6.68324774862443e-13	7.4213004840826e-12
PPYR_03527_EVM prediction Ppyr1.4_LG10.837	PPYR_03527	181.058542100451	1.51450079309831	0.246217901599798	1.83659325637318e-10	1.5265238058763e-09
PPYR_03528_EVM prediction Ppyr1.4_LG10.838	PPYR_03528	176.444675381288	-1.25232103137065	0.267354868805567	1.38908579885111e-06	6.75921292048473e-06
PPYR_03529_EVM prediction Ppyr1.4_LG10.839	PPYR_03529	2.82470130152391	2.36923851311308	2.76212743920117	0.0209461263492672	0.0436618092648045
PPYR_03531_EVM prediction Ppyr1.4_LG10.841	PPYR_03531	943.950199519005	2.11747423016972	0.332643122340799	2.6165741954486e-11	2.4341892830103e-10
PPYR_03532_EVM prediction Ppyr1.4_LG10.842	PPYR_03532	694.603370969391	-1.44987159106357	0.371471117117354	3.73117337264845e-05	0.000143214567197713
PPYR_03535_EVM prediction Ppyr1.4_LG10.845	PPYR_03535	32366.0586611118	-4.3043756063868	0.511693724312415	7.6930104236857e-18	1.4864079678626e-16
PPYR_03537_EVM prediction Ppyr1.4_LG10.847	PPYR_03537	77383.7395833678	-5.35533613534157	1.6940271382076	9.5338512518318e-05	0.000341813703931994
PPYR_03538_EVM prediction Ppyr1.4_LG10.848	PPYR_03538	66.6409504740895	-2.11494092622356	0.659531851071862	0.000298129121820375	0.000964503771494613
PPYR_03545_EVM prediction Ppyr1.4_LG10.855	PPYR_03545	512.531749382013	2.06993410048647	0.411474331145792	6.44095374362732e-08	3.87228042442391e-07
PPYR_03546_EVM prediction Ppyr1.4_LG10.856	PPYR_03546	1166.41690201685	-0.682029988462237	0.179658510636041	0.00012004606912681	0.000421016079911647
PPYR_03548_EVM prediction Ppyr1.4_LG10.858	PPYR_03548	243.098828566288	2.07097312264978	1.29190469210546	0.0140303868473161	0.0307748034959522
PPYR_03549_EVM prediction Ppyr1.4_LG10.859	PPYR_03549	54.251057085102	1.31916211369459	0.541465665379973	0.00479021296243929	0.0118906276854991
PPYR_03550_EVM prediction Ppyr1.4_LG10.860	PPYR_03550	340.515754463676	5.47612093044604	0.772595393988622	3.48619009058853e-14	4.50443017980467e-13
PPYR_03551_EVM prediction Ppyr1.4_LG10.861	PPYR_03551	448.846906501814	-1.9963234566611	0.330729491417162	4.53793908465824e-10	3.6002512295782e-09
PPYR_03555_EVM prediction Ppyr1.4_LG10.865	PPYR_03555	278.906700869633	1.44461369533137	0.621986046714439	0.00475318639755346	0.0118114895067024
PPYR_03558_EVM prediction Ppyr1.4_LG10.868	PPYR_03558	249.416079481662	-2.49172276694294	0.295475556148632	7.6104918527503e-18	1.47272984867012e-16
PPYR_03560_EVM prediction Ppyr1.4_LG10.870	PPYR_03560	393.70368053003	4.90526073726737	0.558210120104341	3.79290310958404e-20	9.1782408773152e-19
PPYR_03565_EVM prediction Ppyr1.4_LG10.875	PPYR_03565	408.147272883293	-0.865206909069991	0.192460214192313	4.19997329211734e-06	1.89875682417933e-05
PPYR_03566_EVM prediction Ppyr1.4_LG10.876	PPYR_03566	164.323810551722	-1.70230487587657	0.25304267497545	5.41298738672302e-12	5.4647675715317e-11
PPYR_03568_EVM prediction Ppyr1.4_LG10.878	PPYR_03568	6361.34833216026	-1.40307249235011	0.315145261012864	3.9464159335311e-06	1.79186687307365e-05
PPYR_03573_EVM prediction Ppyr1.4_LG10.883	PPYR_03573	44.2976602797283	1.15286427937567	0.599148953706082	0.0200735969176331	0.0420313944128967
PPYR_03575_EVM prediction Ppyr1.4_LG10.885	PPYR_03575	8.71420947029845	6.02178104481333	2.62198186013268	6.10651458343522e-05	0.000227234716009964
PPYR_03578_EVM prediction Ppyr1.4_LG10.888	PPYR_03578	526.672514473146	0.926648646231965	0.467397568051323	0.0240899213179118	0.0493387674219919
PPYR_03579_EVM prediction Ppyr1.4_LG10.889	PPYR_03579	10.4517893774701	3.39012704533387	2.15550324607893	0.00299576470666982	0.00784319552867757
PPYR_03581_EVM prediction Ppyr1.4_LG10.891	PPYR_03581	116.751106579688	2.74173630922051	0.469191219644772	3.3476915612314e-10	2.70029918545313e-09
PPYR_03586_EVM prediction Ppyr1.4_LG10.896	PPYR_03586	56.0385869121242	-5.08127659465674	0.840949110842927	1.73744038459543e-10	1.44802018249322e-09
PPYR_03587_EVM prediction Ppyr1.4_LG10.897	PPYR_03587	2175.18936298321	-3.40823010840103	0.406515713132999	9.60383389092052e-18	1.82749317933441e-16
PPYR_03589_EVM prediction Ppyr1.4_LG10.899	PPYR_03589	2703.22153415643	-10.2210777745414	1.33575647832999	1.44960958192708e-14	1.94921271300023e-13
PPYR_03591_EVM prediction Ppyr1.4_LG10.901	PPYR_03591	483.183106351136	-4.35901092242278	0.740063195806093	6.83751254710986e-10	5.34364157306489e-09
PPYR_03593_EVM prediction Ppyr1.4_LG10.903	PPYR_03593	56.0021855187129	1.77439657086595	0.500559422816701	8.29243307342529e-05	0.000301257353107169
PPYR_03596_EVM prediction Ppyr1.4_LG10.906	PPYR_03596	753.660420325356	2.76790450024015	0.436737871060095	1.49245090345709e-11	1.43629815298985e-10
PPYR_03600_EVM prediction Ppyr1.4_LG10.910	PPYR_03600	103.769885479164	-0.712900454376972	0.269144275908418	0.00601781505924464	0.0145425705847707
PPYR_03603_EVM prediction Ppyr1.4_LG10.913	PPYR_03603	1808.39049856332	-2.83875946972858	0.291099056526222	3.66277847844182e-23	1.18865206487728e-21
PPYR_03607_EVM prediction Ppyr1.4_LG10.917	PPYR_03607	281.780397280871	-4.15678534083641	0.463660245333543	5.02996612695708e-20	1.19416530412956e-18
PPYR_03608_EVM prediction Ppyr1.4_LG10.918	PPYR_03608	666.751059273947	-0.720079343985389	0.258251133986771	0.00403153584215245	0.0101998506530203
PPYR_03616_EVM prediction Ppyr1.4_LG10.926	PPYR_03616	28.7657878494763	-2.40448111811088	0.521287718934332	7.60377434366199e-07	3.8615366753761e-06
PPYR_03618_EVM prediction Ppyr1.4_LG10.928	PPYR_03618	3.68109825934913	4.14224727109682	2.2964649474946	0.000970069027067312	0.00283196116014374
PPYR_03622_EVM prediction Ppyr1.4_LG10.932	PPYR_03622	802.287397198423	-1.3277576382376	0.307265395156991	7.54147081553417e-06	3.25587253256424e-05
PPYR_03623_EVM prediction Ppyr1.4_LG10.933	PPYR_03623	88.6332223661346	7.27706075565767	0.98020473219534	4.58111779351513e-14	5.82330550291058e-13
PPYR_03624_EVM prediction Ppyr1.4_LG10.934	PPYR_03624	40.5653107564659	0.788974508314138	0.269684848076604	0.0023423281965368	0.00626566556343038
PPYR_03627_EVM prediction Ppyr1.4_LG10.937	PPYR_03627	2300.30106997179	-1.21964034843847	0.329002550077855	9.58221092492678e-05	0.000343248679424288
PPYR_03628_EVM prediction Ppyr1.4_LG10.938	PPYR_03628	3159.16129800027	1.39561853151629	0.404281820667124	0.000159131205977749	0.000543226098362203
PPYR_03629_EVM prediction Ppyr1.4_LG10.939	PPYR_03629	21.0350474819579	8.23935303876716	2.42003929432046	1.10805762634045e-11	1.07960401312721e-10
PPYR_03630_EVM prediction Ppyr1.4_LG10.940	PPYR_03630	295.702395065862	0.981828969092406	0.491533348567435	0.0215548293752857	0.0447745785848848
PPYR_03631_EVM prediction Ppyr1.4_LG10.941	PPYR_03631	1297.78485887255	-0.951179761422742	0.3474234874149	0.00372430497441115	0.0095002545139184
PPYR_03635_EVM prediction Ppyr1.4_LG10.945	PPYR_03635	184.18195647621	1.61203353476543	0.383855336084948	6.05976658210849e-06	2.66940050875835e-05
PPYR_03637_EVM prediction Ppyr1.4_LG10.947	PPYR_03637	63.2653403669462	1.28504592340755	0.449567037421395	0.00146030430222607	0.00409556983735086
PPYR_03638_EVM prediction Ppyr1.4_LG10.948	PPYR_03638	4.45005617752479	2.29777820199532	1.07347171108578	0.00643893946862368	0.0154532086349025
PPYR_03643_EVM prediction Ppyr1.4_LG10.953	PPYR_03643	1420.25807858057	-2.50382691855219	0.337454372260053	2.57295929940431e-14	3.3801041674915e-13
PPYR_03645_EVM prediction Ppyr1.4_LG10.955	PPYR_03645	226.983566570017	0.974567227092956	0.438919881159646	0.0126889538401077	0.0282054108456482
PPYR_03648_EVM prediction Ppyr1.4_LG10.958	PPYR_03648	491.774476506406	-0.733348750733844	0.226691910608523	0.000912404845784531	0.00268295304570544
PPYR_03649_EVM prediction Ppyr1.4_LG10.959	PPYR_03649	1127.03090862145	0.43036726090054	0.122373520555445	0.000371291808245442	0.00118111798879293
PPYR_03650_EVM prediction Ppyr1.4_LG10.960	PPYR_03650	1101.93646946853	-1.01532482351203	0.16914152413265	1.31242032696337e-09	9.91738079803429e-09
PPYR_03655_EVM prediction Ppyr1.4_LG10.965	PPYR_03655	37.7717667729362	5.0649176400612	0.945199762747509	2.74439295434692e-08	1.74869767192506e-07
PPYR_03663_EVM prediction Ppyr1.4_LG10.973	PPYR_03663	4513.60797478504	-0.765426024072417	0.272247758154872	0.00355438531199411	0.00912314022753608
PPYR_03669_EVM prediction Ppyr1.4_LG10.979	PPYR_03669	193.438956363072	-3.69640948666184	0.590604475031398	6.73447756486015e-11	5.92700096265443e-10
PPYR_03670_EVM prediction Ppyr1.4_LG10.980	PPYR_03670	3.31883504896065	-8.05838601997952	3.05332601949295	7.35534400848796e-06	3.18098365711434e-05
PPYR_03671_EVM prediction Ppyr1.4_LG10.981	PPYR_03671	6.62290160789735	5.91499179869559	2.5058096168055	1.23573445606357e-05	5.13383692811855e-05
PPYR_03677_EVM prediction Ppyr1.4_LG10.987	PPYR_03677	1578.27615303388	-4.51204193717808	1.42726136899652	0.000186984445728908	0.0006292437443487
PPYR_03678_EVM prediction Ppyr1.4_LG10.988	PPYR_03678	942.563678529626	4.12194379245637	0.335234295192726	3.00233285346711e-36	3.36663377738334e-34
PPYR_03680_EVM prediction Ppyr1.4_LG10.990	PPYR_03680	109.425528268645	-1.75599375060394	0.829427841335006	0.0083282996382739	0.0193838241580952
PPYR_03682_EVM prediction Ppyr1.4_LG10.992	PPYR_03682	1773.25431515008	1.37764568960407	0.224623615044755	2.74198213229303e-10	2.23613984412131e-09
PPYR_03685_EVM prediction Ppyr1.4_LG10.995	PPYR_03685	573.829325072134	-0.7886447223348	0.179278359529202	7.88402970161196e-06	3.39326693017631e-05
PPYR_03686_EVM prediction Ppyr1.4_LG10.996	PPYR_03686	903.50504880378	-1.2537540531883	0.438181788768245	0.00170319430356385	0.00471050809479374
PPYR_03687_EVM prediction Ppyr1.4_LG10.997	PPYR_03687	24.4889294815731	-1.44429419524378	0.543069645149898	0.00271789440036248	0.00718744644564515
PPYR_03692_EVM prediction Ppyr1.4_LG10.1002	PPYR_03692	167.774525634939	5.09090153182895	0.439714719502222	1.64767281821684e-31	1.13698477604315e-29
PPYR_03698_EVM prediction Ppyr1.4_LG10.1008	PPYR_03698	120.804079421811	2.73945070913589	0.468116947107445	3.02772617236517e-10	2.45799696177984e-09
PPYR_03699_EVM prediction Ppyr1.4_LG10.1009	PPYR_03699	1068.55498997802	1.68555469377301	0.277905552801332	2.91074199180508e-10	2.36915156675826e-09
PPYR_03701_EVM prediction Ppyr1.4_LG10.1011	PPYR_03701	458.843547943941	1.40776145512895	0.834206911831846	0.0182646739356182	0.0387084103876863
PPYR_03705_EVM prediction Ppyr1.4_LG10.1015	PPYR_03705	593.091394218555	1.13638708292333	0.213860058222593	5.37415132751423e-08	3.26215401267526e-07
PPYR_03706_EVM prediction Ppyr1.4_LG10.1016	PPYR_03706	7.7096601819018	5.79786703995616	2.34182051051279	1.06777733787968e-05	4.48802395797552e-05
PPYR_03707_EVM prediction Ppyr1.4_LG10.1017	PPYR_03707	418.058102463819	1.20357607920846	0.371782066414633	0.000471590216190393	0.0014667413385674
PPYR_03710_EVM prediction Ppyr1.4_LG10.1020	PPYR_03710	3147.80384784397	-1.05249202912237	0.246656139785419	1.13448261738694e-05	4.74773981731509e-05
PPYR_03714_EVM prediction Ppyr1.4_LG10.1024	PPYR_03714	536.651628580096	2.31728427762202	0.327846596074413	1.82052377968052e-13	2.17544796850692e-12
PPYR_03717_EVM prediction Ppyr1.4_LG10.1027	PPYR_03717	96.0257583390225	8.1934950436417	1.30418284461904	1.10195480557351e-14	1.50102498950084e-13
PPYR_03718_EVM prediction Ppyr1.4_LG10.1028	PPYR_03718	105.301051437764	3.05312059044364	1.33253933707531	0.00122274827222957	0.00349011262521162
PPYR_03719_EVM prediction Ppyr1.4_LG10.1029	PPYR_03719	555.03925875855	10.678329829046	1.43500250280189	3.72176396116944e-19	8.20028659444334e-18
PPYR_03722_EVM prediction Ppyr1.4_LG10.1032	PPYR_03722	343.656398988236	1.28497936225885	0.55578758684476	0.00638275990318939	0.015338898129383
PPYR_03724_EVM prediction Ppyr1.4_LG10.1034	PPYR_03724	61.2805937341607	1.5676622944149	0.904861848931146	0.0137444031355302	0.0302516577250479
PPYR_03725_EVM prediction Ppyr1.4_LG10.1035	PPYR_03725	22.9056152940084	1.54805926932383	0.72896102996825	0.00627928311679473	0.0151046766259002
PPYR_03729_EVM prediction Ppyr1.4_LG10.1039	PPYR_03729	101.708407064342	1.69021490636879	0.745974191272551	0.00368625659384226	0.009417350805953
PPYR_03730_EVM prediction Ppyr1.4_LG10.1040	PPYR_03730	150.172814242345	7.59723451774674	0.949269017323165	1.10246855848051e-15	1.63663151607054e-14
PPYR_03731_EVM prediction Ppyr1.4_LG10.1041	PPYR_03731	230.884660107028	-0.646104331198675	0.232177966247054	0.00430873900544374	0.0108183632885582
PPYR_03733_EVM prediction Ppyr1.4_LG10.1043	PPYR_03733	22829.4878960296	-4.113858233314	0.330761226259385	3.18573204872526e-36	3.54067334512748e-34
PPYR_03736_EVM prediction Ppyr1.4_LG10.1046	PPYR_03736	249.112231588528	1.40453909774299	0.493098129212664	0.0010743756042525	0.00310399889896644
PPYR_03737_EVM prediction Ppyr1.4_LG10.1047	PPYR_03737	8634.58989194783	-2.43966365436843	0.518052931721517	5.20533927231083e-07	2.70475200334926e-06
PPYR_03739_EVM prediction Ppyr1.4_LG10.1049	PPYR_03739	933.552099624025	5.8620883504973	0.736020477556045	4.28789001527357e-17	7.55282057529042e-16
PPYR_03740_EVM prediction Ppyr1.4_LG10.1050	PPYR_03740	16.8536256263245	4.54153545415997	1.12843198593889	1.00297687028436e-05	4.23692785533176e-05
PPYR_03749_EVM prediction Ppyr1.4_LG2.2	PPYR_03749	53.1293482334846	-4.96915856683846	0.892575071790229	3.98252164917977e-09	2.83701017538563e-08
PPYR_03750_EVM prediction Ppyr1.4_LG2.3	PPYR_03750	88.5940020123962	0.796705969093941	0.34272567895038	0.0133251617504088	0.0294475992298759
PPYR_03756_EVM prediction Ppyr1.4_LG2.9	PPYR_03756	1120.49327122502	-1.37458013986534	0.233599311762346	1.62999162414054e-09	1.21706687322123e-08
PPYR_03757_EVM prediction Ppyr1.4_LG2.10	PPYR_03757	166.047834549192	-0.67044502675181	0.207705274559867	0.000984860702178485	0.00286914070022259
PPYR_03758_EVM prediction Ppyr1.4_LG2.11	PPYR_03758	32.8850536453117	4.08322995662342	0.992066520623302	2.62475240504545e-06	1.22361787137958e-05
PPYR_03770_EVM prediction Ppyr1.4_LG2.23	PPYR_03770	249.403291374381	1.1126436796854	0.423383602193569	0.00370173849905435	0.00945305689500275
PPYR_03774_EVM prediction Ppyr1.4_LG2.27	PPYR_03774	237.992573474658	0.683679737526666	0.186607425150355	0.000186375990974158	0.000627532458617815
PPYR_03775_EVM prediction Ppyr1.4_LG2.28	PPYR_03775	1810.92005408824	-3.84579230166791	0.292869611457141	3.88315935669078e-40	5.73748216007994e-38
PPYR_03776_EVM prediction Ppyr1.4_LG2.29	PPYR_03776	418.822900690939	-0.860653018343177	0.184175624827216	2.11041887875115e-06	9.99801987862529e-06
PPYR_03781_EVM prediction Ppyr1.4_LG2.34	PPYR_03781	21.3358128826292	-2.13048609175624	0.47548856789411	1.48925288653466e-06	7.21030339321079e-06
PPYR_03782_EVM prediction Ppyr1.4_LG2.35	PPYR_03782	563.117038890504	1.90094795566814	0.466285315022011	6.77343191275518e-06	2.94861460631862e-05
PPYR_03784_EVM prediction Ppyr1.4_LG2.37	PPYR_03784	19.5175113732669	-2.14737103066696	0.433452302885068	1.37438146006458e-07	7.84227930801957e-07
PPYR_03785_EVM prediction Ppyr1.4_LG2.38	PPYR_03785	25.1866537691629	-1.53968006368174	0.582948774236407	0.0025936045162733	0.0068893991370297
PPYR_03786_EVM prediction Ppyr1.4_LG2.39	PPYR_03786	563.117038890504	1.90094795566814	0.466285315022011	6.77343191275518e-06	2.94861460631862e-05
PPYR_03788_EVM prediction Ppyr1.4_LG2.41	PPYR_03788	354.378418441531	-0.967351438124147	0.292261865625777	0.000563781869344831	0.00172864660573773
PPYR_03793_EVM prediction Ppyr1.4_LG2.46	PPYR_03793	15.0569750470242	-3.66471468224282	0.665516915773703	6.07788076755302e-09	4.21724334583969e-08
PPYR_03794_EVM prediction Ppyr1.4_LG2.47	PPYR_03794	764.401047285002	2.1076887306744	0.272408580559259	1.54502942612948e-15	2.25890856376719e-14
PPYR_03795_EVM prediction Ppyr1.4_LG2.48	PPYR_03795	10.7401796685524	6.8853400397543	2.3954821996354	1.29415444540582e-08	8.58599349173361e-08
PPYR_03797_EVM prediction Ppyr1.4_LG2.50	PPYR_03797	4396.15076667905	-0.795201258590935	0.215484808736977	0.00017505501350922	0.000592591890744555
PPYR_03799_EVM prediction Ppyr1.4_LG2.52	PPYR_03799	587.226431373983	1.05643056901747	0.316158322131538	0.000389244543103918	0.00123105570809421
PPYR_03800_EVM prediction Ppyr1.4_LG2.53	PPYR_03800	18.616033673968	-1.88885835419145	0.593584854083442	0.000373905979256875	0.00118852167247005
PPYR_03801_EVM prediction Ppyr1.4_LG2.54	PPYR_03801	14098.6290213408	-2.31702383204661	0.356938281205435	1.98596589689233e-11	1.87673030090826e-10
PPYR_03805_EVM prediction Ppyr1.4_LG2.58	PPYR_03805	856.712592242365	-2.25129562034649	0.18850753572761	1.41045827282875e-33	1.18092969656375e-31
PPYR_03806_EVM prediction Ppyr1.4_LG2.59	PPYR_03806	5828.70512840516	-4.54172287023579	0.355731995111664	5.10045617991366e-38	6.67256553786829e-36
PPYR_03808_EVM prediction Ppyr1.4_LG2.61	PPYR_03808	113.670939294579	3.71465465256398	0.758045121898168	5.02089799255499e-08	3.06252830930054e-07
PPYR_03815_EVM prediction Ppyr1.4_LG2.68	PPYR_03815	178.106267599082	-0.948710593693762	0.266071148470697	0.000229161996191701	0.000758978246353264
PPYR_03816_EVM prediction Ppyr1.4_LG2.69	PPYR_03816	737.223662102829	-1.74711978895715	0.246736306745964	4.54099903985367e-13	5.12402578090946e-12
PPYR_03826_EVM prediction Ppyr1.4_LG2.79	PPYR_03826	8.5503217864123	-4.32839791653719	0.941433409660171	4.89259673562161e-07	2.56239042546588e-06
PPYR_03830_EVM prediction Ppyr1.4_LG2.83	PPYR_03830	108.883628263806	2.45496741947385	0.589450767927232	2.71623117940536e-06	1.26391802082815e-05
PPYR_03831_EVM prediction Ppyr1.4_LG2.84	PPYR_03831	14.1380848879703	1.65267206117046	0.819635153499427	0.00807522537122989	0.0188822855031235
PPYR_03832_EVM prediction Ppyr1.4_LG2.85	PPYR_03832	70.2177872926028	1.76853049416316	0.616610990782204	0.000712005041420999	0.00213771726397474
PPYR_03838_EVM prediction Ppyr1.4_LG2.91	PPYR_03838	5.37725502181193	4.88432271094921	2.40541317341302	0.000305514949303663	0.000985605509454073
PPYR_03841_EVM prediction Ppyr1.4_LG2.94	PPYR_03841	952.51155107663	4.09571226017814	0.551732254704475	3.43279890723448e-15	4.88250526341538e-14
PPYR_03852_EVM prediction Ppyr1.4_LG2.105	PPYR_03852	43.8216832518532	-2.0125190605975	0.431449012951388	7.33655146232715e-07	3.74095614353904e-06
PPYR_03853_EVM prediction Ppyr1.4_LG2.106	PPYR_03853	15.3372736879915	-1.05713556129935	0.357763237834926	0.00162621492996905	0.00451750349601443
PPYR_03854_EVM prediction Ppyr1.4_LG2.107	PPYR_03854	700.701812984843	-1.15107272177328	0.173619405466804	1.80944139980703e-11	1.72287904019533e-10
PPYR_03865_EVM prediction Ppyr1.4_LG2.118	PPYR_03865	112.037828680655	-0.955500186185576	0.298814490985907	0.000831762105473036	0.00246894357897326
PPYR_03866_EVM prediction Ppyr1.4_LG2.119	PPYR_03866	122.014882244167	-0.951082896782442	0.218779374732323	8.70926776611203e-06	3.72166362281732e-05
PPYR_03871_EVM prediction Ppyr1.4_LG2.124	PPYR_03871	834.860457121712	2.14304471110527	0.719572673341132	0.000285425926582617	0.000926269822209583
PPYR_03874_EVM prediction Ppyr1.4_LG2.127	PPYR_03874	57.1828000854464	1.11251292424322	0.408583226509667	0.00281339346981314	0.00741364007288779
PPYR_03882_EVM prediction Ppyr1.4_LG2.135	PPYR_03882	171.716951672787	1.48050566551366	0.388623428728069	3.64290599501659e-05	0.000139997724575928
PPYR_03883_EVM prediction Ppyr1.4_LG2.136	PPYR_03883	210.054613454295	0.589889858674887	0.242774668032112	0.0121147457953329	0.0270824301252378
PPYR_03885_EVM prediction Ppyr1.4_LG2.138	PPYR_03885	156.778922683921	4.52207146248961	0.43616669819746	2.68184281506757e-26	1.20290228265834e-24
PPYR_03887_EVM prediction Ppyr1.4_LG2.140	PPYR_03887	91.2080229930462	0.693111561711048	0.314079165092829	0.0193135956835841	0.04062972331493
PPYR_03888_EVM prediction Ppyr1.4_LG2.141	PPYR_03888	91.2080229930462	0.693111561711048	0.314079165092829	0.0193135956835841	0.04062972331493
PPYR_03892_EVM prediction Ppyr1.4_LG2.145	PPYR_03892	1027.30784478979	0.858463238831464	0.418989478063484	0.0238847974612681	0.0489825557341714
PPYR_03894_EVM prediction Ppyr1.4_LG2.147	PPYR_03894	28.5858031425278	-3.55480391878503	1.25886740682163	0.000500875228834693	0.00155129272476817
PPYR_03897_EVM prediction Ppyr1.4_LG2.150	PPYR_03897	10.2053828424881	1.71561468947092	0.830098866988709	0.00825016763891807	0.0192304854077899
PPYR_03899_EVM prediction Ppyr1.4_LG2.152	PPYR_03899	296.397957551609	-1.29036662088207	0.242790318953402	4.91009512910695e-08	2.99785535860254e-07
PPYR_03900_EVM prediction Ppyr1.4_LG2.153	PPYR_03900	49.3823860145042	-0.897418534700867	0.392538544423858	0.0142283932498888	0.0311260043242211
PPYR_03904_EVM prediction Ppyr1.4_LG2.157	PPYR_03904	1202.54595959176	-2.01307011636123	0.282606454728043	3.07838495330995e-13	3.56326604872071e-12
PPYR_03905_EVM prediction Ppyr1.4_LG2.158	PPYR_03905	1380.41456365976	-1.20831187429833	0.248967734008489	6.64684420358666e-07	3.40725372868754e-06
PPYR_03906_EVM prediction Ppyr1.4_LG2.159	PPYR_03906	64.1319145411342	-2.38556161719446	0.299296206371572	2.99115719955765e-16	4.7371933504722e-15
PPYR_03909_EVM prediction Ppyr1.4_LG2.162	PPYR_03909	667.95609446717	0.78524488689617	0.184073630447332	1.3236092755537e-05	5.47176066217212e-05
PPYR_03913_EVM prediction Ppyr1.4_LG2.166	PPYR_03913	220.361415212589	1.63933250893252	0.265337575926426	1.35470122364751e-10	1.14724832554208e-09
PPYR_03914_EVM prediction Ppyr1.4_LG2.167	PPYR_03914	35.8925465199365	8.28412678814565	2.43397816509494	5.35397658863629e-10	4.2130696727245e-09
PPYR_03915_EVM prediction Ppyr1.4_LG2.168	PPYR_03915	45.764812631556	1.77280073161175	0.694942020267794	0.00182578389686273	0.00500764794948658
PPYR_03916_EVM prediction Ppyr1.4_LG2.169	PPYR_03916	5.18430106264552	-2.6211646035022	1.71563692639521	0.00935915000038079	0.0215041282207798
PPYR_03921_EVM prediction Ppyr1.4_LG2.174	PPYR_03921	362.099510575576	3.29931277682559	0.332524587804232	3.10374165597314e-24	1.13643998417979e-22
PPYR_03928_EVM prediction Ppyr1.4_LG2.181	PPYR_03928	111.785991833397	-2.7106123401649	0.341993473462288	4.63195625737674e-16	7.20851779880973e-15
PPYR_03931_EVM prediction Ppyr1.4_LG2.184	PPYR_03931	142.304748400409	0.880296625880201	0.373530564421446	0.0102396348112963	0.0232843696532809
PPYR_03932_EVM prediction Ppyr1.4_LG2.185	PPYR_03932	1352.51766781004	1.84820696469819	0.292954492327617	5.21796401636192e-11	4.64439476126785e-10
PPYR_03934_EVM prediction Ppyr1.4_LG2.187	PPYR_03934	200.653856025817	-2.68633121742418	0.366403781424626	4.7260605536038e-14	5.99541358512224e-13
PPYR_03935_EVM prediction Ppyr1.4_LG2.188	PPYR_03935	21.261044741486	1.79427182239324	0.619817651180917	0.000691949976709625	0.00208498074795974
PPYR_03938_EVM prediction Ppyr1.4_LG2.191	PPYR_03938	196.269068098928	2.41076958623866	0.362330395469282	2.64489267069975e-12	2.77040926199484e-11
PPYR_03939_EVM prediction Ppyr1.4_LG2.192	PPYR_03939	446.82726393884	-1.3595292879629	0.206793859581389	2.23513310371715e-11	2.09329132360803e-10
PPYR_03940_EVM prediction Ppyr1.4_LG2.193	PPYR_03940	3525.51293183976	1.06029471645402	0.224477867735323	1.12565174360984e-06	5.55265524273212e-06
PPYR_03942_EVM prediction Ppyr1.4_LG2.195	PPYR_03942	69.5944610119232	0.645135384761006	0.246566874264411	0.00691655408887017	0.0164517050761592
PPYR_03943_EVM prediction Ppyr1.4_LG2.196	PPYR_03943	458.862724272881	-4.03724198037403	0.524555517422348	2.59236001189853e-15	3.7336524529167e-14
PPYR_03945_EVM prediction Ppyr1.4_LG2.198	PPYR_03945	20.8965625334891	-2.50773432756907	0.876289590701412	0.000695830943494931	0.00209516682314861
PPYR_03953_EVM prediction Ppyr1.4_LG2.206	PPYR_03953	40.415910804967	2.52972633828735	0.690420527297215	3.33003676809858e-05	0.000128920874755086
PPYR_03955_EVM prediction Ppyr1.4_LG2.208	PPYR_03955	1102.10316710067	-0.595849984922925	0.245241347642504	0.0125897841814593	0.0280097607679268
PPYR_03958_EVM prediction Ppyr1.4_LG2.211	PPYR_03958	270.499794395334	2.11713441634636	0.344237694076099	9.85711512493033e-11	8.47914444205479e-10
PPYR_03973_EVM prediction Ppyr1.4_LG2.226	PPYR_03973	668.253349436691	-2.63772208896005	0.321501153461163	4.77975817826739e-17	8.37224309077548e-16
PPYR_03975_EVM prediction Ppyr1.4_LG2.228	PPYR_03975	2105.63906858798	-0.737025713821864	0.316419685944345	0.0143406835887081	0.0313388977189116
PPYR_03977_EVM prediction Ppyr1.4_LG2.230	PPYR_03977	19.7505484861136	1.89001172375173	1.81020477049705	0.0157335145610414	0.034039140288048
PPYR_03985_EVM prediction Ppyr1.4_LG2.238	PPYR_03985	303.595839158077	1.59908565417208	0.58937128967614	0.0013371730103442	0.00377977849131507
PPYR_03987_EVM prediction Ppyr1.4_LG2.240	PPYR_03987	1028.34323001595	4.6128412283693	0.73318177967232	3.12490731389814e-11	2.88359375130395e-10
PPYR_03989_EVM prediction Ppyr1.4_LG2.242	PPYR_03989	308.349535009751	-0.780804266597397	0.256329332802675	0.00163444013782441	0.00453825611300696
PPYR_03992_EVM prediction Ppyr1.4_LG2.245	PPYR_03992	147.814259716548	-0.844605375772819	0.278674718585718	0.00167454328927593	0.00463637327381313
PPYR_03995_EVM prediction Ppyr1.4_LG2.248	PPYR_03995	122.330194061869	-0.666685659935038	0.211176461351394	0.00124911316481354	0.00355808850916155
PPYR_03998_EVM prediction Ppyr1.4_LG2.251	PPYR_03998	137.436292518563	-1.62051985692043	0.2394146393627	4.41657975259637e-12	4.52060514367219e-11
PPYR_04001_EVM prediction Ppyr1.4_LG2.254	PPYR_04001	23.3973950695604	-3.53457475505717	0.514610752156911	8.86084365430751e-13	9.77026650170747e-12
PPYR_04002_EVM prediction Ppyr1.4_LG2.255	PPYR_04002	378.897873155688	-3.68507611946732	0.450284656875521	4.61134997225903e-17	8.08853970692754e-16
PPYR_04004_EVM prediction Ppyr1.4_LG2.257	PPYR_04004	72.4016395081147	-1.54105213054575	0.37930998320312	1.67479573368389e-05	6.82249744383262e-05
PPYR_04008_EVM prediction Ppyr1.4_LG2.261	PPYR_04008	68.1949431025361	-0.819355874681604	0.290092922821209	0.00331471502882144	0.00857809726910539
PPYR_04018_EVM prediction Ppyr1.4_LG2.271	PPYR_04018	2704.78534904968	-2.51427963983712	0.232878311161591	8.20632726541942e-28	4.1225305650561e-26
PPYR_04019_EVM prediction Ppyr1.4_LG2.272	PPYR_04019	266.099971951242	6.92448478022653	0.557544048024423	1.22181034287037e-34	1.12005226978898e-32
PPYR_04021_EVM prediction Ppyr1.4_LG2.274	PPYR_04021	2828.17525150594	1.41193955602754	0.575613088088276	0.00340346826728035	0.00878424947981378
PPYR_04030_EVM prediction Ppyr1.4_LG2.283	PPYR_04030	139.926612422582	-0.630588725478825	0.240052119056317	0.00693123664049079	0.016483507094854
PPYR_04031_EVM prediction Ppyr1.4_LG2.284	PPYR_04031	149.651564689073	-2.03242281807133	0.292200119191954	8.43853494035251e-13	9.32918664752528e-12
PPYR_04034_EVM prediction Ppyr1.4_LG2.287	PPYR_04034	324.525553108552	-1.47049577479585	0.339777369076532	5.90969972605934e-06	2.60970178831151e-05
PPYR_04038_EVM prediction Ppyr1.4_LG2.291	PPYR_04038	673.196656257631	0.967089673203514	0.181914775625382	5.78519193117841e-08	3.49140920056077e-07
PPYR_04042_EVM prediction Ppyr1.4_LG2.295	PPYR_04042	1144.10438822355	-3.02971904106894	0.363895201695637	1.62127135880188e-17	2.95523178449823e-16
PPYR_04053_EVM prediction Ppyr1.4_LG2.306	PPYR_04053	106.439406210418	6.12111434744433	0.859833571160171	2.24325440662603e-13	2.6478413621068e-12
PPYR_04056_EVM prediction Ppyr1.4_LG2.309	PPYR_04056	131.719935743836	-1.68309326358562	0.315012646856867	2.9422536134423e-08	1.86719369030934e-07
PPYR_04059_EVM prediction Ppyr1.4_LG2.312	PPYR_04059	178.706552299923	-1.86986308609681	0.262652409450833	3.1593323001675e-13	3.65023499151827e-12
PPYR_04062_EVM prediction Ppyr1.4_LG2.315	PPYR_04062	729.025304749191	1.58924231392545	0.314026712416561	1.06631608865965e-07	6.20568292746829e-07
PPYR_04067_EVM prediction Ppyr1.4_LG2.320	PPYR_04067	1526.54688540948	2.57216921016521	0.537395153308859	1.39227460310788e-07	7.93716601926095e-07
PPYR_04069_EVM prediction Ppyr1.4_LG2.322	PPYR_04069	35.7506775778495	-1.0543082729582	0.352594881197884	0.00148413108597843	0.00415311994402922
PPYR_04075_EVM prediction Ppyr1.4_LG2.328	PPYR_04075	157.399375962977	-1.7493277807544	0.374758077926485	9.94780339707114e-07	4.94398349283009e-06
PPYR_04076_EVM prediction Ppyr1.4_LG2.329	PPYR_04076	1029.99393821273	-2.48734280627753	0.215011466233679	1.23678535312914e-31	8.6293262499716e-30
PPYR_04077_EVM prediction Ppyr1.4_LG2.330	PPYR_04077	786.109283704673	0.658488429464959	0.264113541131363	0.00940479638773146	0.0216023432112423
PPYR_04081_EVM prediction Ppyr1.4_LG2.334	PPYR_04081	286.042407391911	-0.645429031473183	0.175615085300062	0.000196210604783609	0.000657824075140775
PPYR_04082_EVM prediction Ppyr1.4_LG2.335	PPYR_04082	787.425427686911	-2.16446437741129	0.290862298606949	2.59538788100099e-14	3.40600589315481e-13
PPYR_04085_EVM prediction Ppyr1.4_LG2.338	PPYR_04085	72.7950314093724	1.07681731150938	0.308439975056779	0.00024241533423737	0.000798032551163075
PPYR_04090_EVM prediction Ppyr1.4_LG2.343	PPYR_04090	704.254338713747	-0.713724218954521	0.209851231874722	0.000523826131466956	0.00161870022738056
PPYR_04091_EVM prediction Ppyr1.4_LG2.344	PPYR_04091	103.113783073013	-3.50055278802338	0.459787699185661	4.6682847608513e-15	6.55805238384021e-14
PPYR_04095_EVM prediction Ppyr1.4_LG2.348	PPYR_04095	255.190070748939	-0.607108323176514	0.22115878610091	0.0050567301689856	0.0124573311479581
PPYR_04096_EVM prediction Ppyr1.4_LG2.349	PPYR_04096	761.861406663713	-1.18008608471577	0.374535027280688	0.000809459253205362	0.00240615355290086
PPYR_04098_EVM prediction Ppyr1.4_LG2.351	PPYR_04098	44.2923717755882	3.09665891570674	0.484445400313712	1.21923837791832e-11	1.18333962815117e-10
PPYR_04099_EVM prediction Ppyr1.4_LG2.352	PPYR_04099	1344.59614682907	0.83629755130134	0.29423571684359	0.00280367244856273	0.0073926773633213
PPYR_04103_EVM prediction Ppyr1.4_LG2.356	PPYR_04103	58.6009999303334	1.59358886892718	0.331926303097286	4.69097133691597e-07	2.46192682909852e-06
PPYR_04105_EVM prediction Ppyr1.4_LG2.358	PPYR_04105	378.8698886447	-2.26716938767718	0.448828020005642	1.00316035736759e-07	5.88089882158457e-07
PPYR_04106_EVM prediction Ppyr1.4_LG2.359	PPYR_04106	11.7469174436628	-2.45802360092148	0.714753788028825	8.97102493959199e-05	0.000322881210611508
PPYR_04108_EVM prediction Ppyr1.4_LG2.361	PPYR_04108	1042.12206044303	2.30384660643547	0.733108229705658	0.000132298802898221	0.000460133111492318
PPYR_04109_EVM prediction Ppyr1.4_LG2.362	PPYR_04109	44.4372647485263	-0.800515454822677	1.59750038050989	0.000184844069548052	0.000622875414396026
PPYR_04114_EVM prediction Ppyr1.4_LG2.367	PPYR_04114	88.5940020123962	0.796705969093941	0.34272567895038	0.0133251617504088	0.0294475992298759
PPYR_04115_EVM prediction Ppyr1.4_LG2.368	PPYR_04115	16199.1012753048	-3.51768057741425	0.32318470618034	7.4587474781053e-28	3.79248621771354e-26
PPYR_04116_EVM prediction Ppyr1.4_LG2.369	PPYR_04116	5.9144615078211	-6.29884644756386	3.68894854487431	0.00848839112314906	0.0197344879888243
PPYR_04124_EVM prediction Ppyr1.4_LG2.377	PPYR_04124	1865.81342050727	-1.35351939920355	0.302571610805021	3.34458946515821e-06	1.53605202084529e-05
PPYR_04125_EVM prediction Ppyr1.4_LG2.378	PPYR_04125	847.107639490178	-0.909988537656509	0.184789595134811	5.50657575980058e-07	2.85419252857348e-06
PPYR_04127_EVM prediction Ppyr1.4_LG2.380	PPYR_04127	56.3183119370048	3.45964852303156	0.805738883375414	7.96820765977861e-07	4.03193875903141e-06
PPYR_04129_EVM prediction Ppyr1.4_LG2.382	PPYR_04129	231.657956697793	2.43105760601417	0.794945711192859	0.000169617301807024	0.000575269698459201
PPYR_04130_EVM prediction Ppyr1.4_LG2.383	PPYR_04130	220.966700237469	8.45531939130974	1.58114066459171	4.77136368552654e-11	4.28025403760913e-10
PPYR_04134_EVM prediction Ppyr1.4_LG2.387	PPYR_04134	246.83914669671	1.58334359953618	0.32564459629126	2.88955521927362e-07	1.56963339095404e-06
PPYR_04136_EVM prediction Ppyr1.4_LG2.389	PPYR_04136	93.5803657250882	-0.871884988667772	0.393840787534053	0.0168443638641225	0.0360143625756748
PPYR_04141_EVM prediction Ppyr1.4_LG2.394	PPYR_04141	68.1949431025361	-0.819355874681604	0.290092922821209	0.00331471502882144	0.00857809726910539
PPYR_04148_EVM prediction Ppyr1.4_LG2.401	PPYR_04148	18.8349496243132	-1.26801928360075	0.541961626564793	0.007855320112774	0.0184126474983816
PPYR_04149_EVM prediction Ppyr1.4_LG2.402	PPYR_04149	324.75969714014	-2.10192478166799	0.424886551964302	1.87838836871882e-07	1.04707854073412e-06
PPYR_04151_EVM prediction Ppyr1.4_LG2.404	PPYR_04151	2222.18327835108	2.87053925564134	0.457384717012904	2.56577618902999e-11	2.39402549465287e-10
PPYR_04154_EVM prediction Ppyr1.4_LG2.407	PPYR_04154	27.6008599091477	4.89004678970463	1.62509680542118	0.000122816994321509	0.000429654214953713
PPYR_04161_EVM prediction Ppyr1.4_LG2.414	PPYR_04161	732.775342749134	4.84784009949344	0.478817043197379	1.18591019079397e-25	5.135808995235e-24
PPYR_04162_EVM prediction Ppyr1.4_LG2.415	PPYR_04162	25.5658754610034	4.68323554850008	1.93576717431502	0.000306210531634043	0.000987342250780987
PPYR_04163_EVM prediction Ppyr1.4_LG2.416	PPYR_04163	1075.42375197354	-0.613475104448967	0.237203465548833	0.00788526465230944	0.0184743269458992
PPYR_04164_EVM prediction Ppyr1.4_LG2.417	PPYR_04164	318.90833749848	-0.859934203607324	0.399218533449656	0.0199835427223017	0.0418707562644957
PPYR_04170_EVM prediction Ppyr1.4_LG2.423	PPYR_04170	101.799738997762	1.13493514384835	0.274093242459793	1.4908926494964e-05	6.1110054781414e-05
PPYR_04171_EVM prediction Ppyr1.4_LG2.424	PPYR_04171	1155.55285929768	-1.30175715562281	0.508212892964686	0.00435245000304554	0.0109171998378768
PPYR_04172_EVM prediction Ppyr1.4_LG2.425	PPYR_04172	138.841753704064	-0.678949283142852	0.28046617415683	0.0115610183868145	0.0259786777455723
PPYR_04173_EVM prediction Ppyr1.4_LG2.426	PPYR_04173	62.6692158872507	3.0423271868973	0.673978745091809	5.08040243022878e-07	2.64311408952954e-06
PPYR_04175_EVM prediction Ppyr1.4_LG2.428	PPYR_04175	323.963573653499	-2.74088416637688	0.530012343887852	4.44122187087983e-08	2.73284201256148e-07
PPYR_04179_EVM prediction Ppyr1.4_LG2.432	PPYR_04179	623.384789309989	3.12355475985655	0.464088926212244	2.12302325261044e-12	2.24436439642547e-11
PPYR_04180_CYP3331C1	PPYR_04180	336.393458002145	-1.95529819356076	0.438260753506413	2.20245696797411e-06	1.04026540281259e-05
PPYR_04181_CYP3331C2	PPYR_04181	77.3806753590958	-3.6484166615853	0.919810121081495	1.10551826103406e-05	4.64044246000225e-05
PPYR_04182_EVM prediction Ppyr1.4_LG2.435	PPYR_04182	601.10610205239	-0.448671540557313	0.198985834586343	0.0226963671505616	0.046920769554552
PPYR_04187_EVM prediction Ppyr1.4_LG2.440	PPYR_04187	53.5783657860404	-0.916931598549851	0.246822994721052	0.000131503087243079	0.000457872823034608
PPYR_04188_EVM prediction Ppyr1.4_LG2.441	PPYR_04188	1115.90669791339	1.91475715420206	0.253933504417722	8.07554263185429e-15	1.11206951659493e-13
PPYR_04189_EVM prediction Ppyr1.4_LG2.442	PPYR_04189	763.572472488112	-0.812347186561756	0.269662824380397	0.00178693625513593	0.00491505309422954
PPYR_04190_EVM prediction Ppyr1.4_LG2.443	PPYR_04190	151.294250522723	-1.2260425900718	0.471695957322052	0.00427924689191062	0.0107529135085045
PPYR_04197_EVM prediction Ppyr1.4_LG2.450	PPYR_04197	1211.78189846623	-0.890442711507811	0.200416927492979	5.94799771130235e-06	2.62569079986806e-05
PPYR_04200_EVM prediction Ppyr1.4_LG2.453	PPYR_04200	67.1929456470919	-0.923522558620285	0.413307690319485	0.0154772714111083	0.0335251900055379
PPYR_04207_EVM prediction Ppyr1.4_LG2.460	PPYR_04207	503.204023619453	0.649959880670271	0.17999213044393	0.000226406288954043	0.000751238198936283
PPYR_04208_EVM prediction Ppyr1.4_LG2.461	PPYR_04208	13.6688202518531	2.55936985839565	0.782328341812608	0.000257385304541084	0.000843554812038486
PPYR_04209_EVM prediction Ppyr1.4_LG2.462	PPYR_04209	162.182358274751	1.33560419482824	0.376323127733969	0.000142296454093774	0.0004910967757526
PPYR_04210_EVM prediction Ppyr1.4_LG2.463	PPYR_04210	117.638455449233	2.1756356857858	0.594058410670792	3.11685686516365e-05	0.000121303394389806
PPYR_04211_EVM prediction Ppyr1.4_LG2.464	PPYR_04211	1432.02308601338	-5.50633612850164	0.456200043839346	3.96934477412526e-34	3.46187507071105e-32
PPYR_04212_EVM prediction Ppyr1.4_LG2.465	PPYR_04212	863.775544369382	-0.52907291038823	0.22391934709495	0.0172119827160663	0.036719091376096
PPYR_04213_EVM prediction Ppyr1.4_LG2.466	PPYR_04213	78.8455834786808	-2.41392681352923	0.54691829230117	2.07649494313681e-06	9.86335097989984e-06
PPYR_04214_EVM prediction Ppyr1.4_LG2.467	PPYR_04214	280.113898443666	-1.29123103915438	0.285449491126462	3.01998962343055e-06	1.39492643180082e-05
PPYR_04216_EVM prediction Ppyr1.4_LG2.469	PPYR_04216	1261.02728903445	1.74384230549231	0.317673333509281	8.47593604700951e-09	5.76960871622723e-08
PPYR_04217_EVM prediction Ppyr1.4_LG2.470	PPYR_04217	490.607034097185	-1.96145428036204	0.24771743154288	7.05171344981687e-16	1.0670177014006e-14
PPYR_04219_EVM prediction Ppyr1.4_LG2.472	PPYR_04219	23.4612579983298	2.80481752801006	0.867158123424955	0.000237215727656034	0.00078337952238552
PPYR_04220_EVM prediction Ppyr1.4_LG2.473	PPYR_04220	367.267490993579	-0.688893085644137	0.207990863603237	0.000727935853582769	0.00217981554247639
PPYR_04221_EVM prediction Ppyr1.4_LG2.474	PPYR_04221	3203.47930059827	1.31336205355491	0.414721469306728	0.000513261574233998	0.00158730660202038
PPYR_04223_EVM prediction Ppyr1.4_LG2.476	PPYR_04223	532.690355869991	-0.882578916714472	0.348441791879428	0.00738968731376117	0.0174375540453435
PPYR_04224_EVM prediction Ppyr1.4_LG2.477	PPYR_04224	69.4626538487275	-6.35240057517374	0.697847978462811	2.54682320744879e-20	6.28399855841834e-19
PPYR_04228_EVM prediction Ppyr1.4_LG2.481	PPYR_04228	116.294256997537	-1.25965407790739	0.344344384820719	0.000116498437191731	0.000409259824528938
PPYR_04230_EVM prediction Ppyr1.4_LG2.483	PPYR_04230	165.074651886871	1.27315078408228	0.282479997863833	2.51510264551029e-06	1.17730801807543e-05
PPYR_04235_EVM prediction Ppyr1.4_LG2.488	PPYR_04235	430.967604984521	-1.41054913432432	0.298266896879499	8.30304184533794e-07	4.18618637236448e-06
PPYR_04240_EVM prediction Ppyr1.4_LG2.493	PPYR_04240	173.520631137391	-1.09145782642066	0.246388597285373	5.17168477191763e-06	2.3056865122653e-05
PPYR_04242_EVM prediction Ppyr1.4_LG2.495	PPYR_04242	286.393175117666	-0.700775122654971	0.194246873805841	0.000244507569013091	0.000804498443603722
PPYR_04243_EVM prediction Ppyr1.4_LG2.496	PPYR_04243	180.377029877468	0.623236288717329	0.248661348168932	0.00995333336887212	0.0227032171775636
PPYR_04244_EVM prediction Ppyr1.4_LG2.497	PPYR_04244	3.81399010607375	3.33035363103009	2.70310701452213	0.00698169469854109	0.0165909373167413
PPYR_04246_EVM prediction Ppyr1.4_LG2.499	PPYR_04246	12.5725538024241	-4.72402517637832	3.11927190184519	0.0140276545294163	0.0307748034959522
PPYR_04247_EVM prediction Ppyr1.4_LG2.500	PPYR_04247	74.6838383136864	1.15834197012072	0.57733809854886	0.0161663301048876	0.0348076358284387
PPYR_04248_EVM prediction Ppyr1.4_LG2.501	PPYR_04248	540.885931132283	0.831325000925922	0.214458978020571	6.952488132553e-05	0.00025643553144415
PPYR_04250_EVM prediction Ppyr1.4_LG2.503	PPYR_04250	332.264416554874	2.3837666005717	0.523305390907377	7.5788562495543e-07	3.85199739531172e-06
PPYR_04263_EVM prediction Ppyr1.4_LG2.516	PPYR_04263	4069.25336581349	-2.72583615575658	1.35943423880056	0.00293635477860573	0.00770210519308883
PPYR_04265_EVM prediction Ppyr1.4_LG2.518	PPYR_04265	69.6017038728213	1.01874157654812	0.444440233665139	0.0103370394002922	0.0234676207209453
PPYR_04269_EVM prediction Ppyr1.4_LG2.522	PPYR_04269	78.7485284416741	6.10858970563659	1.08282916573993	2.14024229854791e-09	1.58020593929825e-08
PPYR_04277_CYP411B1	PPYR_04277	11.4177581762731	3.20953647882179	1.40806666928041	0.00142931980624288	0.00401674366672729
PPYR_04279_EVM prediction Ppyr1.4_LG2.532	PPYR_04279	37.3366266188556	6.94937824249771	2.34017652822487	9.41073402800477e-08	5.53321201581048e-07
PPYR_04280_EVM prediction Ppyr1.4_LG2.533	PPYR_04280	1668.51383874831	2.09785941974967	0.480382703568422	1.62731256865545e-06	7.83342987724943e-06
PPYR_04283_EVM prediction Ppyr1.4_LG2.536	PPYR_04283	1244.66272861527	0.72647064212785	0.28320164650432	0.00722604994160007	0.017097204449238
PPYR_04284_EVM prediction Ppyr1.4_LG2.537	PPYR_04284	89.1581502145044	1.44835308155413	0.339499141749606	4.75980953619347e-06	2.134182362194e-05
PPYR_04285_EVM prediction Ppyr1.4_LG2.538	PPYR_04285	110.973996222095	-0.653381030707706	0.251704835387811	0.00735102041233903	0.0173601852874325
PPYR_04286_EVM prediction Ppyr1.4_LG2.539	PPYR_04286	1027.50656533679	-1.43191098274425	0.211248299173115	5.33194530329789e-12	5.39161844316572e-11
PPYR_04288_EVM prediction Ppyr1.4_LG2.541	PPYR_04288	3.94680430154992	4.19371959297189	2.63827109058237	0.00225796884663728	0.00606584614864547
PPYR_04289_EVM prediction Ppyr1.4_LG2.542	PPYR_04289	336.010942641419	4.4820141985895	0.479967820421231	2.48814823012461e-22	7.43181619472003e-21
PPYR_04292_EVM prediction Ppyr1.4_LG2.545	PPYR_04292	250.70456189498	6.89023039167581	0.996364087882803	3.95850532023026e-14	5.07294574660938e-13
PPYR_04294_EVM prediction Ppyr1.4_LG2.547	PPYR_04294	584.374682459208	0.418289200887971	0.187514328960483	0.0231090968141915	0.047609440106534
PPYR_04295_EVM prediction Ppyr1.4_LG2.548	PPYR_04295	46.2144495353232	0.933105753142277	0.389664939547202	0.00950738284482851	0.0218088075156532
PPYR_04297_EVM prediction Ppyr1.4_LG2.550	PPYR_04297	340.575792625124	-2.18784920392644	0.279754890843595	1.38390704475313e-15	2.03996344777636e-14
PPYR_04301_EVM prediction Ppyr1.4_LG2.554	PPYR_04301	334.025617853917	-1.31203485781302	0.274889410473644	8.27390136943035e-07	4.17484641617821e-06
PPYR_04302_EVM prediction Ppyr1.4_LG2.555	PPYR_04302	79.7591217109113	1.57876805019354	0.891188108399891	0.0122014513805455	0.0272568530573231
PPYR_04305_EVM prediction Ppyr1.4_LG2.558	PPYR_04305	294.741126533271	1.23558859349931	0.537397895570435	0.00718678605154243	0.0170171278320742
PPYR_04309_EVM prediction Ppyr1.4_LG2.562	PPYR_04309	15511.6851670013	1.32655330123563	0.523721318534619	0.00328692000525933	0.00851669658470229
PPYR_04311_EVM prediction Ppyr1.4_LG2.564	PPYR_04311	304.415518034117	2.40152965500703	0.375760699746272	1.94312507036974e-11	1.8417892648131e-10
PPYR_04312_EVM prediction Ppyr1.4_LG2.565	PPYR_04312	191.035495613069	-1.34885637437758	0.444815377352263	0.0010191067142069	0.00295588019023659
PPYR_04317_EVM prediction Ppyr1.4_LG2.570	PPYR_04317	584.9800549715	-0.963315767886633	0.200027275799527	8.97877062956993e-07	4.49977575166675e-06
PPYR_04319_EVM prediction Ppyr1.4_LG2.572	PPYR_04319	467.369936211207	0.562431907007665	0.173431100459363	0.000984581332568456	0.00286899233311537
PPYR_04320_EVM prediction Ppyr1.4_LG2.573	PPYR_04320	1234.04395040659	0.750251914075245	0.258956799934591	0.00258647810242937	0.00687192267577967
PPYR_04321_EVM prediction Ppyr1.4_LG2.574	PPYR_04321	1231.37746357542	-2.85497166454971	0.229084362084676	2.44117482771956e-36	2.83876987604907e-34
PPYR_04322_EVM prediction Ppyr1.4_LG2.575	PPYR_04322	164.989233694321	-3.15261912348683	0.395267848033292	2.80870486656746e-16	4.47646248974883e-15
PPYR_04323_EVM prediction Ppyr1.4_LG2.576	PPYR_04323	256.934470183994	-0.7887761584024	0.353647237685219	0.0177877448311347	0.0378189076238735
PPYR_04325_EVM prediction Ppyr1.4_LG2.578	PPYR_04325	3482.06405939882	0.845591230891199	0.303289756968175	0.00323305688111271	0.00839445138926909
PPYR_04326_EVM prediction Ppyr1.4_LG2.579	PPYR_04326	137.615026108822	-2.18925878006287	0.363705279138461	4.22768023161466e-10	3.36686341337023e-09
PPYR_04327_EVM prediction Ppyr1.4_LG2.580	PPYR_04327	2122.67856378818	-2.22189733716668	0.237608713888367	2.18140972604955e-21	5.89168274181857e-20
PPYR_04328_EVM prediction Ppyr1.4_LG2.581	PPYR_04328	36.1620323248286	-1.60383086926883	0.368358497186827	4.47110097243926e-06	2.01176177054657e-05
PPYR_04335_EVM prediction Ppyr1.4_LG2.588	PPYR_04335	4.6308369419259	2.87007876355835	3.38220164330858	0.0121007244282287	0.0270641710358417
PPYR_04342_EVM prediction Ppyr1.4_LG2.595	PPYR_04342	461.925331800705	-0.689085961290057	0.221936731863328	0.00148020895466699	0.00414491510850897
PPYR_04343_EVM prediction Ppyr1.4_LG2.596	PPYR_04343	1018.87693132204	-0.769475571752774	0.316443891871355	0.0106251326945875	0.0240564343809851
PPYR_04347_EVM prediction Ppyr1.4_LG2.600	PPYR_04347	90.9266440946287	-3.24998609845406	0.450240484174432	9.24149018497079e-14	1.1301253674104e-12
PPYR_04350_EVM prediction Ppyr1.4_LG2.603	PPYR_04350	106.335173243493	2.04069702516996	0.38073679095524	1.36762725421502e-08	9.0495419840287e-08
PPYR_04353_EVM prediction Ppyr1.4_LG2.606	PPYR_04353	86.8034287316139	-1.89368045847412	0.372998328377726	1.02496692081169e-07	5.99281171251115e-07
PPYR_04355_EVM prediction Ppyr1.4_LG2.608	PPYR_04355	1737.03313291474	-1.63414888333724	0.20493366188646	6.12238324673168e-16	9.36553120532316e-15
PPYR_04356_EVM prediction Ppyr1.4_LG2.609	PPYR_04356	1270.45835785217	2.15674091605758	0.277729836037763	1.08928596254434e-15	1.62281641798273e-14
PPYR_04357_EVM prediction Ppyr1.4_LG2.610	PPYR_04357	1051.52888294228	4.43292381754104	0.309102410703949	4.15644677286213e-48	1.08751697959116e-45
PPYR_04358_EVM prediction Ppyr1.4_LG2.611	PPYR_04358	18.9177534243896	2.81021121146103	0.713531727180582	1.8898525275132e-05	7.64294537684336e-05
PPYR_04362_EVM prediction Ppyr1.4_LG2.615	PPYR_04362	20.6100809694127	3.42594700346327	1.02032515647137	6.56039952836466e-05	0.000242686473274615
PPYR_04363_EVM prediction Ppyr1.4_LG2.616	PPYR_04363	600.35050041513	9.50469123019995	0.930469459395629	3.8596781465112e-24	1.40503472005896e-22
PPYR_04364_EVM prediction Ppyr1.4_LG2.617	PPYR_04364	21.8905684337839	4.31384953158843	1.08686284506287	6.96405249860276e-06	3.02303297854879e-05
PPYR_04365_EVM prediction Ppyr1.4_LG2.618	PPYR_04365	546.169128315598	0.656117277601958	0.197199381935644	0.000670141395816719	0.00202315043030341
PPYR_04370_EVM prediction Ppyr1.4_LG2.623	PPYR_04370	2244.69184354939	0.841342091592667	0.236455934163452	0.000237417698860653	0.000783840399577008
PPYR_04371_EVM prediction Ppyr1.4_LG2.624	PPYR_04371	485.243980230251	1.33011751750248	0.23260194819403	3.58967614228547e-09	2.57762965528663e-08
PPYR_04376_EVM prediction Ppyr1.4_LG2.629	PPYR_04376	56.6260791521592	2.60532801369166	0.655727321679085	6.16938502720973e-06	2.71198132855187e-05
PPYR_04379_EVM prediction Ppyr1.4_LG2.632	PPYR_04379	502.231020528531	-6.48485434919087	0.966770335081907	4.66849919726694e-12	4.77068197058385e-11
PPYR_04380_EVM prediction Ppyr1.4_LG2.633	PPYR_04380	2907.55737150993	-0.68319130892467	0.233179100785108	0.00257199431449869	0.00683778082044646
PPYR_04381_EVM prediction Ppyr1.4_LG2.634	PPYR_04381	102.009587700546	0.89119488195004	0.231003124007467	7.74225614589642e-05	0.000282988925891482
PPYR_04383_EVM prediction Ppyr1.4_LG2.636	PPYR_04383	11.2690719356084	-3.65653226693179	1.99177753671442	0.00444936322765841	0.0111358215974815
PPYR_04385_EVM prediction Ppyr1.4_LG2.638	PPYR_04385	113.292535558021	-1.57680062349273	0.75005360376891	0.0102744480181795	0.0233424009877561
PPYR_04386_EVM prediction Ppyr1.4_LG2.639	PPYR_04386	172.634743078655	4.68913916289563	0.569467700653119	2.18063765484849e-17	3.93486038897159e-16
PPYR_04387_EVM prediction Ppyr1.4_LG2.640	PPYR_04387	116.365857645024	10.77029409395	2.57518742624949	2.522436646137e-18	5.13440548441403e-17
PPYR_04388_EVM prediction Ppyr1.4_LG2.641	PPYR_04388	22.1568364645345	3.36208303871249	1.00939442541526	3.50224875325665e-05	0.000135171303294869
PPYR_04390_EVM prediction Ppyr1.4_LG2.643	PPYR_04390	564.977158459309	-0.984051309989068	0.208407414582298	1.51739940770952e-06	7.33526526613697e-06
PPYR_04393_EVM prediction Ppyr1.4_LG2.646	PPYR_04393	55.1813969913557	-3.16465986437467	2.00289879071169	0.00792460084926769	0.0185611827799241
PPYR_04394_EVM prediction Ppyr1.4_LG2.647	PPYR_04394	304.387479529429	-3.84740314640844	0.316312662479486	8.14273173728479e-35	7.57515317693035e-33
PPYR_04396_EVM prediction Ppyr1.4_LG2.649	PPYR_04396	247.09966050631	-1.2650771913417	0.234992427509719	3.61268643652656e-08	2.25617747172238e-07
PPYR_04397_EVM prediction Ppyr1.4_LG2.650	PPYR_04397	628.31703987227	-2.41154027727994	0.200137949850092	6.18663556952711e-34	5.3217778162802e-32
PPYR_04398_EVM prediction Ppyr1.4_LG2.651	PPYR_04398	1929.31037461692	-0.534227899150781	0.239993486339464	0.0221228467471113	0.045840757679751
PPYR_04399_EVM prediction Ppyr1.4_LG2.652	PPYR_04399	598.774055283423	-0.412780403969127	0.17495102278518	0.0164671341416624	0.0353462207631411
PPYR_04401_EVM prediction Ppyr1.4_LG2.654	PPYR_04401	51.6740442741742	2.14372150719722	0.448067772525037	2.96074222644919e-07	1.60691277536626e-06
PPYR_04402_EVM prediction Ppyr1.4_LG2.655	PPYR_04402	199.178441611841	1.24410196764173	0.265053991840713	1.13915689692203e-06	5.61451079414918e-06
PPYR_04403_EVM prediction Ppyr1.4_LG2.656	PPYR_04403	4.68898973347234	2.53590716156303	1.57738868957767	0.00829855577084572	0.0193289246895496
PPYR_04404_EVM prediction Ppyr1.4_LG2.657	PPYR_04404	76.0967080438627	6.83345656108625	1.08219033939978	3.54504262273909e-11	3.24033408289522e-10
PPYR_04407_EVM prediction Ppyr1.4_LG2.660	PPYR_04407	806.181329118698	-2.54798379927162	0.210248211596328	1.93830651217452e-34	1.71430925960562e-32
PPYR_04408_EVM prediction Ppyr1.4_LG2.661	PPYR_04408	348.924043965636	-0.486592102224836	0.146599751543461	0.000805443824912777	0.00239535140825943
PPYR_04411_EVM prediction Ppyr1.4_LG2.664	PPYR_04411	46.9406508509668	1.06305772499488	0.38678181216987	0.0024762539628505	0.00659441762498715
PPYR_04415_EVM prediction Ppyr1.4_LG2.668	PPYR_04415	1087.9052600837	2.30154914036764	0.660752952488825	4.47229451671725e-05	0.000169844411356069
PPYR_04416_EVM prediction Ppyr1.4_LG2.669	PPYR_04416	82.9238843848264	6.27808477494151	0.946281981315231	7.3595396608657e-12	7.29506382011147e-11
PPYR_04419_EVM prediction Ppyr1.4_LG2.672	PPYR_04419	5.83046778925023	1.93681922805718	1.3332325485219	0.017051713564853	0.0364081044986381
PPYR_04426_EVM prediction Ppyr1.4_LG2.679	PPYR_04426	229.457786577506	-0.927274510146252	0.231428825308548	3.7871246397969e-05	0.000145051840046384
PPYR_04427_EVM prediction Ppyr1.4_LG2.680	PPYR_04427	646.326998929394	2.3732641896719	0.415388184951145	1.04026131063953e-09	7.99060660570143e-09
PPYR_04430_EVM prediction Ppyr1.4_LG2.683	PPYR_04430	123.749473484516	6.77857724511237	0.831204865259007	1.95298751220314e-16	3.18539872282588e-15
PPYR_04432_EVM prediction Ppyr1.4_LG2.685	PPYR_04432	54.4791278565853	-1.59958707425663	0.668840399848731	0.0049530048472659	0.0122402180001599
PPYR_04438_EVM prediction Ppyr1.4_LG2.691	PPYR_04438	601.817933068859	1.38763783795867	0.402301178609024	0.000180870094909414	0.000609975167015931
PPYR_04439_EVM prediction Ppyr1.4_LG2.692	PPYR_04439	3919.26816218714	-1.84333039850024	0.38745147604966	5.63121083739884e-07	2.91758980638993e-06
PPYR_04440_EVM prediction Ppyr1.4_LG2.693	PPYR_04440	826.083522502436	2.46134760333621	0.307291529234983	1.01325850725424e-16	1.71041849362984e-15
PPYR_04441_EVM prediction Ppyr1.4_LG2.694	PPYR_04441	1092.36179167594	-1.14106414667156	0.326383226152918	0.000238748702752089	0.000787613595446146
PPYR_04442_EVM prediction Ppyr1.4_LG2.695	PPYR_04442	9.90761970440735	-2.14910604903374	0.620230499513432	8.80865366212412e-05	0.000317440118630177
PPYR_04447_EVM prediction Ppyr1.4_LG2.700	PPYR_04447	1584.57134593559	-1.60438804819524	0.225523423512796	4.13432316947677e-13	4.69891083126324e-12
PPYR_04449_EVM prediction Ppyr1.4_LG2.702	PPYR_04449	2434.49967824207	2.7569003776655	0.458163689611832	1.33815866711715e-10	1.13553612840029e-09
PPYR_04452_EVM prediction Ppyr1.4_LG2.705	PPYR_04452	118.402602443636	1.85149477653444	0.374040856511152	1.20591589799698e-07	6.95542859537166e-07
PPYR_04454_EVM prediction Ppyr1.4_LG2.707	PPYR_04454	34.8753648016546	-1.36493027121021	0.39963486138132	0.000253535099136909	0.000831804417466155
PPYR_04456_EVM prediction Ppyr1.4_LG2.709	PPYR_04456	23.0607344052868	1.11234257734451	0.448810268868906	0.00673898651351398	0.0160811194419955
PPYR_04457_EVM prediction Ppyr1.4_LG2.710	PPYR_04457	5108.74705161134	-4.14501452050359	0.225452965826235	3.37331958740585e-76	5.29569008727876e-73
PPYR_04459_EVM prediction Ppyr1.4_LG2.712	PPYR_04459	18552.995781046	-1.8303656788693	0.361792744738554	1.27285589041077e-07	7.30612300167682e-07
PPYR_04460_EVM prediction Ppyr1.4_LG2.713	PPYR_04460	398.367598565838	-0.651495118538034	0.292443458768434	0.0203917492133607	0.0426052201581429
PPYR_04461_EVM prediction Ppyr1.4_LG2.714	PPYR_04461	2015.51005476889	8.53385317866459	0.701114866522906	3.09075351536026e-33	2.48825470509035e-31
PPYR_04462_EVM prediction Ppyr1.4_LG2.715	PPYR_04462	800.197731256494	6.22755526361118	0.460377210268183	1.0134841738224e-42	1.84468807812109e-40
PPYR_04465_EVM prediction Ppyr1.4_LG2.718	PPYR_04465	10.4051008849367	4.4012967817865	1.53648455802005	7.46065971106581e-05	0.000273572044704454
PPYR_04466_EVM prediction Ppyr1.4_LG2.719	PPYR_04466	90.115486831605	-1.67873820948123	0.892413796698055	0.014849282957354	0.0323322026112013
PPYR_04469_EVM prediction Ppyr1.4_LG2.722	PPYR_04469	3050.89298606073	0.995146737443398	0.343891635997853	0.00185296025532149	0.00507442822646809
PPYR_04471_EVM prediction Ppyr1.4_LG2.724	PPYR_04471	50.6763983917307	7.17695032263823	1.39587424325374	3.09300551069171e-10	2.50937055612255e-09
PPYR_04474_EVM prediction Ppyr1.4_LG2.727	PPYR_04474	68.1231543668251	1.31091562952821	0.44185274447622	0.00107266356412408	0.00309976569301295
PPYR_04476_EVM prediction Ppyr1.4_LG2.729	PPYR_04476	610.851950490214	1.0173340965219	0.408230275414614	0.0060760487122815	0.014663546459943
PPYR_04479_EVM prediction Ppyr1.4_LG2.732	PPYR_04479	3947.76997321472	1.92429297186514	0.254676071665427	7.46424211011138e-15	1.03128071134091e-13
PPYR_04480_EVM prediction Ppyr1.4_LG2.733	PPYR_04480	338.37537927996	1.63341226467692	0.359441914492894	1.24650731090604e-06	6.11280176402537e-06
PPYR_04481_EVM prediction Ppyr1.4_LG2.734	PPYR_04481	182.409627131565	1.61998324348994	0.493688876917555	0.000238104471329269	0.000785901197220576
PPYR_04482_EVM prediction Ppyr1.4_LG2.735	PPYR_04482	975.465404463467	1.48414350060167	0.337354825390981	3.03851090677171e-06	1.40193455099728e-05
PPYR_04489_EVM prediction Ppyr1.4_LG2.742	PPYR_04489	26.9709974185119	4.64846887485995	1.01982340133738	9.40355181914695e-07	4.69392715805511e-06
PPYR_04490_EVM prediction Ppyr1.4_LG2.743	PPYR_04490	7522.07618185286	-4.53274879706864	0.374006223391002	1.69064909854051e-34	1.50587673961492e-32
PPYR_04491_EVM prediction Ppyr1.4_LG2.744	PPYR_04491	342.925284249768	-0.639893106088909	0.277934733933134	0.017308661472211	0.0369065330101016
PPYR_04492_EVM prediction Ppyr1.4_LG2.745	PPYR_04492	9.71875355985121	1.09590488595392	0.5401205677432	0.018533720410168	0.0392065381639593
PPYR_04503_EVM prediction Ppyr1.4_LG2.756	PPYR_04503	69.0510889900257	-1.13686823658261	0.287264666363033	3.95460281233087e-05	0.000151281927261844
PPYR_04505_EVM prediction Ppyr1.4_LG2.758	PPYR_04505	140.418020100467	-2.70072194568041	0.468416172902094	1.43265974227065e-09	1.07935055208021e-08
PPYR_04506_EVM prediction Ppyr1.4_LG2.759	PPYR_04506	653.487886328064	1.81108024550813	0.253356833109971	1.79780086193036e-13	2.1523909461376e-12
PPYR_04508_EVM prediction Ppyr1.4_LG2.761	PPYR_04508	153.655806886898	6.06110877162487	0.737400116189566	1.59987167793365e-17	2.92046343069312e-16
PPYR_04509_EVM prediction Ppyr1.4_LG2.762	PPYR_04509	125.964361463857	5.24135486995691	0.963985734605235	1.04563771339688e-09	8.02209165702595e-09
PPYR_04512_EVM prediction Ppyr1.4_LG2.765	PPYR_04512	10.9109169608104	6.63843172939568	2.40506686799612	2.06035955092535e-07	1.14344037119184e-06
PPYR_04513_EVM prediction Ppyr1.4_LG2.766	PPYR_04513	117.956385447336	0.626505307989097	0.279155160484952	0.0191213715306535	0.0402793198680775
PPYR_04514_EVM prediction Ppyr1.4_LG2.767	PPYR_04514	21.1808352284115	2.88863632857276	0.824809730045072	3.62995206693517e-05	0.000139628079658924
PPYR_04519_EVM prediction Ppyr1.4_LG2.772	PPYR_04519	67.6432112221809	7.02961233161709	1.36773066534521	3.51816405992518e-10	2.82872102615879e-09
PPYR_04521_EVM prediction Ppyr1.4_LG2.774	PPYR_04521	36.7179906198073	-3.07845906462338	0.729847611162727	4.30511506091439e-06	1.94209554777385e-05
PPYR_04522_EVM prediction Ppyr1.4_LG2.775	PPYR_04522	4.65897600493907	-3.54155398136247	1.99112356850165	0.00587402147113135	0.0142468455130252
PPYR_04526_CYP6NJ3	PPYR_04526	210.037519784646	1.20417315225706	0.495570053513407	0.00546679804983855	0.0133548952942856
PPYR_04528_EVM prediction Ppyr1.4_LG2.781	PPYR_04528	359.598955941794	-0.799196587526352	0.285868683929966	0.00346594716526863	0.00891436216436794
PPYR_04530_EVM prediction Ppyr1.4_LG2.783	PPYR_04530	11.6495239552802	6.65263637641191	2.50946746662958	4.25599396045294e-06	1.9213166121254e-05
PPYR_04532_EVM prediction Ppyr1.4_LG2.785	PPYR_04532	280.47345928834	2.10743203171274	0.717860129177247	0.00034013768693245	0.00109029842015943
PPYR_04533_EVM prediction Ppyr1.4_LG2.786	PPYR_04533	1078.14998206797	-2.40331941023496	0.388169510631012	1.37143126441708e-10	1.16063377694165e-09
PPYR_04534_EVM prediction Ppyr1.4_LG2.787	PPYR_04534	1052.44654182177	-2.68385813710503	0.413125085169643	1.70525694972576e-11	1.62861764498903e-10
PPYR_04535_EVM prediction Ppyr1.4_LG2.788	PPYR_04535	89.4806071376772	-2.45793396894894	0.3465609340382	2.21283230452303e-13	2.61438954962416e-12
PPYR_04536_EVM prediction Ppyr1.4_LG2.789	PPYR_04536	221.284630615777	-1.50011644737521	0.25539940136873	1.49103809670713e-09	1.12064317513733e-08
PPYR_04537_EVM prediction Ppyr1.4_LG2.790	PPYR_04537	2.93524538064882	2.66415659511843	2.62589860057301	0.0140310952160062	0.0307748034959522
PPYR_04539_EVM prediction Ppyr1.4_LG2.792	PPYR_04539	9.79085142900685	-6.68855641438131	1.56703930032547	7.14182830855502e-07	3.64462501938816e-06
PPYR_04541_EVM prediction Ppyr1.4_LG2.794	PPYR_04541	576.392025715763	1.90710484452687	0.337274717758099	2.71833505700115e-09	1.98025347916922e-08
PPYR_04547_EVM prediction Ppyr1.4_LG2.800	PPYR_04547	168.48806484046	-1.17507964423273	0.307619259947306	6.71519934574904e-05	0.000248120590124337
PPYR_04553_EVM prediction Ppyr1.4_LG2.806	PPYR_04553	342.925284249768	-0.639893106088909	0.277934733933134	0.017308661472211	0.0369065330101016
PPYR_04554_EVM prediction Ppyr1.4_LG2.807	PPYR_04554	9.71875355985121	1.09590488595392	0.5401205677432	0.018533720410168	0.0392065381639593
PPYR_04556_EVM prediction Ppyr1.4_LG2.809	PPYR_04556	783.497738075525	-0.925293643844229	0.305817836271323	0.00159162917697447	0.00442828330385964
PPYR_04557_EVM prediction Ppyr1.4_LG2.810	PPYR_04557	107.541621247349	-0.894900394018696	0.229408727865463	6.34271996267972e-05	0.000235327090136764
PPYR_04559_EVM prediction Ppyr1.4_LG2.812	PPYR_04559	46.2761589470132	1.07879698530453	0.419086061348394	0.00530877438637618	0.0130017350855106
PPYR_04563_EVM prediction Ppyr1.4_LG2.816	PPYR_04563	3.53406754713496	3.43857022566332	2.14566946875853	0.00262792419304069	0.00696729996630737
PPYR_04565_EVM prediction Ppyr1.4_LG2.818	PPYR_04565	592.603330128328	-1.7467923120558	0.347233736772951	1.57796212041043e-07	8.91882370397598e-07
PPYR_04567_EVM prediction Ppyr1.4_LG2.820	PPYR_04567	171.699538418833	-4.68934276344732	0.624281558808905	1.07304738970616e-14	1.46801766528536e-13
PPYR_04571_EVM prediction Ppyr1.4_LG2.824	PPYR_04571	501.317676926482	4.61134819229316	0.420195532381957	1.50231651067787e-29	9.20370393053821e-28
PPYR_04572_EVM prediction Ppyr1.4_LG2.825	PPYR_04572	221.389577328204	-0.96724216438077	0.236357147734854	2.57014337007295e-05	0.000101440699512087
PPYR_04575_EVM prediction Ppyr1.4_LG2.828	PPYR_04575	276.44634021625	-0.783365980456587	0.28479578822911	0.00428326488674991	0.0107608569139212
PPYR_04576_EVM prediction Ppyr1.4_LG2.829	PPYR_04576	412.887411950177	0.723989481469868	0.130751616166005	3.10832916182816e-08	1.96563474035246e-07
PPYR_04579_EVM prediction Ppyr1.4_LG2.832	PPYR_04579	784.801465121021	-1.26693338744126	0.196954443601502	6.29267944273849e-11	5.55937507844381e-10
PPYR_04580_EVM prediction Ppyr1.4_LG2.833	PPYR_04580	368.256828221693	1.09595598748904	0.267006978765048	1.92745964652442e-05	7.77608920677807e-05
PPYR_04581_EVM prediction Ppyr1.4_LG2.834	PPYR_04581	386.431312385498	0.910448486880014	0.421827453413753	0.0167275190514982	0.0357950096724768
PPYR_04584_EVM prediction Ppyr1.4_LG2.837	PPYR_04584	1619.23009580298	2.74181240216577	0.543953599387708	3.19308794261306e-08	2.01618861092396e-07
PPYR_04585_EVM prediction Ppyr1.4_LG2.838	PPYR_04585	2735.49318264188	-6.36194995213881	0.709747005556285	8.24855282021836e-20	1.92553113139633e-18
PPYR_04586_EVM prediction Ppyr1.4_LG2.839	PPYR_04586	2296.65828854189	1.88230330539983	0.399418091345213	4.16951799493657e-07	2.20576986092706e-06
PPYR_04587_CYP347V1	PPYR_04587	363.191055559582	8.333896938509	1.20384141791375	1.76268527151783e-13	2.11438054679966e-12
PPYR_04588_EVM prediction Ppyr1.4_LG2.841	PPYR_04588	576.791642448603	7.23696164762121	0.707489273921828	1.26861031672971e-26	5.9009173954846e-25
PPYR_04589_EVM prediction Ppyr1.4_LG2.842	PPYR_04589	49872.2569865195	-2.81136534371101	1.24038664336169	0.0030377454752443	0.00794514563188385
PPYR_04590_EVM prediction Ppyr1.4_LG2.843	PPYR_04590	759.891501338727	4.07807826718291	0.512321377904943	6.16247279204819e-17	1.06751028683218e-15
PPYR_04591_EVM prediction Ppyr1.4_LG2.844	PPYR_04591	449.395518396019	-1.48971807725958	0.221284313369999	7.03209380268247e-12	7.00365313781833e-11
PPYR_04593_EVM prediction Ppyr1.4_LG2.846	PPYR_04593	325.095501433616	-0.63358727401607	0.238360295477136	0.00634931084862704	0.0152643558476085
PPYR_04594_EVM prediction Ppyr1.4_LG2.847	PPYR_04594	1263.90509583546	0.984809709805998	0.340728578994799	0.00196073590169774	0.00534394144735718
PPYR_04595_EVM prediction Ppyr1.4_LG2.848	PPYR_04595	74.9231364314126	1.84123145002176	0.329376350039756	4.07377596849819e-09	2.89708677170831e-08
PPYR_04596_EVM prediction Ppyr1.4_LG2.849	PPYR_04596	1110.27839355281	-1.26143361351707	0.176015784585123	3.68706220022225e-13	4.21344987921668e-12
PPYR_04597_EVM prediction Ppyr1.4_LG2.850	PPYR_04597	445.266978899345	-0.890461981099948	0.231067337609912	7.62445525116489e-05	0.000278926692395514
PPYR_04599_EVM prediction Ppyr1.4_LG2.852	PPYR_04599	238.385985272373	11.2924078892291	2.48361025361497	4.55337398219847e-22	1.31764571065508e-20
PPYR_04605_EVM prediction Ppyr1.4_LG2.858	PPYR_04605	41.0078575928163	-1.71829465041576	0.774087408316951	0.00677894729041105	0.0161519254449388
PPYR_04609_EVM prediction Ppyr1.4_LG2.862	PPYR_04609	626.650789545129	2.75962414983129	0.36206985951323	2.02808491315392e-15	2.93779912621685e-14
PPYR_04617_EVM prediction Ppyr1.4_LG2.870	PPYR_04617	197.198023743938	-0.803080383742454	0.16111528436911	4.93296676838407e-07	2.57923104263679e-06
PPYR_04618_EVM prediction Ppyr1.4_LG2.871	PPYR_04618	31.1219101932574	0.983805928565857	0.405276941203019	0.00762362305659105	0.0179264336206192
PPYR_04620_EVM prediction Ppyr1.4_LG2.873	PPYR_04620	1084.83597220837	-0.674728748272236	0.176907756210893	0.000109060263193639	0.000385284907299271
PPYR_04621_EVM prediction Ppyr1.4_LG2.874	PPYR_04621	584.133380103786	-2.39887133648827	0.362339417635418	7.86033549885052e-12	7.7608454033069e-11
PPYR_04622_EVM prediction Ppyr1.4_LG2.875	PPYR_04622	252.022846424085	-0.620140315370621	0.225191275743791	0.00481834027313171	0.0119497502942854
PPYR_04624_EVM prediction Ppyr1.4_LG2.877	PPYR_04624	657.206141703585	-3.81873657955251	0.390977627571894	3.15096557425077e-23	1.03054626684936e-21
PPYR_04626_EVM prediction Ppyr1.4_LG2.879	PPYR_04626	563.392441112168	-1.80414854839668	0.187527408327782	2.16688286814218e-22	6.58931766125852e-21
PPYR_04627_EVM prediction Ppyr1.4_LG2.880	PPYR_04627	614.021070310034	-0.992911938587976	0.235024053158046	1.41595096690231e-05	5.82855725772733e-05
PPYR_04628_EVM prediction Ppyr1.4_LG2.881	PPYR_04628	17.1159466508184	5.5198753731499	1.34047323526541	2.53977666580556e-07	1.39471163733503e-06
PPYR_04631_EVM prediction Ppyr1.4_LG2.884	PPYR_04631	112.953975389963	-0.88658109109829	0.29721183339277	0.0019647144739778	0.00535362314573382
PPYR_04633_EVM prediction Ppyr1.4_LG2.886	PPYR_04633	620.634013798375	-0.865994769565542	0.23877703488225	0.000192109815188934	0.000645399632401203
PPYR_04634_EVM prediction Ppyr1.4_LG2.887	PPYR_04634	342.814457553229	0.840227797824037	0.278609035854163	0.00164310985816324	0.00455738001516609
PPYR_04645_EVM prediction Ppyr1.4_LG2.898	PPYR_04645	11.194627134978	6.74740625066306	2.32737661916286	2.5432971507436e-08	1.62716601712628e-07
PPYR_04647_EVM prediction Ppyr1.4_LG2.900	PPYR_04647	732.681230766148	-1.12973878749998	0.222307067464183	2.05430751341479e-07	1.14058567908826e-06
PPYR_04648_EVM prediction Ppyr1.4_LG2.901	PPYR_04648	310.68153290776	-0.832795086858482	0.271460025732098	0.00146315429190893	0.00410264674080918
PPYR_04652_EVM prediction Ppyr1.4_LG2.905	PPYR_04652	184.595979564843	-0.995549360971723	0.292708342746552	0.000386923440665574	0.00122494869960145
PPYR_04653_EVM prediction Ppyr1.4_LG2.906	PPYR_04653	1489.33711304078	2.38147895261414	0.305483430538461	6.69649799656922e-16	1.0169445990195e-14
PPYR_04663_EVM prediction Ppyr1.4_LG2.916	PPYR_04663	216.252957315145	-0.32463491869139	0.139114384014501	0.0186953391689216	0.0395077847253049
PPYR_04665_EVM prediction Ppyr1.4_LG2.918	PPYR_04665	13.2142137071275	2.69069794671234	1.31070582522004	0.002923576629925	0.00767179249795822
PPYR_04666_EVM prediction Ppyr1.4_LG2.919	PPYR_04666	668.810571289253	0.667637082805787	0.283668815698544	0.0137939209023378	0.0303393787412364
PPYR_04667_EVM prediction Ppyr1.4_LG2.920	PPYR_04667	837.587452377268	0.751263308799265	0.236110123782542	0.000997284126766155	0.00290263994161208
PPYR_04670_EVM prediction Ppyr1.4_LG2.923	PPYR_04670	283.666288389445	-1.02805837194575	0.186455487138913	2.13370924082294e-08	1.37876843465933e-07
PPYR_04672_EVM prediction Ppyr1.4_LG2.925	PPYR_04672	151.442882221777	6.51042791186025	0.659627928134812	1.10359361469983e-23	3.86073320529671e-22
PPYR_04674_EVM prediction Ppyr1.4_LG2.927	PPYR_04674	98.5339339390239	-0.861696545769039	0.258012334031303	0.000591295715700359	0.00180376072224455
PPYR_04676_EVM prediction Ppyr1.4_LG2.929	PPYR_04676	181.480432960857	1.78341489513529	0.276116440223857	2.18155390698328e-11	2.05229479534105e-10
PPYR_04677_EVM prediction Ppyr1.4_LG2.930	PPYR_04677	501.712820592829	0.680904742903751	0.167922447609247	3.73915263785954e-05	0.000143476987408732
PPYR_04679_EVM prediction Ppyr1.4_LG2.932	PPYR_04679	38.9001582031689	-1.17942300840152	0.340092127424726	0.000201791482937883	0.000675272910795863
PPYR_04680_EVM prediction Ppyr1.4_LG2.933	PPYR_04680	661.164239660333	-4.61378488409348	1.06170885234452	2.19780975392486e-06	1.03846097439963e-05
PPYR_04681_EVM prediction Ppyr1.4_LG2.934	PPYR_04681	673.098094490928	-1.26069234671545	0.300705477464949	1.27466427022776e-05	5.28682581565075e-05
PPYR_04682_EVM prediction Ppyr1.4_LG2.935	PPYR_04682	179.683126241777	-0.963826319766182	0.250725869867135	7.47552442851521e-05	0.000274037102445191
PPYR_04683_EVM prediction Ppyr1.4_LG2.936	PPYR_04683	614.20971894483	-3.53560189321267	0.522811700263422	2.35087149357242e-12	2.47689556105503e-11
PPYR_04684_EVM prediction Ppyr1.4_LG2.937	PPYR_04684	212.194327589283	-0.943102460973182	0.199408866794142	1.39351591741836e-06	6.77814345734203e-06
PPYR_04686_EVM prediction Ppyr1.4_LG2.939	PPYR_04686	171.389334276641	-0.586814065369519	0.268549327176604	0.0236031741149305	0.0484841779047126
PPYR_04689_EVM prediction Ppyr1.4_LG2.942	PPYR_04689	498.838426390194	1.51344212410402	0.187402520010985	1.93946598823696e-16	3.16745817246657e-15
PPYR_04692_EVM prediction Ppyr1.4_LG2.945	PPYR_04692	1030.11145399585	1.43768114472944	0.458387378984999	0.000465308313458808	0.00144827933301838
PPYR_04693_EVM prediction Ppyr1.4_LG2.946	PPYR_04693	22.6856707275364	-1.2005578431824	0.276457270626811	6.3174481576126e-06	2.76834722300965e-05
PPYR_04697_EVM prediction Ppyr1.4_LG2.950	PPYR_04697	284.551020854501	0.546310643740891	0.23934540372313	0.0184580095773023	0.0390785809644875
PPYR_04700_EVM prediction Ppyr1.4_LG2.953	PPYR_04700	134.107122824351	0.720654821354341	0.302637499813294	0.0119078001324139	0.026691069402639
PPYR_04704_EVM prediction Ppyr1.4_LG2.957	PPYR_04704	113.580387442228	-0.9362889785622	0.266118298538811	0.000264568786963997	0.000864166292712833
PPYR_04705_EVM prediction Ppyr1.4_LG2.958	PPYR_04705	309.906984372938	-1.02866070958454	0.227350563985263	3.54996302862365e-06	1.62418891353313e-05
PPYR_04707_EVM prediction Ppyr1.4_LG2.960	PPYR_04707	113.580387442228	-0.9362889785622	0.266118298538811	0.000264568786963997	0.000864166292712833
PPYR_04708_EVM prediction Ppyr1.4_LG2.961	PPYR_04708	47.2788867381741	-0.770760261212082	0.33489571920596	0.0145649604446736	0.0317737255905256
PPYR_04713_EVM prediction Ppyr1.4_LG2.966	PPYR_04713	709.25467174674	3.93459494358268	0.752570459528615	5.70663240679404e-09	3.98164424427368e-08
PPYR_04715_EVM prediction Ppyr1.4_LG2.968	PPYR_04715	13.7491729027862	2.51150370432091	1.20419385315307	0.00244178658649007	0.00651307353084694
PPYR_04716_EVM prediction Ppyr1.4_LG2.969	PPYR_04716	602.995059192889	3.49834278223399	0.499416422544025	1.41549639907041e-13	1.70934800730051e-12
PPYR_04719_EVM prediction Ppyr1.4_LG2.972	PPYR_04719	36.4613418892681	1.99057549936295	0.814877604829645	0.00180704315438978	0.00496383529658383
PPYR_04721_EVM prediction Ppyr1.4_LG2.974	PPYR_04721	184.341590334818	0.699661192358337	0.215122771673482	0.000771385886919726	0.00229950993444691
PPYR_04723_EVM prediction Ppyr1.4_LG2.976	PPYR_04723	229.457786577506	-0.927274510146252	0.231428825308548	3.7871246397969e-05	0.000145051840046384
PPYR_04725_EVM prediction Ppyr1.4_LG2.978	PPYR_04725	329.337642994538	1.16905580981138	0.441291277552343	0.00316967043627194	0.00825034010552109
PPYR_04727_EVM prediction Ppyr1.4_LG2.980	PPYR_04727	66.9732386181815	9.56911445284966	2.45883383779973	1.92519551118675e-14	2.55857464814756e-13
PPYR_04733_EVM prediction Ppyr1.4_LG2.986	PPYR_04733	291.830219691837	-0.885743213151383	0.161083497813962	3.02887816971991e-08	1.9173226276972e-07
PPYR_04734_EVM prediction Ppyr1.4_LG2.987	PPYR_04734	72.6709903016584	1.94440817884935	0.447135114489529	2.06033727139051e-06	9.79401051907397e-06
PPYR_04735_EVM prediction Ppyr1.4_LG2.988	PPYR_04735	240.051687312086	-1.09000685033494	0.268426074164513	2.79073648362914e-05	0.000109493469221801
PPYR_04736_EVM prediction Ppyr1.4_LG2.989	PPYR_04736	430.601546714873	1.47411087733715	0.554768797718748	0.00189362306103509	0.00517450218092683
PPYR_04740_EVM prediction Ppyr1.4_LG2.993	PPYR_04740	150.386772892376	4.9388311619266	0.677848748469338	4.77264470202408e-14	6.04230290450811e-13
PPYR_04742_EVM prediction Ppyr1.4_LG2.995	PPYR_04742	32.3592343497241	4.90321218929093	0.919465039909399	4.69042405874479e-08	2.87211290852149e-07
PPYR_04746_EVM prediction Ppyr1.4_LG2.999	PPYR_04746	16.2082014502194	3.92291805825277	1.92791090478672	0.00136361177581231	0.00384499333013624
PPYR_04753_EVM prediction Ppyr1.4_LG2.1006	PPYR_04753	140.888501238096	6.11860726291528	0.864086655770715	3.3083527381348e-13	3.80839615382538e-12
PPYR_04758_EVM prediction Ppyr1.4_LG2.1011	PPYR_04758	1817.26626300282	-2.21451907558982	0.26767933894244	3.28103831047975e-17	5.82836777104883e-16
PPYR_04759_EVM prediction Ppyr1.4_LG2.1012	PPYR_04759	2199.29214384695	3.67275969851246	0.2641724525878	4.1322318170965e-45	8.79605074422288e-43
PPYR_04761_EVM prediction Ppyr1.4_LG2.1014	PPYR_04761	24.5376376772595	-2.29800362583398	0.556728355778996	8.14635325798942e-06	3.50017278710534e-05
PPYR_04762_EVM prediction Ppyr1.4_LG2.1015	PPYR_04762	89.9565111660876	10.3307898903342	2.71711088397936	9.99056412202223e-13	1.09486470164465e-11
PPYR_04768_EVM prediction Ppyr1.4_LG2.1021	PPYR_04768	342.854292798373	-3.15326064822062	0.296276559364439	3.38980122515942e-27	1.65009742584408e-25
PPYR_04769_EVM prediction Ppyr1.4_LG2.1022	PPYR_04769	434.00946576564	-2.99924415167209	0.325448333107094	5.979157436685e-21	1.56442163015265e-19
PPYR_04770_EVM prediction Ppyr1.4_LG2.1023	PPYR_04770	5714.43048785335	-2.89328700804862	0.262452372079908	5.95143664826977e-29	3.32195968291644e-27
PPYR_04771_EVM prediction Ppyr1.4_LG2.1024	PPYR_04771	337.132847491702	-2.98450616930006	0.295681582263717	1.18876468796093e-24	4.66552991128166e-23
PPYR_04772_EVM prediction Ppyr1.4_LG2.1025	PPYR_04772	1092.95621524236	-1.05522912266926	0.50714712534544	0.0191726738441072	0.0403738448705806
PPYR_04776_EVM prediction Ppyr1.4_LG2.1029	PPYR_04776	372.971487592163	0.634375748746637	0.189086806970659	0.000583237219036292	0.00178307600629912
PPYR_04777_EVM prediction Ppyr1.4_LG2.1030	PPYR_04777	389.983326444405	1.34056238044383	0.254601733269881	4.66528307954356e-08	2.86230044924219e-07
PPYR_04778_EVM prediction Ppyr1.4_LG2.1031	PPYR_04778	3.50023828356984	-3.43534863429455	1.90336535844621	0.00502947445030919	0.012404785864382
PPYR_04780_EVM prediction Ppyr1.4_LG2.1033	PPYR_04780	269.749525102342	1.12050658468658	0.447322330481937	0.00500806893145087	0.0123641316512859
PPYR_04791_EVM prediction Ppyr1.4_LG2.1044	PPYR_04791	256.861738146145	-0.909315421285375	0.249842050470435	0.000178294261348796	0.000601934846311701
PPYR_04792_EVM prediction Ppyr1.4_LG2.1045	PPYR_04792	366.374973754761	-0.889363561141297	0.242406333874801	0.000154877742987898	0.000530436207849745
PPYR_04798_EVM prediction Ppyr1.4_LG2.1051	PPYR_04798	3.07376722441697	-3.60628530720824	1.1061302827338	0.000110270496790741	0.000389122553862015
PPYR_04800_EVM prediction Ppyr1.4_LG2.1053	PPYR_04800	7.45987945828119	3.85233535127219	1.55400487551777	0.000523928372028186	0.00161870022738056
PPYR_04802_EVM prediction Ppyr1.4_LG2.1055	PPYR_04802	36.5297432185224	1.28411327301532	0.601831020512103	0.0101484490445615	0.0231063037619014
PPYR_04804_EVM prediction Ppyr1.4_LG2.1057	PPYR_04804	180.217954430235	-0.669071494992859	0.280058954077907	0.0134718838736101	0.0297195484926523
PPYR_04805_EVM prediction Ppyr1.4_LG2.1058	PPYR_04805	3.63455463210057	3.72178483086752	2.29738988238079	0.00233102162626009	0.00624339957436563
PPYR_04808_EVM prediction Ppyr1.4_LG2.1061	PPYR_04808	6975.87743074238	1.3566862084045	0.587043299875081	0.00598345722698165	0.014467287811478
PPYR_04810_EVM prediction Ppyr1.4_LG2.1063	PPYR_04810	9.6768417362579	-4.36971238362179	2.59546024513843	0.00732258293876011	0.0172995333197683
PPYR_04814_EVM prediction Ppyr1.4_LG2.1067	PPYR_04814	76.6947316033969	1.68249117369043	0.650453939107255	0.00173064600136124	0.00477276748596746
PPYR_04816_EVM prediction Ppyr1.4_LG2.1069	PPYR_04816	100.474093895391	3.93570925932876	0.493471345696266	1.13984554108684e-16	1.90870935340128e-15
PPYR_04817_EVM prediction Ppyr1.4_LG2.1070	PPYR_04817	139.204804837458	2.92283957090458	0.749474288415726	6.51847857358936e-06	2.84749817063335e-05
PPYR_04820_EVM prediction Ppyr1.4_LG2.1073	PPYR_04820	1915.84058088168	-6.62977404960602	0.521328440928643	1.51928991801964e-37	1.92734970509179e-35
PPYR_04822_EVM prediction Ppyr1.4_LG2.1075	PPYR_04822	24.1619992787782	3.31497484757425	0.805974177429769	6.32540386967606e-06	2.77008866870827e-05
PPYR_04828_EVM prediction Ppyr1.4_LG2.1081	PPYR_04828	121.367772181997	1.84491037410575	0.268952895144394	1.33715276018831e-12	1.4439640167846e-11
PPYR_04830_EVM prediction Ppyr1.4_LG2.1083	PPYR_04830	150.971575191923	1.00194732134762	0.482646484976745	0.0175702801696935	0.0374072128583116
PPYR_04832_EVM prediction Ppyr1.4_LG2.1085	PPYR_04832	2.55609376825564	3.31195510871928	2.60626513800417	0.00754485356303001	0.0177611651167936
PPYR_04833_EVM prediction Ppyr1.4_LG2.1086	PPYR_04833	644.532038182116	-1.48622470776938	0.695151220739453	0.0105767274349574	0.0239597979537572
PPYR_04835_EVM prediction Ppyr1.4_LG2.1088	PPYR_04835	94.4856837492187	1.89534229959676	0.451365466571836	6.08842797916424e-06	2.68014605644317e-05
PPYR_04836_EVM prediction Ppyr1.4_LG2.1089	PPYR_04836	201.120183892249	0.779693275536917	0.298736738370173	0.00608726278423602	0.0146877873789088
PPYR_04837_EVM prediction Ppyr1.4_LG2.1090	PPYR_04837	1069.57425553898	-1.43581321986161	0.302302895122892	7.76611288406792e-07	3.93602145726428e-06
PPYR_04838_EVM prediction Ppyr1.4_LG2.1091	PPYR_04838	15.1945569022431	0.586014197626018	1.27479134472667	0.0173943097044628	0.0370765674776559
PPYR_04840_EVM prediction Ppyr1.4_LG2.1093	PPYR_04840	85.551956294619	-0.852968231211855	0.399292445109305	0.0211210389897857	0.0439753197401723
PPYR_04841_EVM prediction Ppyr1.4_LG2.1094	PPYR_04841	69.4224563426975	-2.73536940229321	0.720426377572464	2.67269557034711e-05	0.000105157843571395
PPYR_04842_EVM prediction Ppyr1.4_LG2.1095	PPYR_04842	568.074937308684	-0.765988453080019	0.343958089026875	0.0183109170511428	0.0387998662468876
PPYR_04845_EVM prediction Ppyr1.4_LG2.1098	PPYR_04845	9.63827676258897	3.80356130588554	1.45937763728485	0.000354689881862309	0.00113318499778905
PPYR_04847_EVM prediction Ppyr1.4_LG2.1100	PPYR_04847	11.9308524945238	-2.83718832105282	0.952545312121227	0.000419867380413335	0.0013186082597177
PPYR_04848_EVM prediction Ppyr1.4_LG2.1101	PPYR_04848	34.7403682526827	-1.27394894418809	0.597031378501748	0.0130379346362851	0.0288636384800114
PPYR_04849_EVM prediction Ppyr1.4_LG2.1102	PPYR_04849	34.7403682526827	-1.27394894418809	0.597031378501748	0.0130379346362851	0.0288636384800114
PPYR_04850_EVM prediction Ppyr1.4_LG2.1103	PPYR_04850	1280.82626215032	-0.754235453147584	0.201701743654815	0.000134743748741392	0.00046804324287349
PPYR_04852_EVM prediction Ppyr1.4_LG2.1105	PPYR_04852	289.06194064355	-1.94017798118272	0.349771729468023	8.18799976857745e-09	5.59179386044395e-08
PPYR_04857_EVM prediction Ppyr1.4_LG2.1110	PPYR_04857	387.132151963778	7.03837648540035	0.764452671586391	1.01731565865081e-21	2.83291959135156e-20
PPYR_04858_EVM prediction Ppyr1.4_LG2.1111	PPYR_04858	686.208469103072	-2.3555566110519	0.288197884206159	8.06687568211689e-17	1.38404223622549e-15
PPYR_04864_EVM prediction Ppyr1.4_LG2.1117	PPYR_04864	734.304504619515	-1.03163823098765	0.304453381128477	0.000401674024752475	0.0012662209028279
PPYR_04865_EVM prediction Ppyr1.4_LG2.1118	PPYR_04865	4087.72914852214	-3.48775534338738	0.315407731217573	3.78170018879375e-29	2.18868076825165e-27
PPYR_04866_EVM prediction Ppyr1.4_LG2.1119	PPYR_04866	13.491345661497	1.41230965274642	0.739028055815215	0.0159278111821996	0.034388409942796
PPYR_04867_EVM prediction Ppyr1.4_LG2.1120	PPYR_04867	895.529007998578	2.18706872997257	0.479146415749187	5.79024871318638e-07	2.99628074119933e-06
PPYR_04868_EVM prediction Ppyr1.4_LG2.1121	PPYR_04868	616.644386039976	1.48382731403451	0.188181116899658	1.02299247151172e-15	1.52949552972806e-14
PPYR_04870_EVM prediction Ppyr1.4_LG2.1123	PPYR_04870	26.4816924412568	-5.0986737864834	1.08309711568355	3.02510221084961e-07	1.63830352160674e-06
PPYR_04871_EVM prediction Ppyr1.4_LG2.1124	PPYR_04871	268.618798830881	1.87213016603124	0.345838520668007	1.16365587508022e-08	7.76945993361642e-08
PPYR_04885_EVM prediction Ppyr1.4_LG2.1138	PPYR_04885	112.061185254807	-1.97648687967363	0.756834427375652	0.00205658920243033	0.0055821706923109
PPYR_04892_EVM prediction Ppyr1.4_LG2.1145	PPYR_04892	59.0490049758532	-2.70547466534998	0.38138134519836	3.02417522747133e-13	3.50698214975184e-12
PPYR_04894_EVM prediction Ppyr1.4_LG2.1147	PPYR_04894	141.576823007207	2.69197788482935	0.467079743760008	6.53047130715537e-10	5.11327875983729e-09
PPYR_04898_EVM prediction Ppyr1.4_LG2.1151	PPYR_04898	122.24970336773	5.04411237617142	0.694248551082698	3.84211857827514e-14	4.93386167940261e-13
PPYR_04899_LanSCR	PPYR_04899	152209.9620726	-3.16147440088921	0.978423225050945	0.000194024887688049	0.000651124227345237
PPYR_04902_EVM prediction Ppyr1.4_LG2.1155	PPYR_04902	212.87880687401	-1.6227131995457	0.255578969009622	8.3280059507783e-11	7.2181798989527e-10
PPYR_04904_EVM prediction Ppyr1.4_LG2.1157	PPYR_04904	30.0614183939602	-1.12229008754873	0.580681926279673	0.0242476758185701	0.0496133203984069
PPYR_04911_EVM prediction Ppyr1.4_LG2.1164	PPYR_04911	328.639768747079	-0.714620921979064	0.335250731194895	0.0244209494264247	0.0498703583490191
PPYR_04913_EVM prediction Ppyr1.4_LG2.1166	PPYR_04913	1436.11903199987	-3.14229899947665	0.353672533900563	1.08628123449421e-19	2.51527119256009e-18
PPYR_04914_EVM prediction Ppyr1.4_LG2.1167	PPYR_04914	211.581267896903	-1.35376013132908	0.193338517914103	1.15801081567795e-12	1.25808458772486e-11
PPYR_04915_EVM prediction Ppyr1.4_LG2.1168	PPYR_04915	116.00486287479	-2.16924479361332	0.21544333752953	1.40512930797554e-24	5.44661079594592e-23
PPYR_04918_EVM prediction Ppyr1.4_LG2.1171	PPYR_04918	398.943714224869	0.675335673119287	0.199272667101876	0.0004469352536034	0.00139663096541555
PPYR_04923_EVM prediction Ppyr1.4_LG2.1176	PPYR_04923	474.239867727055	-1.71223769804416	0.233035300533335	6.56731100977422e-14	8.22321624843016e-13
PPYR_04924_EVM prediction Ppyr1.4_LG2.1177	PPYR_04924	878.053635561278	-1.92027999674275	0.230932725065411	2.3371248305429e-17	4.19913458466214e-16
PPYR_04927_EVM prediction Ppyr1.4_LG2.1180	PPYR_04927	76.0967080438627	6.83345656108625	1.08219033939978	3.54504262273909e-11	3.24033408289522e-10
PPYR_04930_EVM prediction Ppyr1.4_LG2.1183	PPYR_04930	660.591639723013	0.946005128901367	0.289174260978142	0.000584533903469114	0.00178573614538278
PPYR_04931_EVM prediction Ppyr1.4_LG2.1184	PPYR_04931	8.14539581903349	6.26194482405582	2.53725543084162	1.98404746607314e-05	7.98898753652216e-05
PPYR_04932_EVM prediction Ppyr1.4_LG2.1185	PPYR_04932	8.14539581903349	6.26194482405582	2.53725543084162	1.98404746607314e-05	7.98898753652216e-05
PPYR_04934_EVM prediction Ppyr1.4_LG2.1187	PPYR_04934	411.22339426863	9.4883461350222	1.09066125201854	3.66997726087795e-19	8.10039444980073e-18
PPYR_04936_EVM prediction Ppyr1.4_LG2.1189	PPYR_04936	237.432015319096	-0.908009641630025	0.242201565684725	0.000116481877769281	0.000409259824528938
PPYR_04941_EVM prediction Ppyr1.4_LG2.1194	PPYR_04941	1943.30806321272	0.862922894080796	0.421782661378277	0.0229589979581183	0.0473545829127949
PPYR_04943_EVM prediction Ppyr1.4_LG2.1196	PPYR_04943	25.6786105187902	1.01736777921871	0.447979817111282	0.0114274760682285	0.0257061923591048
PPYR_04945_EVM prediction Ppyr1.4_LG2.1198	PPYR_04945	97.2881518238632	0.677302949104429	0.231960221217369	0.00237864505924492	0.00635739589254245
PPYR_04947_EVM prediction Ppyr1.4_LG2.1200	PPYR_04947	181.628729108144	2.22056392550184	0.264114897541741	5.1810103136096e-18	1.0198794440223e-16
PPYR_04949_EVM prediction Ppyr1.4_LG2.1202	PPYR_04949	247.61498083662	-1.02523556918832	0.327120226838686	0.0010049839078006	0.00292098886787035
PPYR_04956_EVM prediction Ppyr1.4_LG2.1209	PPYR_04956	453.2741229041	0.767719274639839	0.228988233648142	0.000576496381666571	0.0017641856864889
PPYR_04957_EVM prediction Ppyr1.4_LG2.1210	PPYR_04957	105.711649874534	-1.80831206898089	0.30777831268829	1.31350740228679e-09	9.91962685828009e-09
PPYR_04958_EVM prediction Ppyr1.4_LG2.1211	PPYR_04958	100.837025471905	1.27783250950373	0.323717279433278	2.81829333251435e-05	0.000110471117237977
PPYR_04961_EVM prediction Ppyr1.4_LG2.1214	PPYR_04961	800.261475371598	0.804130894736625	0.307117753298153	0.00556484305256679	0.0135601210510645
PPYR_04962_EVM prediction Ppyr1.4_LG2.1215	PPYR_04962	724.57138170344	1.05987121621815	0.305775165662134	0.000242593295503498	0.000798409119032607
PPYR_04969_EVM prediction Ppyr1.4_LG2.1222	PPYR_04969	2947.52377595876	-2.34093189038518	0.240357770230597	4.9069937107711e-23	1.58017779521985e-21
PPYR_04970_EVM prediction Ppyr1.4_LG2.1223	PPYR_04970	174.439535611947	-0.977595888973928	0.277068576939543	0.000258691503664471	0.000847252906949367
PPYR_04974_EVM prediction Ppyr1.4_LG2.1227	PPYR_04974	57.2633154467669	4.09333121276867	0.5840815924643	4.03229821343335e-13	4.59542951565422e-12
PPYR_04975_EVM prediction Ppyr1.4_LG2.1228	PPYR_04975	2966.07845108285	1.36216620941152	0.297562114732358	1.54388279601428e-06	7.45181554002433e-06
PPYR_04976_EVM prediction Ppyr1.4_LG2.1229	PPYR_04976	1220.56423556255	-1.61061799176546	0.312912793696666	9.40092827282689e-08	5.53262690620585e-07
PPYR_04979_EVM prediction Ppyr1.4_LG2.1232	PPYR_04979	2365.66768955873	1.55416101108848	0.332883931390819	7.66083731578551e-07	3.88737195349294e-06
PPYR_04980_EVM prediction Ppyr1.4_LG2.1233	PPYR_04980	115.617226978421	1.66400228471418	0.865612517521413	0.00778699093717615	0.0182729482772786
PPYR_04981_EVM prediction Ppyr1.4_LG2.1234	PPYR_04981	340.685767372365	1.54150189878525	0.707994282558419	0.00579754781368749	0.0140747559711952
PPYR_04983_EVM prediction Ppyr1.4_LG2.1236	PPYR_04983	277.226829259682	6.85748167395225	0.840193829918562	9.39293076119262e-18	1.79007310212167e-16
PPYR_04984_CYP314A1	PPYR_04984	65.5328335431822	1.0132763855317	0.423834703425159	0.0087576213510402	0.0202853129007219
PPYR_04985_EVM prediction Ppyr1.4_LG2.1238	PPYR_04985	5.28841289122799	2.50147161881039	1.40603928538295	0.00483781284417939	0.0119838444792996
PPYR_04986_EVM prediction Ppyr1.4_LG2.1239	PPYR_04986	213.031809895812	-0.521970731782315	0.224444170998624	0.0167408801010694	0.0358174979879608
PPYR_04987_EVM prediction Ppyr1.4_LG2.1240	PPYR_04987	42.8087710839512	-1.57252341430896	0.388394350643844	1.78267721838037e-05	7.2291389039842e-05
PPYR_04991_EVM prediction Ppyr1.4_LG2.1244	PPYR_04991	66.9176152703151	2.42101225917142	0.51432733704004	2.7612660274388e-07	1.50580720966582e-06
PPYR_04992_EVM prediction Ppyr1.4_LG2.1245	PPYR_04992	18.3532918952663	1.52400815327724	0.739632450972699	0.00872944764210331	0.020223783976605
PPYR_04998_EVM prediction Ppyr1.4_LG2.1251	PPYR_04998	13.3581208281792	-8.38975907917846	3.72136803311774	0.0011841369524145	0.00339456196881389
PPYR_04999_EVM prediction Ppyr1.4_LG2.1252	PPYR_04999	32.6517736963731	4.75986887968056	0.794865637632003	8.06499632860486e-10	6.26009202045417e-09
PPYR_05000_EVM prediction Ppyr1.4_LG2.1253	PPYR_05000	38.676758608752	-0.706392463878635	1.44299633033995	0.00219678799822976	0.00591794518871034
PPYR_05002_EVM prediction Ppyr1.4_LG2.1255	PPYR_05002	52.192295792666	1.61256602072942	0.622968942086428	0.00209315279752618	0.00567038524247872
PPYR_05004_EVM prediction Ppyr1.4_LG2.1257	PPYR_05004	188.590936276091	-0.914990814172618	0.276502825323448	0.000586868418899471	0.00179243202163387
PPYR_05005_EVM prediction Ppyr1.4_LG2.1258	PPYR_05005	401.282651615731	1.25366828729785	0.277340213150751	2.24419327022505e-06	1.05878374458138e-05
PPYR_05009_EVM prediction Ppyr1.4_LG2.1262	PPYR_05009	154.436872351045	-2.24845937771538	0.630313772804731	7.75754695584457e-05	0.00028338287439922
PPYR_05013_EVM prediction Ppyr1.4_LG2.1266	PPYR_05013	246.418382876248	-1.76894287065987	0.296627565567076	7.29379408579198e-10	5.68608069046936e-09
PPYR_05022_EVM prediction Ppyr1.4_LG2.1275	PPYR_05022	804.314842752034	0.669281237261557	0.30857208814344	0.0219059597356502	0.0454438302477752
PPYR_05029_EVM prediction Ppyr1.4_LG2.1282	PPYR_05029	1469.39962259462	2.64173847540985	0.280465928776701	3.7619389287181e-22	1.10130981365433e-20
PPYR_05030_EVM prediction Ppyr1.4_LG2.1283	PPYR_05030	2975.60727964189	-2.3747133130181	0.247905481464501	2.33755270603673e-22	7.04012576381663e-21
PPYR_05033_EVM prediction Ppyr1.4_LG2.1286	PPYR_05033	494.027852393134	0.699490777380119	0.262942407405225	0.00566342642892501	0.0137736197755362
PPYR_05034_EVM prediction Ppyr1.4_LG2.1287	PPYR_05034	438.25896306109	6.75256988191001	0.595419547069555	6.57134243964447e-31	4.32091569107303e-29
PPYR_05035_EVM prediction Ppyr1.4_LG2.1288	PPYR_05035	832.601679385484	-0.8677646341067	0.215226908016491	3.70082998580576e-05	0.000142136770005305
PPYR_05037_EVM prediction Ppyr1.4_LG2.1290	PPYR_05037	4675.41418553146	4.55983249586593	0.460282446248029	1.06897458098705e-24	4.20854287229351e-23
PPYR_05043_EVM prediction Ppyr1.4_LG2.1296	PPYR_05043	1073.48937376447	-1.39090821004942	0.325021290149629	7.91743923527223e-06	3.40647890907105e-05
PPYR_05044_EVM prediction Ppyr1.4_LG2.1297	PPYR_05044	993.519206207385	-1.26374062394475	0.221263124407455	5.38415977097411e-09	3.76711212053838e-08
PPYR_05045_EVM prediction Ppyr1.4_LG2.1298	PPYR_05045	160.292469152327	-1.18367678083133	0.465004629231933	0.00492936940975297	0.0121842059470749
PPYR_05053_EVM prediction Ppyr1.4_LG2.1306	PPYR_05053	138.656655933587	4.5019577395141	0.954894487560562	9.81912152541873e-08	5.76253959054831e-07
PPYR_05054_EVM prediction Ppyr1.4_LG2.1307	PPYR_05054	259.303135441522	2.35025722324822	0.514559125095072	4.94592940109213e-07	2.58493247392077e-06
PPYR_05058_EVM prediction Ppyr1.4_LG2.1311	PPYR_05058	122.02471507976	3.96655335362027	0.802157564623294	1.67641687722705e-08	1.09714015430404e-07
PPYR_05060_EVM prediction Ppyr1.4_LG2.1313	PPYR_05060	35.4025255285522	2.09641387856736	0.793661900835325	0.00119240837512606	0.00341437683155683
PPYR_05061_EVM prediction Ppyr1.4_LG2.1314	PPYR_05061	1037.64596278918	9.78431330004753	1.18293836061431	2.01761782726591e-18	4.14040233539748e-17
PPYR_05062_EVM prediction Ppyr1.4_LG2.1315	PPYR_05062	350.895374494048	0.470109562746284	0.184313246198511	0.00962671545524217	0.0220503227069828
PPYR_05063_EVM prediction Ppyr1.4_LG2.1316	PPYR_05063	140.017432184907	1.18015203403388	0.223088052904952	4.85822357468328e-08	2.9690720133551e-07
PPYR_05067_EVM prediction Ppyr1.4_LG2.1320	PPYR_05067	127.611792955291	1.4873444677038	0.374776665401418	2.08800064894514e-05	8.38605697157084e-05
PPYR_05071_EVM prediction Ppyr1.4_LG2.1324	PPYR_05071	12.1542945579069	-2.78008504561905	0.846624861805129	0.000139087166349917	0.000480549029487925
PPYR_05072_EVM prediction Ppyr1.4_LG2.1325	PPYR_05072	36.1376825250848	-2.44895694579277	0.707500229144517	9.16416991352368e-05	0.000329118701584055
PPYR_05073_EVM prediction Ppyr1.4_LG2.1326	PPYR_05073	148.910488553622	-4.23196426138403	0.584221707620482	7.5426810415637e-14	9.36052679851764e-13
PPYR_05074_EVM prediction Ppyr1.4_LG2.1327	PPYR_05074	620.94710194511	-1.53104170382367	0.137667231652305	3.81373097098124e-29	2.19709391121805e-27
PPYR_05086_EVM prediction Ppyr1.4_LG2.1339	PPYR_05086	15.2618770849297	-1.96600357262975	1.06937065933658	0.012061798392876	0.0270025180064401
PPYR_05088_EVM prediction Ppyr1.4_LG2.1341	PPYR_05088	193.768107671781	-1.16759419010463	0.38697618435593	0.0012705372369635	0.00361419641201011
PPYR_05089_EVM prediction Ppyr1.4_LG2.1342	PPYR_05089	277.577505200479	-0.645410913712373	0.278478183172442	0.0158930181390619	0.0343250928303489
PPYR_05097_EVM prediction Ppyr1.4_LG2.1350	PPYR_05097	882.672662963501	-2.0404437698059	0.154232591007159	1.62889219655846e-40	2.49478745080216e-38
PPYR_05098_EVM prediction Ppyr1.4_LG2.1351	PPYR_05098	7295.05001388788	0.830229456206971	0.303720234439279	0.00395739304082268	0.0100345041792231
PPYR_05099_EVM prediction Ppyr1.4_LG2.1352	PPYR_05099	25.0120348400366	-2.42663922428527	0.829046731695752	0.000524597874541836	0.00162037007043063
PPYR_05101_EVM prediction Ppyr1.4_LG2.1354	PPYR_05101	119.042304123544	1.44943100309744	0.225416806456167	4.72637832296721e-11	4.24596461789308e-10
PPYR_05105_EVM prediction Ppyr1.4_LG2.1358	PPYR_05105	461.235142183024	-0.927148898344066	0.16622350541294	1.74358494417743e-08	1.13872508132732e-07
PPYR_05106_EVM prediction Ppyr1.4_LG2.1359	PPYR_05106	396.621142388604	-1.33839247339843	0.333499732189889	2.46763893825241e-05	9.75789591483377e-05
PPYR_05109_EVM prediction Ppyr1.4_LG2.1362	PPYR_05109	115.400269008838	10.3889041393081	2.50245828374853	2.90634282185916e-16	4.62034930376319e-15
PPYR_05110_EVM prediction Ppyr1.4_LG2.1363	PPYR_05110	274.952008547128	8.07695296043192	0.806642014557986	1.86910204625255e-23	6.30116501137968e-22
PPYR_05116_EVM prediction Ppyr1.4_LG2.1369	PPYR_05116	6.18824175956541	2.00861310122037	1.20939691355948	0.0108902752297772	0.0245946712121511
PPYR_05118_EVM prediction Ppyr1.4_LG2.1371	PPYR_05118	251.848727570822	2.2708365714658	0.546202659883011	4.03823437233142e-06	1.82958822085535e-05
PPYR_05124_EVM prediction Ppyr1.4_LG2.1377	PPYR_05124	291.535856579849	4.9083482121057	0.771088694455799	3.93061970963255e-12	4.05292717021964e-11
PPYR_05126_EVM prediction Ppyr1.4_LG2.1379	PPYR_05126	54.3801750020347	3.67338881982676	0.543263591344657	1.0080807131471e-12	1.10282976275387e-11
PPYR_05127_EVM prediction Ppyr1.4_LG2.1380	PPYR_05127	843.898444940612	-0.901843074080263	0.295992194811601	0.00150388111499099	0.00420464000961082
PPYR_05128_EVM prediction Ppyr1.4_LG2.1381	PPYR_05128	514.521952758173	-1.18076603075125	0.231256171794945	1.7056077970791e-07	9.575649675242e-07
PPYR_05129_EVM prediction Ppyr1.4_LG2.1382	PPYR_05129	737.210988586791	-1.25985679395077	0.23704317391818	5.27721778647973e-08	3.20641403872273e-07
PPYR_05130_EVM prediction Ppyr1.4_LG2.1383	PPYR_05130	5376.69520936371	-3.4136970339684	0.28043494824894	7.38947421428338e-35	6.95733978463806e-33
PPYR_05133_EVM prediction Ppyr1.4_LG2.1386	PPYR_05133	130.244870948285	0.878565659852911	0.281566237700608	0.00105572305047749	0.00305659379219814
PPYR_05135_EVM prediction Ppyr1.4_LG2.1388	PPYR_05135	1260.67185497107	7.27494047656404	0.436467918706378	2.44918344096741e-64	1.95734287062138e-61
PPYR_05136_EVM prediction Ppyr1.4_LG2.1389	PPYR_05136	484.861821025758	-2.30849747829568	0.276814711914276	2.13795171309386e-17	3.86338641219364e-16
PPYR_05137_EVM prediction Ppyr1.4_LG2.1390	PPYR_05137	205.048037625196	1.19079570750479	0.331731864029216	0.000141540251664603	0.000488755573454975
PPYR_05140_EVM prediction Ppyr1.4_LG2.1393	PPYR_05140	57.1828000854464	1.11251292424322	0.408583226509667	0.00281339346981314	0.00741364007288779
PPYR_05145_EVM prediction Ppyr1.4_LG2.1398	PPYR_05145	78.3043845951609	-1.32074025317435	0.493853395604945	0.00311785101029968	0.008127250070227
PPYR_05146_EVM prediction Ppyr1.4_LG2.1399	PPYR_05146	244.100901697342	-4.01999930605066	0.482221225698883	1.48979492121998e-17	2.7354290081289e-16
PPYR_05147_EVM prediction Ppyr1.4_LG2.1400	PPYR_05147	78.1871405939537	-1.6557342158611	0.465319326333886	0.000119277024375356	0.000418669689527695
PPYR_05148_EVM prediction Ppyr1.4_LG2.1401	PPYR_05148	26.2593971663705	-0.751497426768224	0.873130060740971	1.99326900017668e-05	8.02354659398043e-05
PPYR_05150_EVM prediction Ppyr1.4_LG2.1403	PPYR_05150	64.2333579808155	-1.60765081128946	0.357350727478195	2.32719200844541e-06	1.09424202299011e-05
PPYR_05151_EVM prediction Ppyr1.4_LG2.1404	PPYR_05151	63.0594714844577	-1.14738104119696	0.392292100369843	0.00177857918716856	0.00489528293045144
PPYR_05153_EVM prediction Ppyr1.4_LG2.1406	PPYR_05153	128.137742691304	1.3256659244169	0.251516953496135	5.27020546442972e-08	3.20370331208968e-07
PPYR_05154_EVM prediction Ppyr1.4_LG2.1407	PPYR_05154	103.765628953796	-3.08850742116651	0.519361669020151	4.17159739144585e-10	3.3243078451249e-09
PPYR_05158_EVM prediction Ppyr1.4_LG2.1411	PPYR_05158	135.526213306706	1.86195340003037	0.612953427643533	0.000372667408818943	0.00118489366768534
PPYR_05159_EVM prediction Ppyr1.4_LG2.1412	PPYR_05159	241.559000158144	-1.72984640035769	0.272066734969122	6.99071224796842e-11	6.13960525330317e-10
PPYR_05161_EVM prediction Ppyr1.4_LG2.1414	PPYR_05161	304.101725679659	-0.845222954419929	0.329465899833287	0.00725968954408487	0.0171669961189308
PPYR_05165_EVM prediction Ppyr1.4_LG2.1418	PPYR_05165	126.712663697903	-3.25646033126215	0.522515689144994	7.43313916820136e-11	6.50542124135476e-10
PPYR_05166_EVM prediction Ppyr1.4_LG2.1419	PPYR_05166	4016.47073168426	-3.59384509249326	0.229589145602724	1.23027736856307e-55	6.7178493355581e-53
PPYR_05176_EVM prediction Ppyr1.4_LG2.1429	PPYR_05176	21.2820241213784	-5.61025529120927	1.46657308777645	1.58504749559524e-05	6.46948699940873e-05
PPYR_05177_EVM prediction Ppyr1.4_LG2.1430	PPYR_05177	4.51927749526614	-2.85495331109351	1.1128480934071	0.00128001405200204	0.00363868186489217
PPYR_05181_EVM prediction Ppyr1.4_LG2.1434	PPYR_05181	4.25139653628104	-2.22560369773831	1.46422943788833	0.0145692012627038	0.0317774572174881
PPYR_05184_EVM prediction Ppyr1.4_LG2.1437	PPYR_05184	17.137339616144	1.99476543719754	0.840260926387823	0.00270414980855387	0.00715579802899875
PPYR_05185_EVM prediction Ppyr1.4_LG2.1438	PPYR_05185	484.459601451521	7.50925931113034	0.554989831265672	1.06873958320172e-42	1.9174714893472e-40
PPYR_05186_EVM prediction Ppyr1.4_LG2.1439	PPYR_05186	14.8941092402816	6.99136711053113	2.43747375561147	3.95404406473607e-07	2.10461758560489e-06
PPYR_05192_EVM prediction Ppyr1.4_LG2.1445	PPYR_05192	358.119990301067	-1.041758847759	0.309245931787381	0.000420998641160708	0.00132183048358433
PPYR_05194_EVM prediction Ppyr1.4_LG2.1447	PPYR_05194	99.7768562121061	-2.98890781584168	0.560335537602251	1.7005196308871e-08	1.11175565040661e-07
PPYR_05195_EVM prediction Ppyr1.4_LG2.1448	PPYR_05195	23.6192799178194	3.6125686563683	1.11868996641319	0.000162107335302437	0.000552484674101303
PPYR_05202_EVM prediction Ppyr1.4_LG2.1455	PPYR_05202	493.137557338483	-0.612577216808226	0.232891578365648	0.00689728103286595	0.0164089699738139
PPYR_05203_EVM prediction Ppyr1.4_LG2.1456	PPYR_05203	14.2534179384079	-6.39973198120942	1.67818053132186	8.89432278803212e-06	3.79042415659638e-05
PPYR_05207_EVM prediction Ppyr1.4_LG2.1460	PPYR_05207	101.195163222557	3.8799125505892	1.957085932244	0.000599765975562892	0.00182871106751502
PPYR_05210_EVM prediction Ppyr1.4_LG2.1463	PPYR_05210	144.871558971567	0.953801139875221	0.288590760730473	0.000577660447934232	0.00176731731196249
PPYR_05218_EVM prediction Ppyr1.4_LG2.1471	PPYR_05218	556.913488707424	-1.14775056346858	0.288317709060264	3.59135262300322e-05	0.000138312780105175
PPYR_05220_EVM prediction Ppyr1.4_LG3a.1	PPYR_05220	431.506644690352	-0.843119360226268	0.177083453188638	1.50893054957015e-06	7.29713468311572e-06
PPYR_05225_EVM prediction Ppyr1.4_LG3a.6	PPYR_05225	62.7117459992754	4.18378953673943	0.932296204459601	5.15929881531421e-07	2.68193848599053e-06
PPYR_05231_EVM prediction Ppyr1.4_LG3a.12	PPYR_05231	44.8973641586266	-0.954218689160547	0.343742540934528	0.00309414742770957	0.00806881178251755
PPYR_05232_EVM prediction Ppyr1.4_LG3a.13	PPYR_05232	591.489849005277	1.73438653138441	0.344430269796612	8.82891827349807e-08	5.22045125220632e-07
PPYR_05234_EVM prediction Ppyr1.4_LG3a.15	PPYR_05234	168.744015064699	1.68888372800761	0.27626267720168	2.10937642207928e-10	1.74172639611398e-09
PPYR_05236_EVM prediction Ppyr1.4_LG3a.17	PPYR_05236	21.9300517361771	2.1688895193196	1.01094524722207	0.00290250305487464	0.00762286404562329
PPYR_05238_EVM prediction Ppyr1.4_LG3a.19	PPYR_05238	591.934260891147	-3.2445258154032	0.533483674861361	2.08489132487568e-10	1.72377552002065e-09
PPYR_05240_EVM prediction Ppyr1.4_LG3a.21	PPYR_05240	1406.32100307577	-1.35920827306209	0.245109793701306	1.28415460221673e-08	8.52415309156443e-08
PPYR_05241_EVM prediction Ppyr1.4_LG3a.22	PPYR_05241	355.149417248441	2.6797907864694	0.365544220210467	1.93462489853937e-14	2.56838838274376e-13
PPYR_05242_EVM prediction Ppyr1.4_LG3a.23	PPYR_05242	125.677239965882	-1.13425937184021	0.2665136833372	1.05380712600449e-05	4.43375668190633e-05
PPYR_05243_EVM prediction Ppyr1.4_LG3a.24	PPYR_05243	18.4568955087197	-5.79600696037897	1.06789033866947	6.82917559262371e-09	4.71250638833853e-08
PPYR_05246_EVM prediction Ppyr1.4_LG3a.27	PPYR_05246	404.042890956748	-1.49137347865868	0.203796274138339	1.02098751195662e-13	1.24249827157589e-12
PPYR_05247_EVM prediction Ppyr1.4_LG3a.28	PPYR_05247	1119.67521518229	-1.07156063735328	0.175919028090831	6.57193142555664e-10	5.14248515723152e-09
PPYR_05249_EVM prediction Ppyr1.4_LG3a.30	PPYR_05249	277.952595549134	-1.87095129237616	0.372513332981225	1.4863395506128e-07	8.45040218023821e-07
PPYR_05250_EVM prediction Ppyr1.4_LG3a.31	PPYR_05250	277.952595549134	-1.87095129237616	0.372513332981225	1.4863395506128e-07	8.45040218023821e-07
PPYR_05252_EVM prediction Ppyr1.4_LG3a.33	PPYR_05252	320.523961615751	-0.686730867452554	0.197341373610156	0.000374457149041645	0.00118968058052467
PPYR_05255_EVM prediction Ppyr1.4_LG3a.36	PPYR_05255	1394.91840039258	-10.5627120927728	1.23218272711133	1.02281768791742e-17	1.92876386524849e-16
PPYR_05257_EVM prediction Ppyr1.4_LG3a.38	PPYR_05257	356.169662326079	-1.10549722665207	0.356304907021173	0.00101673908607533	0.0029503757352172
PPYR_05261_EVM prediction Ppyr1.4_LG3a.42	PPYR_05261	2859.29442501633	0.949677216708274	0.211503919483811	3.05826872825631e-06	1.41053238920936e-05
PPYR_05263_EVM prediction Ppyr1.4_LG3a.44	PPYR_05263	32.5358926318304	-1.61354299632435	0.477995626327687	0.000227050979409337	0.000753178354569959
PPYR_05264_EVM prediction Ppyr1.4_LG3a.45	PPYR_05264	308.340097963627	-1.02120128756216	0.209885426021426	6.65905273829524e-07	3.41211927132803e-06
PPYR_05265_EVM prediction Ppyr1.4_LG3a.46	PPYR_05265	134.710743332932	-1.37263813651842	0.285714326369093	6.14376837175925e-07	3.16747072992301e-06
PPYR_05267_EVM prediction Ppyr1.4_LG3a.48	PPYR_05267	1097.78922047084	-0.703201633207567	0.247831723586663	0.00344658795638688	0.0088718381111422
PPYR_05269_EVM prediction Ppyr1.4_LG3a.50	PPYR_05269	4519.41867950547	-0.785533317297966	0.254663551059158	0.00145386795767481	0.00408025199562859
PPYR_05272_EVM prediction Ppyr1.4_LG3a.53	PPYR_05272	1303.05517461328	-1.32652007003551	0.318633600637364	1.38968482590699e-05	5.72982656880035e-05
PPYR_05273_EVM prediction Ppyr1.4_LG3a.54	PPYR_05273	216.639919893561	-2.80675673499656	0.334120875363412	7.83221533160716e-18	1.50175255495655e-16
PPYR_05275_EVM prediction Ppyr1.4_LG3a.56	PPYR_05275	393.544128027572	0.617612093750222	0.166365900401299	0.000157867572587535	0.000539205560001862
PPYR_05278_EVM prediction Ppyr1.4_LG3a.59	PPYR_05278	935.085339841321	-1.51351998015987	0.268184290342817	6.07297161299162e-09	4.21616641722287e-08
PPYR_05279_EVM prediction Ppyr1.4_LG3a.60	PPYR_05279	164.82940534894	-1.23218772911568	0.276095316783379	4.0705116863727e-06	1.84354692640298e-05
PPYR_05280_EVM prediction Ppyr1.4_LG3a.61	PPYR_05280	161.252951722258	0.986297781627383	0.207739391943628	1.25510009438102e-06	6.14773872282811e-06
PPYR_05282_EVM prediction Ppyr1.4_LG3a.63	PPYR_05282	255.268329647147	1.82452363365657	0.328418538395293	4.93904100158696e-09	3.46726752034268e-08
PPYR_05287_EVM prediction Ppyr1.4_LG3a.68	PPYR_05287	92.4747421930332	-0.905036160921097	0.304730073428889	0.00182036027133299	0.00499495404144002
PPYR_05290_EVM prediction Ppyr1.4_LG3a.71	PPYR_05290	83.5197238152823	4.91384110311056	0.715713271852559	1.90989374676756e-13	2.27143518614146e-12
PPYR_05291_EVM prediction Ppyr1.4_LG3a.72	PPYR_05291	101.58261590028	2.95602201726403	0.597945426983605	5.51232120341515e-08	3.33795766604103e-07
PPYR_05292_EVM prediction Ppyr1.4_LG3a.73	PPYR_05292	173.729214719813	3.85065720502961	0.676621287467246	4.66053177409382e-10	3.69284659626777e-09
PPYR_05294_EVM prediction Ppyr1.4_LG3a.75	PPYR_05294	5.93528090420649	5.06340081710537	3.00495599215662	0.00129176747094698	0.00366711294476109
PPYR_05295_EVM prediction Ppyr1.4_LG3a.76	PPYR_05295	178.4117288961	2.0876230149534	0.274053424618529	2.12603877634196e-15	3.07614297143763e-14
PPYR_05300_EVM prediction Ppyr1.4_LG3a.81	PPYR_05300	10.794483570672	1.25785081160035	0.619794762588587	0.0165747148486343	0.0355285618337598
PPYR_05302_EVM prediction Ppyr1.4_LG3a.83	PPYR_05302	525.104405684312	9.9339809508254	1.08199133967689	1.22372810738552e-20	3.10480834356663e-19
PPYR_05303_EVM prediction Ppyr1.4_LG3a.84	PPYR_05303	135.576426640859	10.7742449390926	2.57123977553455	4.1150821245345e-16	6.42003930459985e-15
PPYR_05309_EVM prediction Ppyr1.4_LG3a.90	PPYR_05309	1336.29521109607	1.65784639715324	0.245746379516795	3.61917696455534e-12	3.75336445068956e-11
PPYR_05311_EVM prediction Ppyr1.4_LG3a.92	PPYR_05311	92.8060900763217	0.641264489393367	0.260184028972372	0.0102467566725363	0.0232885921445263
PPYR_05312_EVM prediction Ppyr1.4_LG3a.93	PPYR_05312	11940.9358586092	-2.9093437468601	0.525652106581069	5.82541880184778e-09	4.05102074930267e-08
PPYR_05313_EVM prediction Ppyr1.4_LG3a.94	PPYR_05313	1541.57789805334	2.44539054297798	0.398893290154371	8.49148734544373e-11	7.35479928078812e-10
PPYR_05314_EVM prediction Ppyr1.4_LG3a.95	PPYR_05314	3091.54076400775	1.25144444608851	0.326954101860703	4.80371848935786e-05	0.000181443309798031
PPYR_05327_EVM prediction Ppyr1.4_LG3a.108	PPYR_05327	317.397308033464	-0.336507395228186	0.143359650996262	0.0166058033638662	0.0355769847230972
PPYR_05329_EVM prediction Ppyr1.4_LG3a.110	PPYR_05329	1127.8277901939	-1.94281130570073	0.245122808532267	6.52287075968971e-16	9.91776439115533e-15
PPYR_05333_EVM prediction Ppyr1.4_LG3a.114	PPYR_05333	339.775968023847	-0.948475930299048	0.187690194099216	2.98355343305061e-07	1.6171967011516e-06
PPYR_05337_EVM prediction Ppyr1.4_LG3a.118	PPYR_05337	114.351856458334	-2.74584381628037	0.473771557812687	1.24530502590828e-09	9.46668928372577e-09
PPYR_05338_EVM prediction Ppyr1.4_LG3a.119	PPYR_05338	433.734002606829	-0.794235782547944	0.221770783349646	0.000239277320105753	0.000789150174161804
PPYR_05339_EVM prediction Ppyr1.4_LG3a.120	PPYR_05339	724.565730907136	1.36352075813117	0.355144624927202	3.78200219082825e-05	0.000144988295221648
PPYR_05342_EVM prediction Ppyr1.4_LG3a.123	PPYR_05342	33.5750271484178	2.16993726895023	0.410629664900388	2.8383996100606e-08	1.80584907308769e-07
PPYR_05345_EVM prediction Ppyr1.4_LG3a.126	PPYR_05345	420.076186714694	3.36048291366698	0.381302893408677	9.43835412939226e-20	2.19343898144533e-18
PPYR_05346_EVM prediction Ppyr1.4_LG3a.127	PPYR_05346	300.531045985337	0.993457408588767	0.211940603666777	1.60453946322953e-06	7.72973192125033e-06
PPYR_05349_EVM prediction Ppyr1.4_LG3a.130	PPYR_05349	23.7697566053845	1.59259605741136	0.720846846367075	0.00624854078513136	0.0150451349157333
PPYR_05351_EVM prediction Ppyr1.4_LG3a.132	PPYR_05351	110.783076110883	1.10054230510601	0.572485779661891	0.0209524532345452	0.0436677497797301
PPYR_05352_EVM prediction Ppyr1.4_LG3a.133	PPYR_05352	839.770659318813	-1.25949236254819	0.174314412492126	2.47391497267964e-13	2.90916649268573e-12
PPYR_05353_EVM prediction Ppyr1.4_LG3a.134	PPYR_05353	137.532441972538	-0.927350710477899	0.181228291459968	1.84056214213524e-07	1.02690448436591e-06
PPYR_05355_EVM prediction Ppyr1.4_LG3a.136	PPYR_05355	624.41955186037	-0.577391358250183	0.177962944672464	0.000971801271116454	0.00283569985221923
PPYR_05356_EVM prediction Ppyr1.4_LG3a.137	PPYR_05356	9.08925472858089	6.10098935090774	2.44206175524741	1.1482525921864e-05	4.80216593582049e-05
PPYR_05359_EVM prediction Ppyr1.4_LG3a.140	PPYR_05359	394.119525902963	-0.479857692304874	0.170195248295019	0.0041391100668685	0.0104551655932827
PPYR_05360_EVM prediction Ppyr1.4_LG3a.141	PPYR_05360	665.05002285284	-1.77090174890698	0.241093268252695	6.60586929824754e-14	8.25503607131252e-13
PPYR_05363_EVM prediction Ppyr1.4_LG3a.144	PPYR_05363	666.032812709662	-2.52909375489974	0.435015525446086	1.29889155426878e-09	9.82105901870054e-09
PPYR_05364_EVM prediction Ppyr1.4_LG3a.145	PPYR_05364	444.726808920331	1.99900708587699	0.311335468294757	2.80131978166617e-11	2.6002790198038e-10
PPYR_05367_EVM prediction Ppyr1.4_LG3a.148	PPYR_05367	93.5157752422893	1.52474496086674	0.813243905008126	0.0111103954288838	0.0250530788451356
PPYR_05370_EVM prediction Ppyr1.4_LG3a.151	PPYR_05370	52.0478081088953	1.42258361394452	0.470615371317341	0.00076135522112852	0.0022712257059746
PPYR_05371_EVM prediction Ppyr1.4_LG3a.152	PPYR_05371	85.9677109206958	2.85749718917412	0.59130844119358	1.10397068793409e-07	6.40131107282604e-07
PPYR_05374_EVM prediction Ppyr1.4_LG3a.155	PPYR_05374	3.92027099543045	1.69671122184171	1.03605929116223	0.0234207012117625	0.0481397219296495
PPYR_05375_EVM prediction Ppyr1.4_LG3a.156	PPYR_05375	22.4528834508774	4.25960036557654	1.095525348996	3.08595983028102e-06	1.42173769290166e-05
PPYR_05376_EVM prediction Ppyr1.4_LG3a.157	PPYR_05376	436.000448922414	-3.37981587109179	0.737670007388952	7.5495988049716e-07	3.83868062314325e-06
PPYR_05379_EVM prediction Ppyr1.4_LG3a.160	PPYR_05379	93.0195943181419	0.958942210275268	0.286332160305761	0.000437367916821764	0.00136945990211033
PPYR_05380_EVM prediction Ppyr1.4_LG3a.161	PPYR_05380	1528.62286509767	-0.915121756642399	0.21213838846995	1.04016641641239e-05	4.38076794893467e-05
PPYR_05383_EVM prediction Ppyr1.4_LG3a.164	PPYR_05383	398.592825071208	1.10441674412385	0.205576346193661	3.5268045426187e-08	2.20803281409513e-07
PPYR_05385_EVM prediction Ppyr1.4_LG3a.166	PPYR_05385	713.221513412324	-0.58629156816986	0.155352960489544	0.000134759484531455	0.00046804324287349
PPYR_05386_EVM prediction Ppyr1.4_LG3a.167	PPYR_05386	132.415213908933	0.428040950070645	0.177373237159553	0.0139768590222131	0.0306880021783172
PPYR_05388_EVM prediction Ppyr1.4_LG3a.169	PPYR_05388	1294.76843567896	0.966587674700961	0.299810046139594	0.000709098880405657	0.00212950091798533
PPYR_05390_EVM prediction Ppyr1.4_LG3a.171	PPYR_05390	710.766191594295	1.55394897226075	0.293550883449905	3.21550346220981e-08	2.02932200914035e-07
PPYR_05391_EVM prediction Ppyr1.4_LG3a.172	PPYR_05391	1198.08015935402	5.05660566273934	0.544055214815306	3.82706498978937e-22	1.11517654772076e-20
PPYR_05392_EVM prediction Ppyr1.4_LG3a.173	PPYR_05392	622.730357715223	0.979575337597331	0.371435529136404	0.00426672837475377	0.0107300443849685
PPYR_05393_EVM prediction Ppyr1.4_LG3a.174	PPYR_05393	15.2160576072853	2.50107750916237	0.790930203173287	0.000303369516457953	0.000979690860682806
PPYR_05395_EVM prediction Ppyr1.4_LG3a.176	PPYR_05395	43.2365430830735	1.78115981642011	0.500147076726129	7.5956381378656e-05	0.000277953436402838
PPYR_05399_EVM prediction Ppyr1.4_LG3a.180	PPYR_05399	35.8124920498295	-1.3825914570945	0.56739847455555	0.00568606645874584	0.0138210169307069
PPYR_05404_EVM prediction Ppyr1.4_LG3a.185	PPYR_05404	1344.88511791641	1.24248507967747	0.297992005921739	1.15266052651545e-05	4.81899585636071e-05
PPYR_05406_EVM prediction Ppyr1.4_LG3a.187	PPYR_05406	240.650591950432	2.02348948873377	0.562895126025574	4.2178486498088e-05	0.000160667155574609
PPYR_05408_EVM prediction Ppyr1.4_LG3a.189	PPYR_05408	1146.22789943284	-2.17457219785311	0.491742325003576	2.3073151010611e-06	1.08530226045792e-05
PPYR_05409_EVM prediction Ppyr1.4_LG3a.190	PPYR_05409	6.61019180553091	3.50377561537221	1.20330313514737	0.00045238369969606	0.00141154953651747
PPYR_05411_EVM prediction Ppyr1.4_LG3a.192	PPYR_05411	37.9314230673385	1.65182033714989	0.481585170177335	0.000137601100070266	0.000476200665688198
PPYR_05416_EVM prediction Ppyr1.4_LG3a.197	PPYR_05416	554.753677507956	9.05238523954803	0.942029726106226	1.78021073839814e-22	5.49328419251651e-21
PPYR_05418_EVM prediction Ppyr1.4_LG3a.199	PPYR_05418	236.37347834672	0.694720375572655	0.311765349552965	0.018810100388594	0.0397235666353375
PPYR_05419_EVM prediction Ppyr1.4_LG3a.200	PPYR_05419	429.869913392559	4.76913284282682	0.574424974080182	4.2171585329532e-18	8.38026804040495e-17
PPYR_05420_EVM prediction Ppyr1.4_LG3a.201	PPYR_05420	9.42953799787295	2.76493778285371	0.90816329969903	0.000393437789920171	0.00124275281780871
PPYR_05422_EVM prediction Ppyr1.4_LG3a.203	PPYR_05422	590.607105713963	-2.40547942327489	0.273098526890038	2.73611141208404e-19	6.08191561493158e-18
PPYR_05423_EVM prediction Ppyr1.4_LG3a.204	PPYR_05423	249.039171244821	4.99836322474366	0.514608000624181	2.16053743478652e-23	7.19739778341749e-22
PPYR_05425_EVM prediction Ppyr1.4_LG3a.206	PPYR_05425	71.6432489988484	1.05930733026063	0.398783771924953	0.003811414903121	0.00969960684261329
PPYR_05426_EVM prediction Ppyr1.4_LG3a.207	PPYR_05426	583.770002645292	6.49135499462773	0.509748848003549	5.64604185250966e-39	7.87873773618543e-37
PPYR_05428_EVM prediction Ppyr1.4_LG3a.209	PPYR_05428	530.455810021318	0.762585791673416	0.251816919311346	0.00164361077569045	0.00455776280236176
PPYR_05429_EVM prediction Ppyr1.4_LG3a.210	PPYR_05429	122.327029142075	1.165603577563	0.458368393563028	0.00404864248721593	0.0102390054363562
PPYR_05431_EVM prediction Ppyr1.4_LG3a.212	PPYR_05431	95.115337636414	0.915725826795435	0.26268184888175	0.000296444592635788	0.000959795730578208
PPYR_05433_EVM prediction Ppyr1.4_LG3a.214	PPYR_05433	695.879089428993	1.2607932729826	0.235360300545446	3.14421584211232e-08	1.98732796985851e-07
PPYR_05434_EVM prediction Ppyr1.4_LG3a.215	PPYR_05434	26.5959730529364	8.14392606911159	2.50365657402764	1.15291844060394e-10	9.84330570737246e-10
PPYR_05437_EVM prediction Ppyr1.4_LG3a.218	PPYR_05437	16.260708270607	2.37144184418009	1.2961499076405	0.00487848581747445	0.0120750696455778
PPYR_05438_EVM prediction Ppyr1.4_LG3a.219	PPYR_05438	9.89426793365946	4.87591216792391	1.50478778707163	2.0722944597796e-05	8.32830275851905e-05
PPYR_05439_EVM prediction Ppyr1.4_LG3a.220	PPYR_05439	200.068112198259	-2.04491820904403	0.605873196702422	0.000177690806524398	0.000600220236455062
PPYR_05441_EVM prediction Ppyr1.4_LG3a.222	PPYR_05441	415.008713033111	10.323543166298	1.29655254198984	3.442491473773e-22	1.01727648044977e-20
PPYR_05444_EVM prediction Ppyr1.4_LG3a.225	PPYR_05444	857.336113899121	-1.5347723526419	0.219469298842749	1.04723021674401e-12	1.14267283163233e-11
PPYR_05445_EVM prediction Ppyr1.4_LG3a.226	PPYR_05445	64.4098506258739	-1.12850463103088	0.376521673088273	0.00136683492230515	0.00385148750038824
PPYR_05446_EVM prediction Ppyr1.4_LG3a.227	PPYR_05446	2643.66140983073	1.91199534069084	0.400162720097866	2.85165871005838e-07	1.55038881989711e-06
PPYR_05447_EVM prediction Ppyr1.4_LG3a.228	PPYR_05447	1880.49155721431	-4.70590201782926	0.400121657518969	1.51247796294398e-32	1.13743776865949e-30
PPYR_05449_EVM prediction Ppyr1.4_LG3a.230	PPYR_05449	2046.04279080147	-0.862681033577309	0.201849155119932	1.29383572485027e-05	5.35926215976072e-05
PPYR_05450_EVM prediction Ppyr1.4_LG3a.231	PPYR_05450	301.08059541492	0.811518886287481	0.21449189596419	9.87911731156385e-05	0.000352657049022915
PPYR_05452_EVM prediction Ppyr1.4_LG3a.233	PPYR_05452	269.356206990278	-1.26745626618945	0.330064984519476	5.59468685045839e-05	0.000208993670895024
PPYR_05453_EVM prediction Ppyr1.4_LG3a.234	PPYR_05453	427.433830013016	-0.501650113713911	0.162605204555266	0.00179436691176852	0.00493009276851911
PPYR_05454_EVM prediction Ppyr1.4_LG3a.235	PPYR_05454	313.045680108611	0.473426435925482	0.211025720524708	0.0206236631498303	0.0430611114711087
PPYR_05455_EVM prediction Ppyr1.4_LG3a.236	PPYR_05455	530.479857776055	4.52755301363853	0.425872973915969	7.24455786650923e-28	3.69855293680851e-26
PPYR_05457_EVM prediction Ppyr1.4_LG3a.238	PPYR_05457	10.0185364649299	-5.72732106383762	3.91096651942944	0.0153886420079317	0.0333619808350793
PPYR_05459_EVM prediction Ppyr1.4_LG3a.240	PPYR_05459	1673.05899900721	0.578205384851469	0.194450014862385	0.00234027672727685	0.00626284581672065
PPYR_05460_EVM prediction Ppyr1.4_LG3a.241	PPYR_05460	151.52193612298	8.12704225695131	2.33923386464528	1.47905451643022e-10	1.24500306111576e-09
PPYR_05464_EVM prediction Ppyr1.4_LG3a.245	PPYR_05464	1848.14905407009	3.3090363978838	0.441235685794278	3.24892093638817e-15	4.63146402271272e-14
PPYR_05465_EVM prediction Ppyr1.4_LG3a.246	PPYR_05465	246.074300967504	0.576797693574526	0.207971771558089	0.00456810515152034	0.0114034650363633
PPYR_05466_EVM prediction Ppyr1.4_LG3a.247	PPYR_05466	354.453486956536	0.441715836126993	0.197771123832262	0.0230781584369507	0.0475613048588224
PPYR_05467_EVM prediction Ppyr1.4_LG3a.248	PPYR_05467	510.575848261781	0.819395250620178	0.238945056879049	0.000383487310631185	0.00121523198467305
PPYR_05470_EVM prediction Ppyr1.4_LG3a.251	PPYR_05470	31.3372865881744	3.76546361294494	0.650773789402661	1.42332336533195e-09	1.07296027282137e-08
PPYR_05471_EVM prediction Ppyr1.4_LG3a.252	PPYR_05471	659.787538430388	0.936847967279858	0.265224642500991	0.000233593107616066	0.000772431763704627
PPYR_05474_EVM prediction Ppyr1.4_LG3a.255	PPYR_05474	1767.25501666187	-1.00101812287958	0.324805895743944	0.00119998835687065	0.00343295074577185
PPYR_05475_EVM prediction Ppyr1.4_LG3a.256	PPYR_05475	107.332577427511	-1.25680662146644	0.661613998531011	0.0231314003835805	0.0476475737932405
PPYR_05476_EVM prediction Ppyr1.4_LG3a.257	PPYR_05476	326.88983126652	-3.36015614807824	0.363457405573911	4.55712264554972e-21	1.20744521741475e-19
PPYR_05482_EVM prediction Ppyr1.4_LG3a.263	PPYR_05482	12.9375802756375	-0.938109437016515	0.418520343908444	0.0155483100931937	0.0336732585722401
PPYR_05484_EVM prediction Ppyr1.4_LG3a.265	PPYR_05484	858.248317233359	1.03232168675488	0.369743046168631	0.00233694378157604	0.00625659282728916
PPYR_05485_EVM prediction Ppyr1.4_LG3a.266	PPYR_05485	612.86682621735	-1.46401230337752	0.259162742069519	6.26918430365837e-09	4.34039061023404e-08
PPYR_05486_EVM prediction Ppyr1.4_LG3a.267	PPYR_05486	448.309500676008	0.601972801965405	0.280802235205268	0.0243066702891597	0.0496854609637949
PPYR_05488_EVM prediction Ppyr1.4_LG3a.269	PPYR_05488	472.671747030573	-0.618461501780817	0.228091943093376	0.00524036610619053	0.0128617857978595
PPYR_05489_EVM prediction Ppyr1.4_LG3a.270	PPYR_05489	496.34516894499	-0.456324350709172	0.158645076743517	0.00377288191946013	0.0096112827639959
PPYR_05490_EVM prediction Ppyr1.4_LG3a.271	PPYR_05490	169.729252017015	0.860965927765845	0.279075916380054	0.00120362304330109	0.00344178092004063
PPYR_05491_EVM prediction Ppyr1.4_LG3a.272	PPYR_05491	179.826598042252	1.42267373393728	0.4483621421339	0.000427481135685209	0.00134084305271492
PPYR_05492_EVM prediction Ppyr1.4_LG3a.273	PPYR_05492	131.278426352128	1.70086327652648	0.515554260097914	0.000194056691054481	0.000651124227345237
PPYR_05495_EVM prediction Ppyr1.4_LG3a.276	PPYR_05495	11782.7441385396	-5.01001782510578	0.329188443109012	5.88196011793012e-53	2.38295281035756e-50
PPYR_05497_EVM prediction Ppyr1.4_LG3a.278	PPYR_05497	54.3377564976116	1.50749452407356	0.424519949812705	0.000105633981968347	0.000374233336964873
PPYR_05501_EVM prediction Ppyr1.4_LG3a.282	PPYR_05501	1673.58415853259	0.459051574221687	0.203050735768573	0.0203725232683652	0.0425792177945413
PPYR_05503_EVM prediction Ppyr1.4_LG3a.284	PPYR_05503	620.006813152774	-1.42887685566497	0.269505833559413	5.07839519404605e-08	3.0945931704039e-07
PPYR_05504_EVM prediction Ppyr1.4_LG3a.285	PPYR_05504	147.204361504029	-2.62225831162982	0.336220543872173	1.31556549331853e-15	1.94150258878818e-14
PPYR_05505_EVM prediction Ppyr1.4_LG3a.286	PPYR_05505	497.966542799538	-0.928558433463547	0.238252251805286	6.43832386220939e-05	0.000238472472586068
PPYR_05506_EVM prediction Ppyr1.4_LG3a.287	PPYR_05506	12806.630541447	3.13482797071684	0.602615581617165	9.82590911989534e-09	6.64174341425003e-08
PPYR_05511_EVM prediction Ppyr1.4_LG3a.292	PPYR_05511	4.29373482971448	3.87853226103571	2.380066723003	0.00222982697457167	0.00599794323701984
PPYR_05513_EVM prediction Ppyr1.4_LG3a.294	PPYR_05513	76.6785675181208	1.86540476326007	0.310294372435132	3.48041345812874e-10	2.80195593722043e-09
PPYR_05515_EVM prediction Ppyr1.4_LG3a.296	PPYR_05515	62.9111166418603	1.3336752153301	0.436529873228347	0.000777682463380324	0.00231761445534882
PPYR_05516_EVM prediction Ppyr1.4_LG3a.297	PPYR_05516	898.740471327841	1.06061292367474	0.45429450610317	0.0085518999142465	0.0198600797010026
PPYR_05518_EVM prediction Ppyr1.4_LG3a.299	PPYR_05518	1223.50001592265	7.74599725195225	0.605072814084652	9.05689595459287e-39	1.23636474232317e-36
PPYR_05519_EVM prediction Ppyr1.4_LG3a.300	PPYR_05519	1001.79981797087	-1.25268924409362	0.278885214569816	3.49015086546643e-06	1.59857055869413e-05
PPYR_05525_EVM prediction Ppyr1.4_LG3a.306	PPYR_05525	366.77245558901	1.75586078900025	0.249775171917315	4.24027845435751e-13	4.81062846506558e-12
PPYR_05527_EVM prediction Ppyr1.4_LG3a.308	PPYR_05527	2927.06138977532	1.01062949241117	0.40765285837779	0.0062539869204108	0.0150548654903788
PPYR_05528_EVM prediction Ppyr1.4_LG3a.309	PPYR_05528	104.262882769308	-3.04251976213263	0.539242544204359	2.99065890218741e-09	2.16357633367348e-08
PPYR_05530_EVM prediction Ppyr1.4_LG3a.311	PPYR_05530	302.896576646905	-0.734018591882745	0.287840828672258	0.00782915608784331	0.0183547454372268
PPYR_05533_EVM prediction Ppyr1.4_LG3a.314	PPYR_05533	45.6002380933088	-2.491047957362	0.519341472809224	3.17959170778432e-07	1.71678814523058e-06
PPYR_05534_EVM prediction Ppyr1.4_LG3a.315	PPYR_05534	591.866486039976	-2.0953344188157	0.498487967551361	6.30253839508562e-06	2.76374230809638e-05
PPYR_05538_EVM prediction Ppyr1.4_LG3a.319	PPYR_05538	38.275580624111	8.78284306473927	2.41760054368478	1.63900949685949e-12	1.75185704434539e-11
PPYR_05540_EVM prediction Ppyr1.4_LG3a.321	PPYR_05540	442.586811819978	-1.0631362183923	0.138014533155177	9.48210829167803e-15	1.3029080747832e-13
PPYR_05541_EVM prediction Ppyr1.4_LG3a.322	PPYR_05541	81.6211545078377	2.22521257235584	0.312719323527585	2.44358289432387e-13	2.87619096249423e-12
PPYR_05542_EVM prediction Ppyr1.4_LG3a.323	PPYR_05542	81.0631840521218	-1.02980494374482	0.291943317419154	0.000258897558229703	0.000847419780468082
PPYR_05543_EVM prediction Ppyr1.4_LG3a.324	PPYR_05543	557.292710989605	-0.844955787138203	0.196103868351731	1.12139467941437e-05	4.69759795225686e-05
PPYR_05545_EVM prediction Ppyr1.4_LG3a.326	PPYR_05545	1403.89408785206	0.816136906721186	0.200380466629103	3.14118001930039e-05	0.000122136470162209
PPYR_05546_EVM prediction Ppyr1.4_LG3a.327	PPYR_05546	2857.38509633037	-2.97499589616296	0.240655818715372	8.60380785313638e-36	9.15722227352032e-34
PPYR_05549_EVM prediction Ppyr1.4_LG3a.330	PPYR_05549	280.111220996043	7.05187129755109	0.779358870313069	2.51326425222207e-20	6.23796160941836e-19
PPYR_05552_EVM prediction Ppyr1.4_LG3a.333	PPYR_05552	2176.53724797292	1.00517214421504	0.363556607183042	0.00283542153002251	0.00746542117307184
PPYR_05554_EVM prediction Ppyr1.4_LG3a.335	PPYR_05554	193.220014408537	1.62355001391579	0.426072278893235	3.1865052610412e-05	0.000123860475312338
PPYR_05555_EVM prediction Ppyr1.4_LG3a.336	PPYR_05555	82.397601616468	2.16834374570335	0.495057325393383	1.33605815506687e-06	6.51886339140822e-06
PPYR_05558_EVM prediction Ppyr1.4_LG3a.339	PPYR_05558	26.0452741435178	0.889887339676071	0.398441275829676	0.0168186286993884	0.035971586824867
PPYR_05561_EVM prediction Ppyr1.4_LG3a.342	PPYR_05561	370.283155903937	-3.21264874927618	0.671059163480477	3.07333079861184e-07	1.6615566723963e-06
PPYR_05563_EVM prediction Ppyr1.4_LG3a.344	PPYR_05563	4068.12789510589	1.16130108431512	0.290584894836344	2.69368139661175e-05	0.000105884020845217
PPYR_05564_EVM prediction Ppyr1.4_LG3a.345	PPYR_05564	139.332390918901	3.4003445583676	0.409889311571218	7.24487943719659e-18	1.40414260573691e-16
PPYR_05565_EVM prediction Ppyr1.4_LG3a.346	PPYR_05565	81.435029984566	2.26287125738397	0.519505968680936	2.13747452123778e-06	1.01185610675557e-05
PPYR_05566_EVM prediction Ppyr1.4_LG3a.347	PPYR_05566	128.123068166348	1.70868277557022	0.357463703751456	3.95919782972229e-07	2.10514672072321e-06
PPYR_05569_EVM prediction Ppyr1.4_LG3a.350	PPYR_05569	323.090527504799	-0.518736007788438	0.182902038815948	0.00415208295201414	0.0104837172887707
PPYR_05573_EVM prediction Ppyr1.4_LG3a.354	PPYR_05573	1173.57040093334	-0.749540857068804	0.274599699919555	0.00460471849421268	0.0114834510660876
PPYR_05575_EVM prediction Ppyr1.4_LG3a.356	PPYR_05575	21600.5907227446	-10.8246810209008	0.529699164423642	2.48483168136231e-92	1.56035005431146e-88
PPYR_05576_EVM prediction Ppyr1.4_LG3a.357	PPYR_05576	1168.99510698021	5.23783815120778	0.506066940870666	1.21483096824358e-26	5.6717703086138e-25
PPYR_05578_EVM prediction Ppyr1.4_LG3a.359	PPYR_05578	96.5533744826766	2.72173412294797	0.857251693742826	8.3117434061891e-05	0.000301784288633504
PPYR_05582_EVM prediction Ppyr1.4_LG3a.363	PPYR_05582	150.564477161068	-1.05864468822848	0.206075509131141	1.56366754601958e-07	8.85396785863836e-07
PPYR_05583_EVM prediction Ppyr1.4_LG3a.364	PPYR_05583	11.4395905372125	1.59476351403198	0.788587556675081	0.012334515506367	0.0274954171537919
PPYR_05586_EVM prediction Ppyr1.4_LG3a.367	PPYR_05586	537.804786057453	3.97462789528029	1.00534511178935	1.85254440469813e-05	7.50035627936937e-05
PPYR_05587_EVM prediction Ppyr1.4_LG3a.368	PPYR_05587	1939.64862928871	4.21039309156376	0.326758675372158	2.99493418662716e-39	4.27424755111937e-37
PPYR_05590_EVM prediction Ppyr1.4_LG3a.371	PPYR_05590	221.491355448329	-0.846311637129004	0.249978067242015	0.000490640409963944	0.00152146985400918
PPYR_05592_EVM prediction Ppyr1.4_LG3a.373	PPYR_05592	177.543952872635	-2.60414204173834	0.325659507143962	2.80719410764618e-16	4.47646248974883e-15
PPYR_05593_EVM prediction Ppyr1.4_LG3a.374	PPYR_05593	1006.46765572328	1.41406241490736	0.289739643237673	3.26710625190151e-07	1.76101233552065e-06
PPYR_05596_EVM prediction Ppyr1.4_LG3a.377	PPYR_05596	159.045245273258	1.72416560125078	0.639377818616718	0.00121745511953184	0.00347658454893142
PPYR_05597_EVM prediction Ppyr1.4_LG3a.378	PPYR_05597	31.5903443345252	-2.71834317336912	0.519419715512052	2.68313000241963e-08	1.71488191859481e-07
PPYR_05598_EVM prediction Ppyr1.4_LG3a.379	PPYR_05598	691.729429832213	-4.00936682132699	0.495661852836866	1.10705072883574e-16	1.85875001382995e-15
PPYR_05599_EVM prediction Ppyr1.4_LG3a.380	PPYR_05599	95.0399499000029	-1.59803948464942	0.214156682262585	2.5574122727838e-14	3.36319798260647e-13
PPYR_05601_EVM prediction Ppyr1.4_LG3a.382	PPYR_05601	31.054932371779	7.78485936158139	2.34857187505368	5.34861607863263e-10	4.21149024022239e-09
PPYR_05602_EVM prediction Ppyr1.4_LG3a.383	PPYR_05602	164.717551812891	-2.51663492458744	0.715839463896091	8.13603824996754e-05	0.000296089551959844
PPYR_05603_EVM prediction Ppyr1.4_LG3a.384	PPYR_05603	253.723448645644	-1.70493282163144	0.678016997392078	0.00330456897907581	0.00855889499035122
PPYR_05616_EVM prediction Ppyr1.4_LG3a.397	PPYR_05616	1671.38337191264	4.96368725967387	0.592846760162051	1.43938226212173e-18	2.97812221251843e-17
PPYR_05621_EVM prediction Ppyr1.4_LG3a.402	PPYR_05621	825.949325428895	-1.90021512585999	0.276452448899052	1.82287751196751e-12	1.94177427250212e-11
PPYR_05624_EVM prediction Ppyr1.4_LG3a.405	PPYR_05624	1339.367229751	2.8019863048337	0.601828454283114	2.12541857569936e-07	1.17694585062646e-06
PPYR_05625_EVM prediction Ppyr1.4_LG3a.406	PPYR_05625	2.30048626754733	3.43990146779608	2.18485008835224	0.00337786311289793	0.0087282070591316
PPYR_05626_EVM prediction Ppyr1.4_LG3a.407	PPYR_05626	667.815897732441	7.57737115371374	0.740194332588505	2.97232707323079e-26	1.32845038123507e-24
PPYR_05630_EVM prediction Ppyr1.4_LG3a.411	PPYR_05630	473.919669755608	-1.35900685864766	0.257506489927322	5.74728680223321e-08	3.47186988692866e-07
PPYR_05632_EVM prediction Ppyr1.4_LG3a.413	PPYR_05632	1988.60519875718	-2.57813036723142	0.267759819804895	1.30824704037048e-22	4.0871329801027e-21
PPYR_05635_EVM prediction Ppyr1.4_LG3a.416	PPYR_05635	1020.68132371897	0.701529543197951	0.238824056027323	0.0024085638949624	0.00643188474523342
PPYR_05636_EVM prediction Ppyr1.4_LG3a.417	PPYR_05636	711.22345068819	1.11169851623018	0.275502650692699	2.51549584675136e-05	9.93775160092806e-05
PPYR_05637_EVM prediction Ppyr1.4_LG3a.418	PPYR_05637	248.853203759601	1.33394069452421	0.260825234854646	1.06358134520122e-07	6.19263704885589e-07
PPYR_05638_EVM prediction Ppyr1.4_LG3a.419	PPYR_05638	311.771370122028	-0.749677768975128	0.136571861837616	3.08933004866732e-08	1.95460433658503e-07
PPYR_05639_EVM prediction Ppyr1.4_LG3a.420	PPYR_05639	260.893522938851	1.26888803507313	0.358363255094917	0.000151516037935672	0.000520199540851312
PPYR_05640_EVM prediction Ppyr1.4_LG3a.421	PPYR_05640	92.4013699864818	-1.06201170382306	0.341309877144678	0.000990757654976148	0.00288431279296371
PPYR_05641_EVM prediction Ppyr1.4_LG3a.422	PPYR_05641	466.07907401722	1.77401138355861	0.465526710330692	2.46205526482104e-05	9.73888254201178e-05
[truncated: 4,152 more rows]
