# Supplementary material for: The Role of Pigments in Light Color Variation of the Firefly Photinus pyralis
Source: Ecol Evol. 2025 Aug 19;15(8):e71927. doi: 10.1002/ece3.71927 (PMC12364529; doi:10.1002/ece3.71927)
Supplement: Supplementary file 6 — Appendix S6: ece371927‐sup‐0006‐AppendixS6.txt. [file ECE3-15-e71927-s002.txt]

gene	geneID	baseMean	log2FoldChange	lfcSE	pvalue	padj
PPYR_00001_Luc1	PPYR_00001	423751.268122594	13.465115162464	0.941148104426332	6.58421227317995e-49	1.0467230625173e-46
PPYR_00003_LST	PPYR_00003	16922.8797576075	10.6980958486888	0.689270120912899	2.30988240360685e-56	5.37218761238861e-54
PPYR_00057_EVM prediction Ppyr1.4_LG1.54	PPYR_00057	284.940015835971	-1.29906177568758	0.37547932998843	0.00023351560781395	0.00091676227525333
PPYR_00069_EVM prediction Ppyr1.4_LG1.66	PPYR_00069	6.74245731655879	-5.28186660928444	0.898990508899181	7.19595112649943e-10	6.85170206199442e-09
PPYR_00083_EVM prediction Ppyr1.4_LG1.80	PPYR_00083	41.7105957675326	-0.987183457824331	0.375857942853216	0.0047457960926146	0.0133130339797067
PPYR_00091_EVM prediction Ppyr1.4_LG1.88	PPYR_00091	11.0101637890001	1.78172762903844	1.15586665691672	0.0218306689009994	0.0494715573308646
PPYR_00092_EVM prediction Ppyr1.4_LG1.89	PPYR_00092	73.0178502932166	9.95813943916536	2.8820340668984	6.9547038544787e-09	5.86990092126331e-08
PPYR_00133_EVM prediction Ppyr1.4_LG1.130	PPYR_00133	307.817942328031	1.15423437052326	0.301594863756686	5.51058958637402e-05	0.000247169623625969
PPYR_00134_EVM prediction Ppyr1.4_LG1.131	PPYR_00134	672.414561825663	-2.47382702136511	0.316421302445305	1.18574217073955e-15	2.05120329508513e-14
PPYR_00152_EVM prediction Ppyr1.4_LG1.149	PPYR_00152	1698.17519834264	-3.59993875310411	0.375563532889416	1.75930663366834e-22	5.51000798310243e-21
PPYR_00153_EVM prediction Ppyr1.4_LG1.150	PPYR_00153	381.626355947367	1.01899557408202	0.471687966020855	0.0140412637596435	0.0339603160355427
PPYR_00157_EVM prediction Ppyr1.4_LG1.154	PPYR_00157	856.088610111495	-0.630771296948957	0.231719033965527	0.00516777431262657	0.0143588667239551
PPYR_00181_EVM prediction Ppyr1.4_LG1.178	PPYR_00181	2366.7845063564	1.99563441812038	0.213982403114984	1.24689185255717e-21	3.6082292111211e-20
PPYR_00185_EVM prediction Ppyr1.4_LG1.182	PPYR_00185	75.2332941485859	4.85092769579611	1.11166210977488	3.4536832722768e-07	2.269744019703e-06
PPYR_00186_EVM prediction Ppyr1.4_LG1.183	PPYR_00186	33.4531843083338	9.06808893984868	3.80612961453799	6.91169122836521e-05	0.000303722638688029
PPYR_00187_EVM prediction Ppyr1.4_LG1.184	PPYR_00187	96.0134375907604	2.61181972548687	0.466086291046166	2.01305151598641e-09	1.81492562737066e-08
PPYR_00194_EVM prediction Ppyr1.4_LG1.191	PPYR_00194	6.36262128819398	2.19046110065546	1.55429349031753	0.0136440172256613	0.0331762269771696
PPYR_00197_EVM prediction Ppyr1.4_LG1.194	PPYR_00197	349.745497532766	-2.13734191573128	0.914423894015121	0.00358426464185386	0.0104008270880413
PPYR_00207_EVM prediction Ppyr1.4_LG1.204	PPYR_00207	118.308001737419	1.47217676814697	0.599291475564014	0.00334725580710126	0.00978770330183579
PPYR_00223_EVM prediction Ppyr1.4_LG1.220	PPYR_00223	8.27743919037545	5.84851714683724	2.83512111907461	0.000296004875644735	0.0011361629685887
PPYR_00230_EVM prediction Ppyr1.4_LG1.227	PPYR_00230	150.909126451449	2.74802884027808	0.612399417804136	5.16536812111689e-07	3.29968760087014e-06
PPYR_00233_EVM prediction Ppyr1.4_LG1.230	PPYR_00233	177.223338331814	0.938644134940487	0.382054761697845	0.0075586017312517	0.0200228810678739
PPYR_00236_EVM prediction Ppyr1.4_LG1.233	PPYR_00236	43310.9319008312	12.4549621158552	1.47516637263745	8.75903025723967e-20	2.17831011882521e-18
PPYR_00241_EVM prediction Ppyr1.4_LG1.238	PPYR_00241	101.53553397165	-0.870359588543884	0.211477157849649	2.75878838193352e-05	0.000131490031456178
PPYR_00244_EVM prediction Ppyr1.4_LG1.241	PPYR_00244	2461.62206216203	2.76867066467145	0.383171770383024	3.87523412289853e-14	5.82863058077636e-13
PPYR_00246_EVM prediction Ppyr1.4_LG1.243	PPYR_00246	2518.36289124586	0.775958618525321	0.218617082254019	0.000263732325328977	0.00102355200055829
PPYR_00250_EVM prediction Ppyr1.4_LG1.247	PPYR_00250	565.627846760024	-1.5620809428874	0.261991179124399	1.00520282707218e-09	9.39311183422579e-09
PPYR_00252_EVM prediction Ppyr1.4_LG1.249	PPYR_00252	429.578718772417	1.69119793005183	0.521611150022226	0.000207512266304058	0.000825513637159538
PPYR_00254_EVM prediction Ppyr1.4_LG1.251	PPYR_00254	428.278769971397	-0.947831591048806	0.188223015714199	3.20497372227265e-07	2.11848763042222e-06
PPYR_00258_EVM prediction Ppyr1.4_LG1.255	PPYR_00258	3849.31309704525	2.55717062573778	0.251491215788372	2.59175513794988e-25	1.00153393161577e-23
PPYR_00275_EVM prediction Ppyr1.4_LG1.272	PPYR_00275	492.04484575484	8.8935744400566	0.822926931040346	9.43364650073916e-28	4.42078979114863e-26
PPYR_00279_EVM prediction Ppyr1.4_LG1.276	PPYR_00279	558.948336039207	-1.07408584251081	0.261035971769473	2.18482739511821e-05	0.000106106911273355
PPYR_00281_EVM prediction Ppyr1.4_LG1.278	PPYR_00281	402.978604999007	0.860429885717376	0.386445723643878	0.0146760871339362	0.0352759767110248
PPYR_00283_EVM prediction Ppyr1.4_LG1.280	PPYR_00283	394.98618229719	-1.05403521125559	0.209015174333355	2.71483431976742e-07	1.81359596925314e-06
PPYR_00288_EVM prediction Ppyr1.4_LG1.285	PPYR_00288	1577.8206063146	1.06202414472152	0.369609053117392	0.0018508523272235	0.00581121359439999
PPYR_00290_EVM prediction Ppyr1.4_LG1.287	PPYR_00290	478.288581191393	6.10456822282792	0.974376613136211	7.74155105573809e-12	9.43943103971017e-11
PPYR_00295_EVM prediction Ppyr1.4_LG1.292	PPYR_00295	236.945909963282	3.37560322698221	0.752481894284915	3.12289643101496e-07	2.06640970901564e-06
PPYR_00299_EVM prediction Ppyr1.4_LG1.296	PPYR_00299	327.600202913233	-0.602480249084666	0.267247905573477	0.0202400642626611	0.0463690198968917
PPYR_00302_EVM prediction Ppyr1.4_LG1.299	PPYR_00302	275.876121318684	-0.662289764899384	0.246596736007816	0.006028683444846	0.0164346072029132
PPYR_00304_EVM prediction Ppyr1.4_LG1.301	PPYR_00304	277.262398498611	-1.44758726961175	0.337915075654552	7.02689818891091e-06	3.72366305293384e-05
PPYR_00305_EVM prediction Ppyr1.4_LG1.302	PPYR_00305	310.97029166254	-1.41540115420662	0.191278335353876	6.21073516616264e-14	9.14426998263032e-13
PPYR_00307_EVM prediction Ppyr1.4_LG1.304	PPYR_00307	773.25652497364	-1.20876223564559	0.242108917273955	2.9925746079152e-07	1.98855791009561e-06
PPYR_00308_EVM prediction Ppyr1.4_LG1.305	PPYR_00308	71.3795502093551	-0.868467294504085	0.202304998719261	1.25106699644466e-05	6.33810020506191e-05
PPYR_00311_EVM prediction Ppyr1.4_LG1.308	PPYR_00311	71.3795502093551	-0.868467294504085	0.202304998719261	1.25106699644466e-05	6.33810020506191e-05
PPYR_00314_EVM prediction Ppyr1.4_LG1.311	PPYR_00314	368.77601696201	0.670945009126505	0.284749371995297	0.013454256518115	0.032810098565244
PPYR_00315_EVM prediction Ppyr1.4_LG1.312	PPYR_00315	266.549613915399	0.684623607642502	0.254940729296224	0.00540431204901294	0.0149236488618191
PPYR_00316_EVM prediction Ppyr1.4_LG1.313	PPYR_00316	2372.65351050178	1.28520716379845	0.252386403150364	1.31053851235768e-07	9.19500177469279e-07
PPYR_00318_EVM prediction Ppyr1.4_LG1.315	PPYR_00318	175.949647961022	-1.04262581036864	0.30576371523619	0.000378283717469733	0.00142326698852677
PPYR_00319_EVM prediction Ppyr1.4_LG1.316	PPYR_00319	667.79070273202	-1.09136610059132	0.293967286489017	0.000111644418308101	0.000468943896164363
PPYR_00321_EVM prediction Ppyr1.4_LG1.318	PPYR_00321	1120.8873590604	-1.4810449230548	0.34951262230536	9.51289705680369e-06	4.92409628152049e-05
PPYR_00323_EVM prediction Ppyr1.4_LG1.320	PPYR_00323	8781.82673424061	0.950949258754865	0.45086713667717	0.0177082709495007	0.0413687081203087
PPYR_00328_EVM prediction Ppyr1.4_LG1.325	PPYR_00328	468.644086024943	-1.11519466857707	0.242862814502421	2.37455578518926e-06	1.36610380697168e-05
PPYR_00329_EVM prediction Ppyr1.4_LG1.326	PPYR_00329	447.594615926173	1.41673509207783	0.428230757587159	0.000313249974948267	0.00119686840139193
PPYR_00344_EVM prediction Ppyr1.4_LG1.341	PPYR_00344	181.283668350032	6.34561833568006	2.19124824648531	3.24083039046444e-07	2.14106201335313e-06
PPYR_00345_EVM prediction Ppyr1.4_LG1.342	PPYR_00345	640.143282505125	1.56457535814395	0.344566418375114	1.3476963361077e-06	8.07524727346211e-06
PPYR_00347_EVM prediction Ppyr1.4_LG1.344	PPYR_00347	432.679251249952	1.22716116950518	0.19034982837462	5.16880671620157e-11	5.70430962643018e-10
PPYR_00348_EVM prediction Ppyr1.4_LG1.345	PPYR_00348	258.97942358479	1.11368815085513	0.269368700072965	1.56799571826726e-05	7.84247639415315e-05
PPYR_00351_EVM prediction Ppyr1.4_LG1.348	PPYR_00351	133.838139457841	-1.16389333335196	0.524503319158811	0.0123081931419943	0.0303452292246381
PPYR_00358_EVM prediction Ppyr1.4_LG1.355	PPYR_00358	714.197907262517	0.869513279272251	0.36187740545265	0.00942132369490869	0.0241720948486942
PPYR_00359_EVM prediction Ppyr1.4_LG1.356	PPYR_00359	173.528541953393	-0.96679881450571	0.180133505790018	5.09558894011884e-08	3.81607045312776e-07
PPYR_00362_EVM prediction Ppyr1.4_LG1.359	PPYR_00362	1628.51493255206	-0.736652699968822	0.284852300111268	0.00709738136387058	0.0189610747817168
PPYR_00363_EVM prediction Ppyr1.4_LG1.360	PPYR_00363	264.706785009998	-1.14559074789606	0.25281466124341	3.04278477913417e-06	1.7090489284949e-05
PPYR_00370_EVM prediction Ppyr1.4_LG1.367	PPYR_00370	201.43674998349	1.28961220447768	0.673705914437749	0.0151596833350625	0.0363201951554845
PPYR_00371_EVM prediction Ppyr1.4_LG1.368	PPYR_00371	250.520939028444	-0.499136976779394	0.199897437745118	0.0109061071280016	0.0274378604608518
PPYR_00373_EVM prediction Ppyr1.4_LG1.370	PPYR_00373	2093.19345988425	0.658192874102836	0.280544397531607	0.013424575774442	0.0327440759664435
PPYR_00376_EVM prediction Ppyr1.4_LG1.373	PPYR_00376	40.00256488283	1.22103932223908	0.465479175696835	0.00336548403582511	0.00983345820128694
PPYR_00378_EVM prediction Ppyr1.4_LG1.375	PPYR_00378	217.163852892567	-0.743570198660197	0.251731649924972	0.00223745003056581	0.00687496961546694
PPYR_00380_EVM prediction Ppyr1.4_LG1.377	PPYR_00380	33.5426208410211	1.00394825989635	0.389251203441033	0.00556673884032368	0.0153048758965904
PPYR_00385_EVM prediction Ppyr1.4_LG1.382	PPYR_00385	343.538482274991	-2.20110217069499	0.508267898370058	3.3630378098921e-06	1.8738416971799e-05
PPYR_00396_EVM prediction Ppyr1.4_LG1.393	PPYR_00396	158.337974154964	-1.2078155000858	0.509227345718792	0.00829226295886761	0.0216332635023719
PPYR_00397_EVM prediction Ppyr1.4_LG1.394	PPYR_00397	884.672029227513	4.58278576370813	0.487529681227728	2.4328983355507e-22	7.52580546703972e-21
PPYR_00398_EVM prediction Ppyr1.4_LG1.395	PPYR_00398	84.2652142675307	1.66630978171663	1.14108918725619	0.0168566609799675	0.0396670049180086
PPYR_00399_EVM prediction Ppyr1.4_LG1.396	PPYR_00399	1054.51738353875	-1.19319350244504	0.25667184792513	1.6996445676978e-06	1.00168165770608e-05
PPYR_00401_EVM prediction Ppyr1.4_LG1.398	PPYR_00401	83.4580101204022	1.35711292648045	0.43444568100849	0.000535448525116676	0.00194243155024273
PPYR_00403_EVM prediction Ppyr1.4_LG1.400	PPYR_00403	1272.24929635433	-1.41133974764764	0.358881479312272	3.41688300361899e-05	0.000160121767322578
PPYR_00404_EVM prediction Ppyr1.4_LG1.401	PPYR_00404	24.1101588810211	1.7179511241403	0.580600660941191	0.000713641569114176	0.00250422589173091
PPYR_00405_EVM prediction Ppyr1.4_LG1.402	PPYR_00405	166.324227635313	1.66237148179041	0.521543355366136	0.000285514407647726	0.00110189832225914
PPYR_00414_EVM prediction Ppyr1.4_LG1.411	PPYR_00414	179.643566776786	1.04015960831211	0.273127863377863	6.81705007842961e-05	0.000300088790518743
PPYR_00418_EVM prediction Ppyr1.4_LG1.415	PPYR_00418	1161.56770023101	3.69699404108467	0.586331737335922	1.0834312751624e-11	1.29960013226022e-10
PPYR_00419_EVM prediction Ppyr1.4_LG1.416	PPYR_00419	9.70687675788236	2.51689141831439	1.44377967595725	0.00535576424040789	0.0148156482588729
PPYR_00435_EVM prediction Ppyr1.4_LG1.432	PPYR_00435	34.896680072144	-1.57024024734999	0.680631548525284	0.00632851350487827	0.0171551480914669
PPYR_00438_EVM prediction Ppyr1.4_LG1.435	PPYR_00438	418.993749523593	0.930970172523811	0.232001200120636	3.44445678069873e-05	0.00016117337074812
PPYR_00442_EVM prediction Ppyr1.4_LG1.439	PPYR_00442	2015.27431632908	-1.40244140023505	0.320205841965107	4.87340952266982e-06	2.65532104968374e-05
PPYR_00443_EVM prediction Ppyr1.4_LG1.440	PPYR_00443	317.552433215224	3.2849192885269	0.588628455180794	7.09286359953527e-09	5.97046072027905e-08
PPYR_00447_EVM prediction Ppyr1.4_LG1.444	PPYR_00447	219.346782647939	-0.887492563073804	0.253346921230131	0.000319568964966658	0.00121952799483934
PPYR_00450_EVM prediction Ppyr1.4_LG1.447	PPYR_00450	2066.5932164301	1.36897338701493	0.237256170784986	2.70419038624951e-09	2.38496678798509e-08
PPYR_00453_EVM prediction Ppyr1.4_LG1.450	PPYR_00453	265.848225548768	-0.466176869995314	0.187238969775974	0.0110955603822472	0.0278308653566292
PPYR_00456_EVM prediction Ppyr1.4_LG1.453	PPYR_00456	11.2067199125122	-4.2394107507676	1.27437518889504	0.000103949996240168	0.000439269179939524
PPYR_00458_EVM prediction Ppyr1.4_LG1.455	PPYR_00458	194.3181529179	0.616366619841613	0.199538737601809	0.00156857438403147	0.00503057346502839
PPYR_00459_EVM prediction Ppyr1.4_LG1.456	PPYR_00459	932.887417089229	0.564587491082194	0.196332246720843	0.00328931061008008	0.00964071224083914
PPYR_00463_EVM prediction Ppyr1.4_LG1.460	PPYR_00463	444.869471156992	-2.00504139031101	0.331924532777481	3.86225093672302e-10	3.78953199330503e-09
PPYR_00464_EVM prediction Ppyr1.4_LG1.461	PPYR_00464	321.067113831642	0.688705373752231	0.200453529838172	0.000407774212673312	0.00151830309426745
PPYR_00465_EVM prediction Ppyr1.4_LG1.462	PPYR_00465	742.859200169393	-0.520712070531259	0.204688301847169	0.0091567275136277	0.0235751006239546
PPYR_00466_EVM prediction Ppyr1.4_LG1.463	PPYR_00466	666.355441240877	-0.916025273151828	0.306701103071792	0.00178416138837121	0.00562008599863405
PPYR_00471_EVM prediction Ppyr1.4_LG1.468	PPYR_00471	49.6604622153309	1.66053357544326	0.86774670495877	0.014765578684961	0.0354707158960262
PPYR_00472_EVM prediction Ppyr1.4_LG1.469	PPYR_00472	54.3712155570261	-5.56726441002467	0.614791033716827	2.43521370140514e-20	6.35838853969795e-19
PPYR_00473_EVM prediction Ppyr1.4_LG1.470	PPYR_00473	4326.41204912441	1.35544198033295	0.48576997533565	0.00153195104298293	0.004922156067632
PPYR_00482_EVM prediction Ppyr1.4_LG1.479	PPYR_00482	2045.01156685958	10.8324752490656	1.53967416229945	1.6245874573186e-14	2.51580688982298e-13
PPYR_00483_EVM prediction Ppyr1.4_LG1.480	PPYR_00483	119.848602109603	-2.53261476757578	0.516950707929948	1.97649369498925e-07	1.35126751852858e-06
PPYR_00484_EVM prediction Ppyr1.4_LG1.481	PPYR_00484	951.731675650517	4.92099926341251	0.612475161216944	2.36398181389462e-17	4.82751993507359e-16
PPYR_00487_EVM prediction Ppyr1.4_LG1.484	PPYR_00487	39.0401129393355	8.87467316228421	2.45316911070545	1.4756909658372e-11	1.74670043043531e-10
PPYR_00490_EVM prediction Ppyr1.4_LG1.487	PPYR_00490	129.794385088125	-3.04456495601673	0.399473188413763	4.36444315938518e-15	7.12783376316236e-14
PPYR_00491_EVM prediction Ppyr1.4_LG1.488	PPYR_00491	32.7209470733344	5.25039478679526	2.29353914530442	6.61991943727971e-05	0.000291717783202792
PPYR_00492_EVM prediction Ppyr1.4_LG1.489	PPYR_00492	219.82767784282	-1.98871319372837	0.24266085837799	6.92359112922103e-17	1.35441403414154e-15
PPYR_00494_EVM prediction Ppyr1.4_LG1.491	PPYR_00494	93.1563766580621	-2.91834511704053	0.453576097144159	2.10594431354409e-11	2.43990356400371e-10
PPYR_00495_EVM prediction Ppyr1.4_LG1.492	PPYR_00495	296.106182582901	8.5947349670824	1.53258235971762	8.82112175762352e-11	9.44454118959879e-10
PPYR_00496_EVM prediction Ppyr1.4_LG1.493	PPYR_00496	711.880966291907	3.14606762567447	0.336600099860567	7.02151003434818e-22	2.07489751815009e-20
PPYR_00498_EVM prediction Ppyr1.4_LG1.495	PPYR_00498	361.386000991475	1.26269668921983	0.594666830707467	0.00956573534930682	0.0244875805650111
PPYR_00504_EVM prediction Ppyr1.4_LG1.501	PPYR_00504	6990.39511624369	-2.99744281973491	0.346624348392427	1.00546826922782e-18	2.27936389769534e-17
PPYR_00506_EVM prediction Ppyr1.4_LG1.503	PPYR_00506	2965.27461657356	1.07808416878788	0.162611873525495	1.47702512709794e-11	1.74670043043531e-10
PPYR_00509_EVM prediction Ppyr1.4_LG1.506	PPYR_00509	243.158980123353	3.23550529947967	1.04577656539181	6.03611281809161e-05	0.00026882106695891
PPYR_00511_EVM prediction Ppyr1.4_LG1.508	PPYR_00511	224.934220227325	-3.04773143121589	0.344654477496362	1.870204300953e-19	4.46537943263664e-18
PPYR_00519_EVM prediction Ppyr1.4_LG1.516	PPYR_00519	14.2530065616035	-0.820196795017848	0.357687715997439	0.0142450897098035	0.0343786051213163
PPYR_00520_EVM prediction Ppyr1.4_LG1.517	PPYR_00520	14.2530065616035	-0.820196795017848	0.357687715997439	0.0142450897098035	0.0343786051213163
PPYR_00529_EVM prediction Ppyr1.4_LG1.526	PPYR_00529	3476.82702347853	-2.28892060495835	0.205767104742613	2.334792299409e-29	1.23204439026377e-27
PPYR_00530_EVM prediction Ppyr1.4_LG1.527	PPYR_00530	271.277094595955	-1.21685894569541	0.203480681776749	1.14662492986513e-09	1.06433573497237e-08
PPYR_00531_EVM prediction Ppyr1.4_LG1.528	PPYR_00531	5991.17389526441	1.66996644829616	0.65895018377287	0.00197011951517276	0.00613659002754331
PPYR_00532_EVM prediction Ppyr1.4_LG1.529	PPYR_00532	552.888289632078	-2.95379798521384	0.365750452567077	1.28945341735699e-16	2.44996149297828e-15
PPYR_00540_EVM prediction Ppyr1.4_LG1.537	PPYR_00540	346.067978592769	0.50607700209956	0.194244963566574	0.00793178105309501	0.0208705715997947
PPYR_00545_EVM prediction Ppyr1.4_LG1.542	PPYR_00545	115.239350117538	-1.67932100911914	0.212059824666067	6.44629411471034e-16	1.14510619217323e-14
PPYR_00548_EVM prediction Ppyr1.4_LG1.545	PPYR_00548	115.239350117538	-1.67932100911914	0.212059824666067	6.44629411471034e-16	1.14510619217323e-14
PPYR_00550_EVM prediction Ppyr1.4_LG1.547	PPYR_00550	1383.41149832363	1.5576171206039	0.536800173769264	0.000809421005069583	0.00280290279859319
PPYR_00552_EVM prediction Ppyr1.4_LG1.549	PPYR_00552	809.955719680246	-1.53575686199045	0.232797968783724	1.60149116473691e-11	1.88501663898133e-10
PPYR_00557_EVM prediction Ppyr1.4_LG1.554	PPYR_00557	88.3261794112233	2.30846661754804	0.511540345506603	8.98163344058003e-07	5.52401245740669e-06
PPYR_00559_EVM prediction Ppyr1.4_LG1.556	PPYR_00559	285.235260583643	3.96209587866507	0.790379281472447	1.73622677570189e-08	1.37312796448615e-07
PPYR_00560_EVM prediction Ppyr1.4_LG1.557	PPYR_00560	142.488167776018	3.9830071253051	0.558155903700408	3.01664933560906e-14	4.56459024167641e-13
PPYR_00561_EVM prediction Ppyr1.4_LG1.558	PPYR_00561	130.051979904245	1.41444186947223	0.70683568730418	0.0105660740874156	0.0267215715795111
PPYR_00562_EVM prediction Ppyr1.4_LG1.559	PPYR_00562	164.971002288503	2.045912783535	0.927622603534849	0.00246854908011226	0.00748852847756759
PPYR_00563_EVM prediction Ppyr1.4_LG1.560	PPYR_00563	210.30748715425	1.42187918388072	0.661929195474739	0.007549756924977	0.0200036702997439
PPYR_00564_EVM prediction Ppyr1.4_LG1.561	PPYR_00564	5724.61905587677	11.2670193980463	1.00931923371437	1.2969450523646e-30	7.27157719314601e-29
PPYR_00565_EVM prediction Ppyr1.4_LG1.562	PPYR_00565	6744.72663702605	9.14112033830791	0.837238771208208	6.75402094585868e-30	3.62494654098458e-28
PPYR_00566_EVM prediction Ppyr1.4_LG1.563	PPYR_00566	380.917927998656	2.7170726573411	0.421592935171065	9.72502657147082e-12	1.17439046837598e-10
PPYR_00572_EVM prediction Ppyr1.4_LG1.569	PPYR_00572	42.7812907639047	8.96257250060779	2.52495252439394	1.36638496132246e-10	1.41821725035114e-09
PPYR_00575_EVM prediction Ppyr1.4_LG1.572	PPYR_00575	177.875010522109	1.24744976069902	0.451200589465179	0.00195194029825008	0.00608449198454276
PPYR_00577_EVM prediction Ppyr1.4_LG1.574	PPYR_00577	131.777086133571	-1.75905143408526	0.254845423234883	1.81298074836612e-12	2.37426748891868e-11
PPYR_00578_EVM prediction Ppyr1.4_LG1.575	PPYR_00578	754.94409235734	0.513108746667346	0.21387401946992	0.0138856898871586	0.0336660963885763
PPYR_00579_EVM prediction Ppyr1.4_LG1.576	PPYR_00579	1022.5963506784	-4.23798623167896	0.434775187723046	3.58012835250162e-23	1.18323242050179e-21
PPYR_00581_EVM prediction Ppyr1.4_LG1.578	PPYR_00581	434.971948668509	-1.3223925751025	0.203609714407282	3.39091820852008e-11	3.85050106517212e-10
PPYR_00590_EVM prediction Ppyr1.4_LG1.587	PPYR_00590	164.470536727812	-1.07037712630759	0.234208628619872	2.68568387042094e-06	1.53107143570661e-05
PPYR_00592_EVM prediction Ppyr1.4_LG1.589	PPYR_00592	8.61853442323873	0.154160760613381	1.03230442583826	4.83066388196656e-05	0.000219177412187926
PPYR_00595_EVM prediction Ppyr1.4_LG1.592	PPYR_00595	1483.40565570462	1.11455349871192	0.551370506211349	0.016395238711149	0.0387117508880092
PPYR_00597_EVM prediction Ppyr1.4_LG1.594	PPYR_00597	1351.90668284214	1.33056526392529	0.596133341216208	0.00711094186970371	0.0189932622164204
PPYR_00604_EVM prediction Ppyr1.4_LG1.601	PPYR_00604	2254.21201239699	4.06754698044317	0.45789809410046	2.04043752422245e-20	5.37229661775886e-19
PPYR_00607_EVM prediction Ppyr1.4_LG1.604	PPYR_00607	293.270167343307	1.26518379561577	0.602526470415918	0.0103879534317462	0.0263453770495356
PPYR_00610_EVM prediction Ppyr1.4_LG1.607	PPYR_00610	258.393135071921	-0.523800433431741	0.18774621971841	0.00458011980407817	0.012917521809885
PPYR_00616_EVM prediction Ppyr1.4_LG1.613	PPYR_00616	39.8351946918955	2.23528935488911	0.902813261879134	0.00103427144919269	0.00347032196911861
PPYR_00618_EVM prediction Ppyr1.4_LG1.615	PPYR_00618	624.188443265543	0.935230726943347	0.323530951083645	0.00211569730581509	0.00654679211848542
PPYR_00622_EVM prediction Ppyr1.4_LG1.619	PPYR_00622	92.63763433581	-3.10430244388102	0.70484078029789	1.73535005246289e-06	1.02128684671422e-05
PPYR_00631_EVM prediction Ppyr1.4_LG1.628	PPYR_00631	595.804246016242	-4.69148734758306	0.644112635515935	6.27513828400659e-14	9.22827420478205e-13
PPYR_00633_EVM prediction Ppyr1.4_LG1.630	PPYR_00633	1358.16534502754	-0.962214533767549	0.21677577317652	5.63189461562256e-06	3.03176015763411e-05
PPYR_00639_EVM prediction Ppyr1.4_LG1.636	PPYR_00639	12.1791250026717	-2.29614495992595	1.25425006132458	0.00823618216364277	0.0215406521851707
PPYR_00640_EVM prediction Ppyr1.4_LG1.637	PPYR_00640	187.1427580051	10.8098541593033	2.77301855450627	4.03076138169384e-11	4.50777668679367e-10
PPYR_00641_EVM prediction Ppyr1.4_LG1.638	PPYR_00641	143.882883595364	0.799600808893602	0.346374259978627	0.0133522937175174	0.0325930917003499
PPYR_00642_EVM prediction Ppyr1.4_LG1.639	PPYR_00642	127.913286326772	1.0572547931533	0.299936751863704	0.000197698357396634	0.000790478723509816
PPYR_00645_EVM prediction Ppyr1.4_LG1.642	PPYR_00645	36.6098199687928	-0.814617185789349	0.360915015999114	0.0155786075440844	0.0371242162085284
PPYR_00646_EVM prediction Ppyr1.4_LG1.643	PPYR_00646	69.2379093643726	-3.55369261938177	0.500760741354059	2.05031883480779e-13	2.90303881018613e-12
PPYR_00647_EVM prediction Ppyr1.4_LG1.644	PPYR_00647	3.58363055641392	-1.88530224902997	1.14076858227575	0.0167958407303626	0.0395535277953542
PPYR_00648_EVM prediction Ppyr1.4_LG1.645	PPYR_00648	6.02289095141664	0.518796581187252	1.21949307062477	0.0189243312673775	0.0437377026843933
PPYR_00651_EVM prediction Ppyr1.4_LG1.648	PPYR_00651	516.753866273126	-2.50604518054116	0.906815181849068	0.000960731653838383	0.00325224497050034
PPYR_00652_EVM prediction Ppyr1.4_LG1.649	PPYR_00652	367.19482891402	2.29132802701359	0.426943991469487	9.49680225304388e-09	7.790355290397e-08
PPYR_00654_EVM prediction Ppyr1.4_LG1.651	PPYR_00654	248.641224130958	1.73311016987047	0.503194425964797	9.98689977014529e-05	0.000423591604907986
PPYR_00655_EVM prediction Ppyr1.4_LG1.652	PPYR_00655	1098.92805797188	2.28660012883216	0.387544241313221	4.13470660642752e-10	4.03793003655702e-09
PPYR_00657_EVM prediction Ppyr1.4_LG1.654	PPYR_00657	1043.85975860883	-1.07140344555745	0.246278183232652	7.4811992463575e-06	3.94608909428827e-05
PPYR_00659_EVM prediction Ppyr1.4_LG1.656	PPYR_00659	17.0716772011989	-1.37134485205629	0.643557993976935	0.0111852379448357	0.0280334071740554
PPYR_00661_EVM prediction Ppyr1.4_LG1.658	PPYR_00661	339.233750416495	3.73614289844437	0.380777016025367	4.79674923464575e-24	1.66876381268465e-22
PPYR_00662_EVM prediction Ppyr1.4_LG1.659	PPYR_00662	35.4759399812738	0.97493681606089	0.329682038179119	0.00200894866327233	0.00624359966890304
PPYR_00664_EVM prediction Ppyr1.4_LG1.661	PPYR_00664	76.658267329396	7.68047488436187	1.27296695347696	1.74204574221792e-10	1.78598795726652e-09
PPYR_00665_EVM prediction Ppyr1.4_LG1.662	PPYR_00665	14.297615891942	3.31963604392169	1.06927840552897	0.000266078813088435	0.00103170231972141
PPYR_00668_EVM prediction Ppyr1.4_LG1.665	PPYR_00668	32.6310427400302	1.4464839565339	0.573002747988261	0.00433411470687469	0.0122954927950393
PPYR_00670_EVM prediction Ppyr1.4_LG1.667	PPYR_00670	1202.08021948171	-3.547254954786	0.399111627155188	1.1461980420124e-19	2.80606261396369e-18
PPYR_00672_EVM prediction Ppyr1.4_LG1.669	PPYR_00672	131.575016832355	0.549238484413423	0.206804057845656	0.00580097139400972	0.0158793373446748
PPYR_00673_EVM prediction Ppyr1.4_LG1.670	PPYR_00673	1512.10961533428	-3.8226076586336	0.280538246579886	7.09322574382197e-43	7.95391268898751e-41
PPYR_00680_EVM prediction Ppyr1.4_LG1.677	PPYR_00680	205.467597271412	2.77760971534178	0.602498405776902	2.912433120872e-07	1.93940867258915e-06
PPYR_00687_EVM prediction Ppyr1.4_LG1.684	PPYR_00687	925.387446717109	1.07951078918271	0.373699483280682	0.00174834508730203	0.00552111288695655
PPYR_00689_EVM prediction Ppyr1.4_LG1.686	PPYR_00689	607.173284961795	-0.530007699736208	0.19684142966849	0.00601950138105882	0.0164131389154836
PPYR_00690_EVM prediction Ppyr1.4_LG1.687	PPYR_00690	9.28412341881468	1.97537666080506	1.79972940859148	0.0176475446067444	0.0412498627798442
PPYR_00694_EVM prediction Ppyr1.4_LG1.691	PPYR_00694	276.238884130538	-4.21887368068215	0.499968986135756	5.84475890137125e-18	1.25477482123627e-16
PPYR_00699_EVM prediction Ppyr1.4_LG1.696	PPYR_00699	373.201040638145	0.830812087452792	0.291562627090182	0.0027796655254275	0.0082980316933311
PPYR_00722_EVM prediction Ppyr1.4_LG1.719	PPYR_00722	429.990656579815	-3.82973465135013	0.461933176599514	2.06491235625161e-17	4.23054392857487e-16
PPYR_00723_EVM prediction Ppyr1.4_LG1.720	PPYR_00723	734.444693404775	-1.33911241032425	0.276662760307101	5.59815628703344e-07	3.55266522530838e-06
PPYR_00725_EVM prediction Ppyr1.4_LG1.722	PPYR_00725	18.1693172150618	-3.55186103997354	0.707304632033637	7.39815822554471e-08	5.37072076038243e-07
PPYR_00728_EVM prediction Ppyr1.4_LG1.725	PPYR_00728	8.42930281293094	3.42062114640659	1.54658512537217	0.00178142476388036	0.00561379411509636
PPYR_00742_EVM prediction Ppyr1.4_LG1.739	PPYR_00742	48.7761718681607	-3.71548288768324	1.76780392276794	0.00289809244661709	0.00861063237214668
PPYR_00759_EVM prediction Ppyr1.4_LG1.756	PPYR_00759	3.8237548736661	2.48839767917891	3.27207830084702	0.0154563106124561	0.0369041126954062
PPYR_00762_EVM prediction Ppyr1.4_LG1.759	PPYR_00762	9.6479621395404	2.48838374023699	1.80561394044798	0.00704285213681103	0.0188434554721367
PPYR_00766_EVM prediction Ppyr1.4_LG1.763	PPYR_00766	7.01082508261256	5.78982916128712	2.62253858327017	7.67624885577056e-05	0.000333469420199317
PPYR_00770_EVM prediction Ppyr1.4_LG1.767	PPYR_00770	36.0930485027753	1.90499851466579	0.57530270940057	0.00015262650079391	0.000624376620023035
PPYR_00771_EVM prediction Ppyr1.4_LG1.768	PPYR_00771	18.640601399315	2.3083441355545	1.9718555073329	0.00830304695180718	0.0216524017167248
PPYR_00772_EVM prediction Ppyr1.4_LG1.769	PPYR_00772	106.897407111654	2.20905749251176	0.681799635593381	0.000152959875477123	0.000625333032590229
PPYR_00783_EVM prediction Ppyr1.4_LG1.780	PPYR_00783	4.54519382142806	4.82435763581696	2.90644400101717	0.00161582052681159	0.00516739613229963
PPYR_00798_EVM prediction Ppyr1.4_LG1.795	PPYR_00798	1944.93222336777	-2.41014838849415	1.34765127503591	0.00703272200126703	0.0188312567206388
PPYR_00800_EVM prediction Ppyr1.4_LG1.797	PPYR_00800	1250.29667837665	-1.1088624029234	0.240678097693431	2.21657204640207e-06	1.28226293554876e-05
PPYR_00803_EVM prediction Ppyr1.4_LG1.800	PPYR_00803	188.937205436452	-2.15670449025365	0.224240633353526	1.56466471377533e-22	4.92496845621663e-21
PPYR_00804_EVM prediction Ppyr1.4_LG1.801	PPYR_00804	102.272106328975	-0.54618640233565	0.223971788187374	0.0118688010646249	0.0294410966957582
PPYR_00805_EVM prediction Ppyr1.4_LG1.802	PPYR_00805	1777.7224356694	-0.760922259709544	0.175927398458708	1.13070322231022e-05	5.77960999959058e-05
PPYR_00806_EVM prediction Ppyr1.4_LG1.803	PPYR_00806	754.667868630905	4.74549960039089	0.410593063128507	1.89662863582933e-32	1.19697281594877e-30
PPYR_00808_EVM prediction Ppyr1.4_LG1.805	PPYR_00808	2938.80533661634	2.02839488391257	0.262688961430834	2.04332847013753e-15	3.4399681308924e-14
PPYR_00810_EVM prediction Ppyr1.4_LG1.807	PPYR_00810	326.689970549454	1.65725131844321	0.367002389806389	1.42302944505199e-06	8.49825335254774e-06
PPYR_00811_EVM prediction Ppyr1.4_LG1.808	PPYR_00811	69.9295924463873	-2.61159468061803	0.392874215768873	5.87066197923306e-12	7.29274419358931e-11
PPYR_00813_EVM prediction Ppyr1.4_LG1.810	PPYR_00813	2684.41155547145	-2.48651982899524	0.31748719436109	1.0680560674639e-15	1.85272322531479e-14
PPYR_00814_EVM prediction Ppyr1.4_LG1.811	PPYR_00814	135.750114835595	-1.16566257679459	0.280354602923298	1.643729353434e-05	8.19747486879413e-05
PPYR_00816_EVM prediction Ppyr1.4_LG1.813	PPYR_00816	103.21389945227	-1.31533391793644	0.411284201209785	0.000605930705322361	0.00217239044480261
PPYR_00820_EVM prediction Ppyr1.4_LG1.817	PPYR_00820	1447.22664771488	-1.20377008583449	0.165592760119089	1.87251187173928e-13	2.66329293286224e-12
PPYR_00821_EVM prediction Ppyr1.4_LG1.818	PPYR_00821	606.647677003083	1.28091358190103	0.474549112374106	0.0022625391707068	0.00692885380270829
PPYR_00822_EVM prediction Ppyr1.4_LG1.819	PPYR_00822	87.6402450124	1.22209974817927	0.384892304899245	0.000591698659114294	0.00212987774715289
PPYR_00823_EVM prediction Ppyr1.4_LG1.820	PPYR_00823	239.785038239111	-0.628881137911605	0.161307243348415	7.77720902944381e-05	0.000337505073257722
PPYR_00827_EVM prediction Ppyr1.4_LG1.824	PPYR_00827	16.2498333752926	-1.10644359149416	0.488414128458357	0.0110354579412977	0.0277022419118044
PPYR_00829_EVM prediction Ppyr1.4_LG1.826	PPYR_00829	113.304606126125	-2.22981700672898	0.43428779773881	6.57517594384402e-08	4.81502243024706e-07
PPYR_00830_EVM prediction Ppyr1.4_LG1.827	PPYR_00830	57.786007839175	2.78186856533893	0.575307284633828	1.24400050142116e-07	8.75751249851367e-07
PPYR_00832_EVM prediction Ppyr1.4_LG1.829	PPYR_00832	1396.12970040711	-0.943542668012656	0.147477999358989	9.4442330396078e-11	1.00602309367629e-09
PPYR_00833_EVM prediction Ppyr1.4_LG1.830	PPYR_00833	376.466655394616	-1.04622151321333	0.23715437061061	6.09094879130084e-06	3.25377396299222e-05
PPYR_00835_EVM prediction Ppyr1.4_LG1.832	PPYR_00835	279.548678644788	0.641268301452987	0.242850151392814	0.00641038243979881	0.0173546007892721
PPYR_00836_EVM prediction Ppyr1.4_LG1.833	PPYR_00836	62.719634507946	3.00652285790719	0.86861603245242	3.73427030640367e-05	0.000173377821730587
PPYR_00837_EVM prediction Ppyr1.4_LG1.834	PPYR_00837	62.719634507946	3.00652285790719	0.86861603245242	3.73427030640367e-05	0.000173377821730587
PPYR_00838_EVM prediction Ppyr1.4_LG1.835	PPYR_00838	74.4159431878263	-0.599284933893371	0.233157413385386	0.00830786140695839	0.0216604590844904
PPYR_00844_EVM prediction Ppyr1.4_LG1.841	PPYR_00844	1143.95427591143	-0.660687907088256	0.268700758163288	0.010847927786253	0.0273243331463201
PPYR_00846_EVM prediction Ppyr1.4_LG1.843	PPYR_00846	731.509744853058	-1.3162987416291	0.60300077905632	0.01125259178151	0.0281628736915073
PPYR_00847_EVM prediction Ppyr1.4_LG1.844	PPYR_00847	375.078512141382	-1.10533631120065	0.241805131751695	2.64759048082709e-06	1.5114131294867e-05
PPYR_00850_EVM prediction Ppyr1.4_LG1.847	PPYR_00850	104.117173707036	-0.838153391529679	0.35703701721326	0.0123394374813666	0.030416289563981
PPYR_00851_EVM prediction Ppyr1.4_LG1.848	PPYR_00851	1784.31697202226	1.15130467718072	0.279384180900114	1.64419453734313e-05	8.19747486879413e-05
PPYR_00857_EVM prediction Ppyr1.4_LG1.854	PPYR_00857	10445.5533373461	-5.42372355666571	0.340294402425563	8.39888326861817e-58	2.06826617589364e-55
PPYR_00860_EVM prediction Ppyr1.4_LG1.857	PPYR_00860	217.716410846055	-0.588992063532238	0.258376427666177	0.0185269780017453	0.0429457948918271
PPYR_00861_EVM prediction Ppyr1.4_LG1.858	PPYR_00861	206.001787982887	-0.873783829468329	0.264790961606319	0.000654588909456389	0.00232362411358473
PPYR_00864_EVM prediction Ppyr1.4_LG1.861	PPYR_00864	52.3632469915055	-4.22713774074594	0.559810213235174	6.75350499354925e-15	1.08740088735878e-13
PPYR_00866_EVM prediction Ppyr1.4_LG1.863	PPYR_00866	5416.35830497484	1.93676807495993	0.665480170204246	0.000461797731506618	0.0016998000322367
PPYR_00868_EVM prediction Ppyr1.4_LG1.865	PPYR_00868	270.398755788152	-1.32952556865233	0.360519588745154	9.55824096515293e-05	0.000407249756263547
PPYR_00869_EVM prediction Ppyr1.4_LG1.866	PPYR_00869	177.181513757946	-1.23487384402614	0.225063094844268	1.9660607564646e-08	1.54613381593231e-07
PPYR_00870_EVM prediction Ppyr1.4_LG1.867	PPYR_00870	14.6691150706617	2.12253054094857	1.00839918101401	0.00417882025469207	0.0118999032785062
PPYR_00871_EVM prediction Ppyr1.4_LG1.868	PPYR_00871	1732.5640819543	5.82143733858048	0.356196017724476	3.59170282438281e-61	1.04902780863776e-58
PPYR_00872_EVM prediction Ppyr1.4_LG1.869	PPYR_00872	54.6581629201944	-1.07752768025995	0.358746008917227	0.00144402313184827	0.0046740944620831
PPYR_00875_EVM prediction Ppyr1.4_LG1.872	PPYR_00875	742.395556394212	0.627616412422154	0.126243013584598	5.41195316882576e-07	3.44668964742813e-06
PPYR_00876_EVM prediction Ppyr1.4_LG1.873	PPYR_00876	213.671238486547	0.793647789079496	0.336700834003187	0.011580554815831	0.0288858367292991
PPYR_00880_EVM prediction Ppyr1.4_LG1.877	PPYR_00880	635.23293014481	-1.11782765459829	0.168922225953643	2.09519755650508e-11	2.42969400850853e-10
PPYR_00881_EVM prediction Ppyr1.4_LG1.878	PPYR_00881	695.572220780423	0.736303870262502	0.338231002769255	0.0196366726887802	0.0451266189018099
PPYR_00884_EVM prediction Ppyr1.4_LG1.881	PPYR_00884	3819.32111904312	2.01961941129659	0.348505296896563	1.03313375415308e-09	9.63976732422621e-09
PPYR_00885_EVM prediction Ppyr1.4_LG1.882	PPYR_00885	9.86800126377416	-1.99409774654028	1.32484544598953	0.0188304465199171	0.0435607990133798
PPYR_00886_EVM prediction Ppyr1.4_LG1.883	PPYR_00886	234.079833698002	0.719251857860229	0.287444416265958	0.00870156394680419	0.0225651335139199
PPYR_00891_EVM prediction Ppyr1.4_LG1.888	PPYR_00891	329.449679392165	0.981836810907666	0.214104205118089	2.52261532066742e-06	1.44598474725067e-05
PPYR_00892_EVM prediction Ppyr1.4_LG1.889	PPYR_00892	6948.03913994524	-3.41784581600409	0.343288816562429	4.4946951324658e-24	1.56802433801772e-22
PPYR_00893_EVM prediction Ppyr1.4_LG1.890	PPYR_00893	166.595296032143	-1.03490721118771	0.254787673364982	2.87387405930861e-05	0.000136560667086102
PPYR_00896_EVM prediction Ppyr1.4_LG1.893	PPYR_00896	141.169709708414	1.10600850009158	0.367498548186522	0.00117410585658175	0.00388348576581781
PPYR_00898_EVM prediction Ppyr1.4_LG1.895	PPYR_00898	162.240257892821	-1.40626718299786	0.216123244500834	4.01003395452897e-11	4.48859326514522e-10
PPYR_00904_EVM prediction Ppyr1.4_LG1.901	PPYR_00904	199.239679504587	2.21932447594823	0.526668973029388	3.12687609584328e-06	1.75158059267153e-05
PPYR_00909_EVM prediction Ppyr1.4_LG1.906	PPYR_00909	222.169845567424	-0.460655263987066	0.154118356037045	0.00233979702681148	0.0071445443373998
PPYR_00913_EVM prediction Ppyr1.4_LG1.910	PPYR_00913	322.193271716699	-1.48571182838708	0.305971344958599	4.45572011809376e-07	2.87561094363512e-06
PPYR_00914_EVM prediction Ppyr1.4_LG1.911	PPYR_00914	171.268776034043	-1.39639377079394	0.397605135632581	0.000170915682421016	0.000692205757989533
PPYR_00915_EVM prediction Ppyr1.4_LG1.912	PPYR_00915	250.142687254006	-2.43287637425018	0.419876279092641	1.51391145909267e-09	1.38378559059278e-08
PPYR_00916_EVM prediction Ppyr1.4_LG1.913	PPYR_00916	250.26021113585	-2.39734544667479	0.308314936091361	1.58121613832755e-15	2.70551682305935e-14
PPYR_00917_EVM prediction Ppyr1.4_LG1.914	PPYR_00917	99.7796696277976	-1.01499189839038	0.424936248783081	0.00894731321539735	0.0231022423256939
PPYR_00918_EVM prediction Ppyr1.4_LG1.915	PPYR_00918	53.1183719736901	-3.70903943757109	0.569277255971857	1.06593112913552e-11	1.27983069319436e-10
PPYR_00920_EVM prediction Ppyr1.4_LG1.917	PPYR_00920	141.915423203105	-0.820467064257703	0.37966112339649	0.0195642163375861	0.044968336929675
PPYR_00921_EVM prediction Ppyr1.4_LG1.918	PPYR_00921	6273.24682158519	-4.52732204026026	0.3678228477551	1.67006163915469e-35	1.26351229675565e-33
PPYR_00922_EVM prediction Ppyr1.4_LG1.919	PPYR_00922	1012.50677156824	1.21940553862495	0.572732455550628	0.0108925459504202	0.027409233538635
PPYR_00923_EVM prediction Ppyr1.4_LG1.920	PPYR_00923	529.746760883407	0.92080132496972	0.386107989197963	0.00925770518898431	0.0238057984169644
PPYR_00928_EVM prediction Ppyr1.4_LG1.925	PPYR_00928	3003.95810276532	0.976196759643443	0.453634611862473	0.0154532176580984	0.0369041126954062
PPYR_00930_EVM prediction Ppyr1.4_LG1.927	PPYR_00930	46.180674080716	-1.32093468778561	0.427699019256932	0.000771651225243697	0.00268527784367847
PPYR_00931_EVM prediction Ppyr1.4_LG1.928	PPYR_00931	32.4882422169405	1.25969444657493	0.565017359106816	0.00885731885395819	0.0229075509651691
PPYR_00932_EVM prediction Ppyr1.4_LG1.929	PPYR_00932	3686.85592811114	-2.63441396754679	0.318015753834119	2.52981705611012e-17	5.14109585884902e-16
PPYR_00940_EVM prediction Ppyr1.4_LG1.937	PPYR_00940	1443.95492666574	-2.26087900657423	0.36999152555436	2.37439356429996e-10	2.38751071049185e-09
PPYR_00941_EVM prediction Ppyr1.4_LG1.938	PPYR_00941	104.157142209842	-1.40599024693209	0.244608846658334	3.68079829850939e-09	3.18588186292071e-08
PPYR_00943_EVM prediction Ppyr1.4_LG1.940	PPYR_00943	3047.32065641968	0.789094194605862	0.17879504376611	6.77595475554152e-06	3.59827550845015e-05
PPYR_00944_EVM prediction Ppyr1.4_LG1.941	PPYR_00944	132.443849761837	2.05301317748058	0.883655711325904	0.00329798653394865	0.00966388541294005
PPYR_00948_EVM prediction Ppyr1.4_LG1.945	PPYR_00948	44.15648805744	1.37298116701091	0.573657441021347	0.00526711163877738	0.0145993500488645
PPYR_00951_EVM prediction Ppyr1.4_LG1.948	PPYR_00951	52.5403854540152	3.21654978109369	2.24936350060705	0.00476909803310965	0.0133664588703022
PPYR_00954_EVM prediction Ppyr1.4_LG1.951	PPYR_00954	123.545162593997	1.28258666233432	0.537971205595806	0.00539460861666042	0.0149066863842988
PPYR_00955_EVM prediction Ppyr1.4_LG1.952	PPYR_00955	48.4542408529717	3.51457090129315	0.808109213502544	9.63105428098415e-07	5.9060747419375e-06
PPYR_00956_EVM prediction Ppyr1.4_LG1.953	PPYR_00956	2110.56264533321	-2.49021216191598	0.56861196549754	2.41367054503708e-06	1.38670120654715e-05
PPYR_00957_EVM prediction Ppyr1.4_LG1.954	PPYR_00957	1821.1160828438	4.54814705912712	0.80048807357354	9.47390474609396e-10	8.88594247245661e-09
PPYR_00962_EVM prediction Ppyr1.4_LG1.959	PPYR_00962	478.851942268798	1.04074072658681	0.254402781537317	2.12080210254716e-05	0.000103317120271101
PPYR_00964_EVM prediction Ppyr1.4_LG1.961	PPYR_00964	107.184395136892	1.27688914042571	0.411095648171036	0.000598227128656606	0.00215029608151068
PPYR_00968_EVM prediction Ppyr1.4_LG1.965	PPYR_00968	244.629241718032	-1.55588008247015	0.354210660931433	4.02722478162231e-06	2.21832965054362e-05
PPYR_00974_EVM prediction Ppyr1.4_LG1.971	PPYR_00974	124.591306277484	1.04073078482722	0.464258940955345	0.0114011377612176	0.0285062490828452
PPYR_00976_EVM prediction Ppyr1.4_LG1.973	PPYR_00976	246.654400718923	0.611376356290601	0.225404942243859	0.00506532275222143	0.0140991552405029
PPYR_00977_EVM prediction Ppyr1.4_LG1.974	PPYR_00977	504.476463188423	6.56978767719828	1.10353570724759	3.46104968037531e-11	3.92304358626657e-10
PPYR_00978_EVM prediction Ppyr1.4_LG1.975	PPYR_00978	824.505933781897	-0.590565825586493	0.19352071592225	0.00162482301171867	0.00518669397153166
PPYR_00986_EVM prediction Ppyr1.4_LG1.983	PPYR_00986	108.390534024244	1.7388453861115	1.07776926859636	0.0150580705827857	0.0361180879391148
PPYR_00988_EVM prediction Ppyr1.4_LG1.985	PPYR_00988	166.118520500137	-3.60219046648222	0.46336374140229	1.25141357858514e-15	2.15589892091231e-14
PPYR_00989_EVM prediction Ppyr1.4_LG1.986	PPYR_00989	95.2693729973787	-2.68434153256	0.433159628967967	1.11060697633839e-10	1.16525589104711e-09
PPYR_00991_EVM prediction Ppyr1.4_LG1.988	PPYR_00991	335.777766287474	-0.968769966322715	0.36523509387905	0.00463535160698368	0.0130469253321623
PPYR_00992_EVM prediction Ppyr1.4_LG1.989	PPYR_00992	60679.2556112957	-17.5245141757437	0.979261174748537	6.00013299166348e-69	2.89829500931929e-66
PPYR_00996_EVM prediction Ppyr1.4_LG1.993	PPYR_00996	35789.4043726866	8.16550830482233	0.328008174885867	1.2347668476541e-138	1.55074368396878e-134
PPYR_00997_EVM prediction Ppyr1.4_LG1.994	PPYR_00997	441.003638073874	-2.69101486498597	0.204190363461875	2.59500955013962e-40	2.56619881418925e-38
PPYR_00998_EVM prediction Ppyr1.4_LG1.995	PPYR_00998	395.738814655786	-0.836783320172637	0.201234731056821	2.16135087303993e-05	0.000105048009344073
PPYR_01001_EVM prediction Ppyr1.4_LG1.998	PPYR_01001	1412.88458011705	-3.69113193714982	0.394472260708457	1.18656862473428e-21	3.44159708037824e-20
PPYR_01002_EVM prediction Ppyr1.4_LG1.999	PPYR_01002	115.084149500771	-0.831743282533064	0.222575504350407	0.00012301710926386	0.00051379177760054
PPYR_01005_EVM prediction Ppyr1.4_LG1.1002	PPYR_01005	293.314706902086	0.647540810937435	0.260151038796617	0.00945931933264437	0.0242448145915675
PPYR_01011_EVM prediction Ppyr1.4_LG1.1008	PPYR_01011	33.6913726833531	-3.58469543635926	0.564646114700844	3.31830992467857e-11	3.77146193158717e-10
PPYR_01013_EVM prediction Ppyr1.4_LG1.1010	PPYR_01013	929.596342026903	1.099680001068	0.21346221496386	1.24586527617257e-07	8.7608185909582e-07
PPYR_01015_EVM prediction Ppyr1.4_LG1.1012	PPYR_01015	62.1602196883144	-2.44732366730579	0.672083498928664	5.25710800752282e-05	0.000236730080553887
PPYR_01016_EVM prediction Ppyr1.4_LG1.1013	PPYR_01016	235.313274359683	1.14058387760725	0.496558334175617	0.00830230345051795	0.0216524017167248
PPYR_01024_EVM prediction Ppyr1.4_LG1.1021	PPYR_01024	41.4616905330767	-1.56296079835993	0.505668730318081	0.000650210431889579	0.00231134809343369
PPYR_01028_EVM prediction Ppyr1.4_LG1.1025	PPYR_01028	37.4419300544536	-1.73317181784099	0.757135812656207	0.00564704501434071	0.0155086897736945
PPYR_01030_EVM prediction Ppyr1.4_LG1.1027	PPYR_01030	218.797910387148	-4.14568721083496	0.964453211924159	2.67479783709694e-06	1.52555794896006e-05
PPYR_01051_EVM prediction Ppyr1.4_LG1.1048	PPYR_01051	512.524781745809	1.67012352366578	0.441685030845889	3.320065702511e-05	0.000155642796408495
PPYR_01056_EVM prediction Ppyr1.4_LG1.1053	PPYR_01056	446.075958388769	-4.66518434946304	0.58982779657177	4.90985742006673e-16	8.79641930650757e-15
PPYR_01060_EVM prediction Ppyr1.4_LG1.1057	PPYR_01060	1231.49342378199	-0.719914960310583	0.199235415112589	0.000253715079441205	0.000988646504096213
PPYR_01080_EVM prediction Ppyr1.4_LG1.1077	PPYR_01080	8.41318778026227	-4.01058866987698	1.17428556997246	8.13020358923383e-05	0.000352336876732877
PPYR_01082_EVM prediction Ppyr1.4_LG1.1079	PPYR_01082	318.405494539802	1.47252935629016	0.608185736819306	0.00404365708555487	0.0115629074083524
PPYR_01083_EVM prediction Ppyr1.4_LG1.1080	PPYR_01083	80.9746368649108	0.972827705533127	0.251326897207015	6.52459419414782e-05	0.00028782008600036
PPYR_01084_EVM prediction Ppyr1.4_LG1.1081	PPYR_01084	78.4658014291546	2.32769298384689	0.38634416305316	4.2330243262582e-10	4.12752736905875e-09
PPYR_01090_EVM prediction Ppyr1.4_LG1.1087	PPYR_01090	203.709209317748	-0.529639724451671	0.193350006764825	0.00538265392346293	0.0148834765796501
PPYR_01091_EVM prediction Ppyr1.4_LG1.1088	PPYR_01091	1487.20478627639	0.922345285989303	0.347159527936134	0.0041545680900298	0.011842310631567
PPYR_01096_EVM prediction Ppyr1.4_LG1.1093	PPYR_01096	1805.59242169885	2.56176847474097	0.372534920501419	5.70967302754409e-13	7.78586140639807e-12
PPYR_01098_EVM prediction Ppyr1.4_LG1.1095	PPYR_01098	1189.50341401707	-1.41146463754806	0.251211164090805	8.11111414389773e-09	6.74619089623918e-08
PPYR_01102_EVM prediction Ppyr1.4_LG1.1099	PPYR_01102	157.932713260972	-1.15583100233434	0.317305902343547	0.000134826990944258	0.000558105530411647
PPYR_01105_EVM prediction Ppyr1.4_LG1.1102	PPYR_01105	4099.32169972086	1.05655142559669	0.259805641863175	2.36263142245205e-05	0.000114168095554349
PPYR_01106_EVM prediction Ppyr1.4_LG1.1103	PPYR_01106	314.202983505374	-0.869912367086564	0.27682515731661	0.00113180014476964	0.00375244931841657
PPYR_01108_EVM prediction Ppyr1.4_LG1.1105	PPYR_01108	15.9860547730675	4.67859022386159	1.49921399941069	4.18303638000201e-05	0.000192505510796795
PPYR_01113_EVM prediction Ppyr1.4_LG1.1110	PPYR_01113	1208.88964639414	-1.20572701196431	0.262394485097049	2.28299700543537e-06	1.31947351087265e-05
PPYR_01133_EVM prediction Ppyr1.4_LG1.1130	PPYR_01133	59.4736603789825	2.71346281480668	0.660720766584449	3.03710029935819e-06	1.70738328825602e-05
PPYR_01139_EVM prediction Ppyr1.4_LG1.1136	PPYR_01139	3501.80825819273	-2.85988835007308	0.207293992978634	5.54098415068298e-44	6.69127114888726e-42
PPYR_01143_EVM prediction Ppyr1.4_LG1.1140	PPYR_01143	110.784954941962	4.16868036212006	1.01459318983191	1.05723617743956e-06	6.44242074355335e-06
PPYR_01145_EVM prediction Ppyr1.4_LG1.1142	PPYR_01145	34.8580865931218	3.4550048639128	1.27301746516982	0.000321898882865001	0.00122692809405206
PPYR_01149_EVM prediction Ppyr1.4_LG1.1146	PPYR_01149	384.733191121169	1.6475245673705	0.350577802675014	6.58822261378905e-07	4.13707439032884e-06
PPYR_01150_EVM prediction Ppyr1.4_LG1.1147	PPYR_01150	139.535677793369	2.79143174483567	0.831548495248928	6.8257183266236e-05	0.000300365089222375
PPYR_01158_EVM prediction Ppyr1.4_LG1.1155	PPYR_01158	474.051446241649	3.59915509551806	1.04173207957252	1.85388923103857e-05	9.13416824347331e-05
PPYR_01163_EVM prediction Ppyr1.4_LG1.1160	PPYR_01163	40.3520485532248	0.813117837061591	0.364369675802297	0.0167481032353649	0.0394707128040811
PPYR_01164_EVM prediction Ppyr1.4_LG1.1161	PPYR_01164	97.2881518238632	0.743374189048855	0.23253419029569	0.000891675776738948	0.00304888540159664
PPYR_01165_EVM prediction Ppyr1.4_LG1.1162	PPYR_01165	2258.52518027525	12.6634040980901	2.12429275702229	2.73609893896135e-11	3.14676433831645e-10
PPYR_01169_EVM prediction Ppyr1.4_LG1.1166	PPYR_01169	74.1240270348992	2.49512387014323	0.802595032518725	0.000212064412676994	0.000841246269278964
PPYR_01170_EVM prediction Ppyr1.4_LG1.1167	PPYR_01170	225.589179645888	-1.78362481568131	0.382967947544053	9.98155695329642e-07	6.10908254271198e-06
PPYR_01181_EVM prediction Ppyr1.4_LG1.1178	PPYR_01181	16.5746511679881	2.78494529957888	1.0927855316144	0.000763014683770827	0.0026581696015195
PPYR_01183_EVM prediction Ppyr1.4_LG1.1180	PPYR_01183	19.9571231063351	-0.919407272254744	0.340424253547729	0.00461973342537819	0.0130117138572157
PPYR_01184_EVM prediction Ppyr1.4_LG1.1181	PPYR_01184	707.880080904386	-0.860931225262971	0.345034338129042	0.00820078328545815	0.021461478908537
PPYR_01187_EVM prediction Ppyr1.4_LG1.1184	PPYR_01187	80.6826798815749	-1.23812734323136	0.374770276957302	0.000444131848196804	0.00163966500244556
PPYR_01189_EVM prediction Ppyr1.4_LG1.1186	PPYR_01189	111.896622394908	-1.00271263448969	0.270910633043684	0.000112616058388199	0.000472866959979066
PPYR_01190_EVM prediction Ppyr1.4_LG1.1187	PPYR_01190	1271.14729024684	3.95224612506929	0.524944148206114	1.35080789822373e-15	2.32394471147832e-14
PPYR_01192_EVM prediction Ppyr1.4_LG1.1189	PPYR_01192	10.0222449843065	1.35785994825642	0.642936142592845	0.013424278231239	0.0327440759664435
PPYR_01193_EVM prediction Ppyr1.4_LG1.1190	PPYR_01193	17.2013625600172	1.96145743084116	1.41770071728542	0.0178222108092627	0.0415730210909231
PPYR_01196_EVM prediction Ppyr1.4_LG1.1193	PPYR_01196	222.913849363937	1.1583415130469	0.239297447730709	5.93050191171258e-07	3.75787959178599e-06
PPYR_01197_EVM prediction Ppyr1.4_LG1.1194	PPYR_01197	1407.49985387115	1.87585070367589	0.290356527451301	1.75319085476256e-11	2.05394812919431e-10
PPYR_01199_EVM prediction Ppyr1.4_LG1.1196	PPYR_01199	647.503571642664	-2.37711784389579	0.301684066786577	8.27534473112148e-16	1.45153707371724e-14
PPYR_01205_EVM prediction Ppyr1.4_LG1.1202	PPYR_01205	142.239797717305	3.78956920464774	0.604982873365955	1.67426436936491e-11	1.96698654956537e-10
PPYR_01208_EVM prediction Ppyr1.4_LG1.1205	PPYR_01208	72.3052157853369	3.99733839326302	0.8445329938551	4.66910315477112e-07	3.00406078487554e-06
PPYR_01212_EVM prediction Ppyr1.4_LG1.1209	PPYR_01212	59.9414431489357	-1.12112667441614	0.3503761946876	0.000695308680024783	0.00244810252661375
PPYR_01214_EVM prediction Ppyr1.4_LG1.1211	PPYR_01214	44.758646398809	2.10434363791012	0.90966006139517	0.00194148720337179	0.00605792243158914
PPYR_01215_EVM prediction Ppyr1.4_LG1.1212	PPYR_01215	16.2191343562594	3.12002775699317	1.11348766030711	0.000293757803908051	0.00112891807199547
PPYR_01219_EVM prediction Ppyr1.4_LG1.1216	PPYR_01219	6.25683689791107	5.54812205187503	2.34583978820559	2.10960692038188e-05	0.000102851526836475
PPYR_01225_EVM prediction Ppyr1.4_LG1.1222	PPYR_01225	2391.63749632346	-0.503710064087143	0.206088916085929	0.012563076171352	0.0309250634331653
PPYR_01226_EVM prediction Ppyr1.4_LG1.1223	PPYR_01226	509.826134746108	3.34895215465352	0.55876641406295	9.4198273374914e-11	1.00427514033578e-09
PPYR_01240_EVM prediction Ppyr1.4_LG1.1237	PPYR_01240	7630.07227141933	-1.47201409696474	0.475650130808059	0.000716073216663926	0.00251205685141962
PPYR_01242_EVM prediction Ppyr1.4_LG1.1239	PPYR_01242	1001.73586647455	-2.11094012427152	0.258959424355938	9.29452002687115e-17	1.7958442618073e-15
PPYR_01243_EVM prediction Ppyr1.4_LG1.1240	PPYR_01243	99.792470322709	1.85766526031178	0.442537405527232	5.0553580389378e-06	2.74968564794369e-05
PPYR_01244_EVM prediction Ppyr1.4_LG1.1241	PPYR_01244	96.0134375907604	2.61181972548687	0.466086291046166	2.01305151598641e-09	1.81492562737066e-08
PPYR_01247_EVM prediction Ppyr1.4_LG1.1244	PPYR_01247	134.332926420031	-1.69809168173629	0.445564189483746	4.28285709384899e-05	0.000196523208774751
PPYR_01248_EVM prediction Ppyr1.4_LG1.1245	PPYR_01248	19.2043888550854	-0.354538355889795	0.586582704573797	0.00804516134047304	0.0211025858970344
PPYR_01250_EVM prediction Ppyr1.4_LG1.1247	PPYR_01250	75.2332941485859	4.85092769579611	1.11166210977488	3.4536832722768e-07	2.269744019703e-06
PPYR_01251_EVM prediction Ppyr1.4_LG1.1248	PPYR_01251	27.59041508668	3.13695638986661	1.2036798631472	0.000302409790091931	0.00115756310690782
PPYR_01253_EVM prediction Ppyr1.4_LG1.1250	PPYR_01253	493.982112809943	-1.10227241508368	0.490093254002899	0.0122021924822787	0.0301371357689161
PPYR_01255_EVM prediction Ppyr1.4_LG1.1252	PPYR_01255	204.537631862882	-1.07164700367874	0.223792718293326	1.04291222363923e-06	6.36439971656221e-06
PPYR_01257_EVM prediction Ppyr1.4_LG1.1254	PPYR_01257	49.27319698663	1.47068717270394	0.344208391684163	7.33156189909535e-06	3.87203893569128e-05
PPYR_01260_EVM prediction Ppyr1.4_LG1.1257	PPYR_01260	786.924324979471	-2.42222715782363	0.298461003771967	1.09642658743768e-16	2.10229336055417e-15
PPYR_01262_EVM prediction Ppyr1.4_LG1.1259	PPYR_01262	138.812073684068	0.781873956019986	0.259752879742554	0.00174921681718732	0.00552247712595664
PPYR_01263_EVM prediction Ppyr1.4_LG1.1260	PPYR_01263	590.063241581522	-0.561637491447007	0.192489002833276	0.00306224553543659	0.00904485928493606
PPYR_01264_EVM prediction Ppyr1.4_LG1.1261	PPYR_01264	87.4753630669496	-0.962920125350486	0.310656348568405	0.00119889423508947	0.00395194559015451
PPYR_01269_EVM prediction Ppyr1.4_LG1.1266	PPYR_01269	750.98845909915	1.53234435516139	0.3140360630693	3.33948512468593e-07	2.20160596750292e-06
PPYR_01276_EVM prediction Ppyr1.4_LG1.1273	PPYR_01276	488.64589849036	-0.688107345259079	0.271611254885847	0.00800661886631132	0.0210146554528744
PPYR_01279_EVM prediction Ppyr1.4_LG1.1276	PPYR_01279	447.516239895502	1.65483164334844	0.536221728009417	0.000397222134702695	0.00148472917657349
PPYR_01280_EVM prediction Ppyr1.4_LG1.1277	PPYR_01280	512.852125671473	-0.912956627955973	0.183369670737405	5.26394733190819e-07	3.35753755923997e-06
PPYR_01283_EVM prediction Ppyr1.4_LG1.1280	PPYR_01283	313.89559883388	0.955257476401986	0.410759092670381	0.00994590916025534	0.0253883481999282
PPYR_01287_EVM prediction Ppyr1.4_LG1.1284	PPYR_01287	8.1152456016991	0.11436558885208	1.02464506821836	0.00173913567266563	0.00549894383509761
PPYR_01288_EVM prediction Ppyr1.4_LG1.1285	PPYR_01288	16.8830060777105	3.55428160732046	0.903793881304195	1.1833325479418e-05	6.02655047429078e-05
PPYR_01289_EVM prediction Ppyr1.4_LG1.1286	PPYR_01289	241.336521043575	2.96125657646509	0.518658027892247	7.62575662614737e-10	7.23352548850339e-09
PPYR_01290_EVM prediction Ppyr1.4_LG1.1287	PPYR_01290	12.5215024777854	5.4025241471753	1.51495493276191	3.2443174565285e-06	1.81150380971295e-05
PPYR_01291_EVM prediction Ppyr1.4_LG1.1288	PPYR_01291	289.692930645586	-1.39524685332844	0.263345978276393	4.84475296962608e-08	3.63472237428518e-07
PPYR_01295_EVM prediction Ppyr1.4_LG1.1292	PPYR_01295	165.327178043367	1.33961149273709	0.428885677810061	0.000588938913978225	0.00212055155408616
PPYR_01298_EVM prediction Ppyr1.4_LG1.1295	PPYR_01298	10485.4280251823	-2.61713271216315	0.284381955239802	7.47120055926221e-21	2.03096986631546e-19
PPYR_01302_EVM prediction Ppyr1.4_LG1.1299	PPYR_01302	2647.03765667793	-0.719675910518217	0.186836646619463	8.87945107616683e-05	0.000381254789967792
PPYR_01303_EVM prediction Ppyr1.4_LG1.1300	PPYR_01303	178.185779867815	-0.679597915169073	0.256839526775129	0.00627073573532035	0.017020568424441
PPYR_01304_EVM prediction Ppyr1.4_LG1.1301	PPYR_01304	237.169232272202	2.22688437223443	0.297657270831689	1.18402832713345e-14	1.85877647005863e-13
PPYR_01306_EVM prediction Ppyr1.4_LG1.1303	PPYR_01306	268.226906437261	1.81185405504577	0.327598776670617	5.83074829257745e-09	4.95791251228708e-08
PPYR_01309_EVM prediction Ppyr1.4_LG1.1306	PPYR_01309	186.302062043801	7.42155790087753	1.72805232656258	4.65292661063622e-07	2.99518735535522e-06
PPYR_01311_EVM prediction Ppyr1.4_LG1.1308	PPYR_01311	824.369978790706	-0.945053869802491	0.228038198022276	2.14872988073714e-05	0.000104555980519867
PPYR_01312_EVM prediction Ppyr1.4_LG1.1309	PPYR_01312	273.913973106931	1.18957842762818	0.181938968422907	2.01563492289042e-11	2.34609443897876e-10
PPYR_01313_EVM prediction Ppyr1.4_LG1.1310	PPYR_01313	668.272798430473	0.782432500385007	0.246946976988017	0.0010264833465821	0.00344695303468573
PPYR_01316_EVM prediction Ppyr1.4_LG1.1313	PPYR_01316	145.956111196814	-0.458195245013676	0.191230738516238	0.0144611647888785	0.0348126832630871
PPYR_01318_EVM prediction Ppyr1.4_LG1.1315	PPYR_01318	13.790081481939	3.40546832935648	1.54016663296212	0.00107383302409045	0.00358296199509883
PPYR_01325_EVM prediction Ppyr1.4_LG1.1322	PPYR_01325	172.049591000188	1.39851369548119	0.257305360778136	1.8213173934734e-08	1.43582586568857e-07
PPYR_01328_EVM prediction Ppyr1.4_LG1.1325	PPYR_01328	78.6623951601053	-2.02075364081613	0.585062752864752	0.000135851990693059	0.000561792937475842
PPYR_01340_EVM prediction Ppyr1.4_LG1.1337	PPYR_01340	32.4685554052109	1.42653263979078	0.719839029654421	0.0109187657334009	0.0274587062166163
PPYR_01346_EVM prediction Ppyr1.4_LG1.1343	PPYR_01346	494.663276301108	1.6762794195466	0.282874393808996	7.13565491691614e-10	6.80460820816627e-09
PPYR_01348_EVM prediction Ppyr1.4_LG1.1345	PPYR_01348	69.8230717064676	1.91554124202797	0.524445350181389	4.01986979804455e-05	0.000185472243914921
PPYR_01349_EVM prediction Ppyr1.4_LG1.1346	PPYR_01349	29.8641034630556	-4.54206196760305	0.834369597760007	7.38658528654835e-09	6.18866741919684e-08
PPYR_01351_EVM prediction Ppyr1.4_LG1.1348	PPYR_01351	500.424122005201	0.907299420865678	0.265703298228485	0.000380434835017183	0.00142921959108011
PPYR_01354_EVM prediction Ppyr1.4_LG1.1351	PPYR_01354	106.523262832338	1.3447675497237	0.692365358612943	0.0136067107850786	0.0331047424931815
PPYR_01355_EVM prediction Ppyr1.4_LG1.1352	PPYR_01355	89.8919056116049	2.3530059656398	0.767536856543876	0.000432418318877116	0.0016029343762626
PPYR_01357_EVM prediction Ppyr1.4_LG1.1354	PPYR_01357	1431.96348667057	-1.38360970009028	0.194737207124558	5.27398814768887e-13	7.22312073574968e-12
PPYR_01370_EVM prediction Ppyr1.4_LG1.1367	PPYR_01370	368.489533307825	-2.23508724882066	0.459177245134558	2.58852413540523e-07	1.73382797954956e-06
PPYR_01376_EVM prediction Ppyr1.4_LG1.1373	PPYR_01376	82.8711474379317	-3.51236359264113	0.576310670182338	1.84741046338137e-10	1.88784605448386e-09
PPYR_01388_EVM prediction Ppyr1.4_LG1.1385	PPYR_01388	10.2960424201562	-1.48392289631571	0.546990008195094	0.00207560813251351	0.00643167099339678
PPYR_01477_EVM prediction Ppyr1.4_LG1.1474	PPYR_01477	122.302314896988	-1.64589182993729	0.627715908321539	0.00257485550751342	0.00775854374252905
PPYR_01478_EVM prediction Ppyr1.4_LG1.1475	PPYR_01478	107.236086448372	-1.76593736351113	0.44157977281451	1.71272516361705e-05	8.49866271428945e-05
PPYR_01480_EVM prediction Ppyr1.4_LG1.1477	PPYR_01480	15.1399074177773	2.02496470078774	0.852286132592541	0.00304146526156789	0.00899194025895271
PPYR_01483_EVM prediction Ppyr1.4_LG1.1480	PPYR_01483	138.498894745898	-0.764111769080753	0.318165464272752	0.0117210766560409	0.0291610542240922
PPYR_01485_EVM prediction Ppyr1.4_LG1.1482	PPYR_01485	63.0220845164746	1.53656672573143	0.621475869079669	0.00353509764585661	0.010267643694337
PPYR_01487_EVM prediction Ppyr1.4_LG1.1484	PPYR_01487	311.135025490774	-0.396891251685584	0.170116740947381	0.0177889302936207	0.0415108092823452
PPYR_01489_EVM prediction Ppyr1.4_LG1.1486	PPYR_01489	105.267339281747	-0.608631082053797	0.257624182640514	0.0146001120914735	0.0351202466494572
PPYR_01490_EVM prediction Ppyr1.4_LG1.1487	PPYR_01490	74.2425301241815	-0.682919759241204	0.267450291598079	0.00819054279887348	0.0214391469385269
PPYR_01492_EVM prediction Ppyr1.4_LG1.1489	PPYR_01492	1947.04031941114	-0.844376150613369	0.204905704811159	2.50087266708963e-05	0.000120108832986534
PPYR_01493_EVM prediction Ppyr1.4_LG1.1490	PPYR_01493	1735.69962600179	-1.52387567035701	0.248854049608318	3.71612742375503e-10	3.66909153419335e-09
PPYR_01494_EVM prediction Ppyr1.4_LG1.1491	PPYR_01494	684.920028695693	-1.92216319282	0.348633106080512	9.82723971009285e-09	8.05090042524827e-08
PPYR_01498_EVM prediction Ppyr1.4_LG1.1495	PPYR_01498	364.873373919018	7.53316137686907	1.31614104759416	2.08447150751464e-10	2.1094986029715e-09
PPYR_01504_EVM prediction Ppyr1.4_LG1.1501	PPYR_01504	4381.24096713947	12.9623049351646	1.256376034193	3.28617103459308e-26	1.34433296493337e-24
PPYR_01505_EVM prediction Ppyr1.4_LG1.1502	PPYR_01505	1315.83248564109	0.851301183890231	0.267701537916713	0.000874896691771169	0.00300109226755396
PPYR_01506_EVM prediction Ppyr1.4_LG1.1503	PPYR_01506	706.796164180114	-1.35544225558559	0.355115645630003	6.21465641736191e-05	0.000275697173951424
PPYR_01511_EVM prediction Ppyr1.4_LG1.1508	PPYR_01511	96.9116754280759	-1.14676637993766	0.491234713017415	0.00928530268767881	0.0238572251339113
PPYR_01515_EVM prediction Ppyr1.4_LG1.1512	PPYR_01515	543.953544673764	1.09223613015775	0.18405862388635	1.32064947828922e-09	1.21777069000252e-08
PPYR_01516_EVM prediction Ppyr1.4_LG1.1513	PPYR_01516	238.719533427241	0.544658335881568	0.185067182043646	0.00259401873823747	0.00780879226594545
PPYR_01517_EVM prediction Ppyr1.4_LG1.1514	PPYR_01517	738.719395081093	-0.824195682623304	0.333174331292556	0.00895079029045442	0.023106469734392
PPYR_01518_EVM prediction Ppyr1.4_LG1.1515	PPYR_01518	504.774216054412	0.608354686406367	0.251002631396983	0.0118208585606528	0.0293558424547762
PPYR_01525_CYP6NE1	PPYR_01525	5.00178329827396	0.681623261899747	1.36827600842047	0.021132963946463	0.0480726126070692
PPYR_01530_EVM prediction Ppyr1.4_LG1.1527	PPYR_01530	360.887889383464	0.648954434521224	0.202171362434822	0.00100421284971652	0.00338483874921894
PPYR_01531_EVM prediction Ppyr1.4_LG1.1528	PPYR_01531	164.84599662229	1.67648158274088	0.358797486547618	5.43747222497004e-07	3.46118670417632e-06
PPYR_01538_EVM prediction Ppyr1.4_LG1.1535	PPYR_01538	4200.64189700655	-1.59130137313539	0.596351973217705	0.00240197905884996	0.00731130756182663
PPYR_01541_EVM prediction Ppyr1.4_LG1.1538	PPYR_01541	1115.07784192546	-4.2757312532808	0.517296426243112	2.38531854032147e-17	4.86318434219112e-16
PPYR_01542_EVM prediction Ppyr1.4_LG1.1539	PPYR_01542	204.175703439593	-1.43817010852252	0.36441430470879	3.09641425769071e-05	0.000146140047584884
PPYR_01546_EVM prediction Ppyr1.4_LG1.1543	PPYR_01546	228.513433398521	2.31954636432819	0.911461902052334	0.00146355418121783	0.00473121672121357
PPYR_01557_EVM prediction Ppyr1.4_LG1.1554	PPYR_01557	290.851224515641	3.30644882981224	0.37579250775437	6.78381202775722e-20	1.71769950114119e-18
PPYR_01558_EVM prediction Ppyr1.4_LG1.1555	PPYR_01558	80.857162524107	-2.66872656110488	0.333034510873809	2.65613869043054e-16	4.8627472030783e-15
PPYR_01561_EVM prediction Ppyr1.4_LG1.1558	PPYR_01561	254.544431390138	1.57543262884386	0.859935419740668	0.010702451571112	0.0270076645236741
PPYR_01575_EVM prediction Ppyr1.4_LG1.1572	PPYR_01575	39.0937772177942	2.38723808927209	1.44507860853464	0.00425979160067293	0.0121026677778971
PPYR_01577_EVM prediction Ppyr1.4_LG1.1574	PPYR_01577	18.2109104065736	3.21942542101792	0.803907001345193	8.84421695369441e-06	4.60617524565043e-05
PPYR_01579_EVM prediction Ppyr1.4_LG1.1576	PPYR_01579	77.5523040335813	1.52650636580655	1.04751382011844	0.0199470002641532	0.0457393420335037
PPYR_01581_EVM prediction Ppyr1.4_LG1.1578	PPYR_01581	163.873664029996	1.6376969117378	0.669581634826255	0.00285254017195932	0.0084933741156086
PPYR_01582_EVM prediction Ppyr1.4_LG1.1579	PPYR_01582	70.6910829700415	1.17162115981012	0.57601255182605	0.0153263337730257	0.036677482060867
PPYR_01583_EVM prediction Ppyr1.4_LG1.1580	PPYR_01583	163.873664029996	1.6376969117378	0.669581634826255	0.00285254017195932	0.0084933741156086
PPYR_01586_EVM prediction Ppyr1.4_LG1.1583	PPYR_01586	6.46441502810487	5.91508926462659	3.13999030794747	0.000661334362749033	0.00234491763460336
PPYR_01604_EVM prediction Ppyr1.4_LG1.1601	PPYR_01604	4.8194330633365	-2.12295136228929	1.40852595678942	0.0158953713381257	0.0377002863239982
PPYR_01607_EVM prediction Ppyr1.4_LG1.1604	PPYR_01607	635.20829991279	1.6689858744994	0.162128076533629	1.81811461253463e-25	7.09121162075232e-24
PPYR_01609_EVM prediction Ppyr1.4_LG1.1606	PPYR_01609	69.5834860112041	-3.69666173195884	0.593055287591446	7.61855877447005e-11	8.22005838905235e-10
PPYR_01612_EVM prediction Ppyr1.4_LG1.1609	PPYR_01612	102.851321672129	1.04148915005003	0.313854369368776	0.000481646486077203	0.00176613086675725
PPYR_01615_EVM prediction Ppyr1.4_LG1.1612	PPYR_01615	916.558283492775	-3.39214091915816	0.46842076991587	8.04066137921944e-14	1.17285326668545e-12
PPYR_01616_EVM prediction Ppyr1.4_LG1.1613	PPYR_01616	495.239596587757	-0.588856373592037	0.225058010756307	0.00732743754030206	0.0194844988500219
PPYR_01621_EVM prediction Ppyr1.4_LG1.1618	PPYR_01621	48.1284514225451	1.46610602216717	0.411544184452123	0.000106883380629673	0.000450603684903679
PPYR_01622_EVM prediction Ppyr1.4_LG1.1619	PPYR_01622	14.2938018772953	-2.57837524251887	0.787127014456411	0.000177710544451007	0.000717872861936376
PPYR_01623_EVM prediction Ppyr1.4_LG1.1620	PPYR_01623	353.949746482072	-2.00193347394243	0.434009372912865	1.04125191580321e-06	6.35735673824624e-06
PPYR_01624_EVM prediction Ppyr1.4_LG1.1621	PPYR_01624	12.0079987120869	-1.1363993960201	0.483542544859633	0.00819034615043459	0.0214391469385269
PPYR_01627_EVM prediction Ppyr1.4_LG1.1624	PPYR_01627	203.85286523871	-1.34133322350269	0.360136324657451	8.28599356513447e-05	0.000358469835289438
PPYR_01628_EVM prediction Ppyr1.4_LG1.1625	PPYR_01628	103.821915271554	1.00138852563655	0.402288797861411	0.00615923073131378	0.0167650149012938
PPYR_01632_EVM prediction Ppyr1.4_LG1.1629	PPYR_01632	158.916757779325	-0.625852724882119	0.216232597093492	0.00297793586806517	0.00882073032241284
PPYR_01634_EVM prediction Ppyr1.4_LG1.1631	PPYR_01634	22.2440442667918	2.12138093731108	0.874995922425271	0.00308424229435996	0.0091012685561247
PPYR_01635_EVM prediction Ppyr1.4_LG1.1632	PPYR_01635	8.7076907362768	1.15608031620686	2.27633958854548	0.00895614761658411	0.023115548277164
PPYR_01653_EVM prediction Ppyr1.4_LG1.1650	PPYR_01653	179.53041865211	-7.85329768915002	0.63219937622647	5.20393242899429e-36	4.05939052023225e-34
PPYR_01655_EVM prediction Ppyr1.4_LG1.1652	PPYR_01655	821.931154970946	-7.63824967418231	0.622063385604638	4.73210661733177e-35	3.51659923118756e-33
PPYR_01660_EVM prediction Ppyr1.4_LG1.1657	PPYR_01660	921.433267345316	-2.72839474894706	0.627553550596842	2.56073628982542e-06	1.46716638065317e-05
PPYR_01662_EVM prediction Ppyr1.4_LG1.1659	PPYR_01662	640.040253816127	-0.548819590181085	0.239755007768789	0.0189481686522796	0.0437847378296189
PPYR_01665_EVM prediction Ppyr1.4_LG1.1662	PPYR_01665	462.51172258746	-0.851274164130751	0.171002335599918	4.05726915698576e-07	2.64016804883856e-06
PPYR_01669_EVM prediction Ppyr1.4_LG1.1666	PPYR_01669	201.368841043114	-0.976381379653381	0.239825904603818	2.79755787236024e-05	0.00013318623699383
PPYR_01670_EVM prediction Ppyr1.4_LG1.1667	PPYR_01670	80.2643746506374	-1.42341610930455	0.275597230976401	9.98165232443531e-08	7.11058261727641e-07
PPYR_01671_EVM prediction Ppyr1.4_LG1.1668	PPYR_01671	241.165748210116	0.666324796451356	0.146366149244235	4.13622029182816e-06	2.27238804221653e-05
PPYR_01672_EVM prediction Ppyr1.4_LG1.1669	PPYR_01672	317.984935086346	-1.09579590676153	0.297901000000712	0.000121993404683773	0.000509855297645094
PPYR_01673_EVM prediction Ppyr1.4_LG1.1670	PPYR_01673	111.624775276047	-0.828846349791738	0.230424416786669	0.000212069885224715	0.000841246269278964
PPYR_01674_EVM prediction Ppyr1.4_LG1.1671	PPYR_01674	126.861434591058	-1.60198054295268	0.365739825390533	4.11620954200674e-06	2.26238405418217e-05
PPYR_01677_EVM prediction Ppyr1.4_LG1.1674	PPYR_01677	907.038827726564	3.77097544855109	0.633502295515058	1.01497789021753e-10	1.07843547573959e-09
PPYR_01678_EVM prediction Ppyr1.4_LG1.1675	PPYR_01678	1843.70436310361	0.97096186307165	0.293579463984931	0.000505155787877316	0.00184425916859047
PPYR_01681_EVM prediction Ppyr1.4_LG1.1678	PPYR_01681	454.990708530368	-0.540742804027905	0.185036838222066	0.00311810415978724	0.00919244142975086
PPYR_01686_EVM prediction Ppyr1.4_LG1.1683	PPYR_01686	2176.03751284877	-0.876675270619768	0.277758035718163	0.0010486226851773	0.00351042453401627
PPYR_01687_EVM prediction Ppyr1.4_LG1.1684	PPYR_01687	852.378824390189	1.52023523617144	0.406171619941431	4.46454372232452e-05	0.000203890753079691
PPYR_01688_EVM prediction Ppyr1.4_LG1.1685	PPYR_01688	918.423658214354	1.04675312617765	0.328587844700259	0.000689281597626026	0.00243239165874852
PPYR_01692_EVM prediction Ppyr1.4_LG1.1689	PPYR_01692	419.778792162268	2.50557028073745	0.481640653574849	1.61928586097926e-08	1.28875862661841e-07
PPYR_01693_EVM prediction Ppyr1.4_LG1.1690	PPYR_01693	302.019216481933	-1.04263501330945	0.334752271367575	0.000918903383446603	0.00312920487871635
PPYR_01694_EVM prediction Ppyr1.4_LG1.1691	PPYR_01694	341.241331064152	-0.923025585955777	0.322512593337377	0.00269745402712981	0.00807949561810716
PPYR_01697_EVM prediction Ppyr1.4_LG1.1694	PPYR_01697	20.2433994823967	1.73147373860974	0.496647652430707	0.000168636398079995	0.00068341546417769
PPYR_01704_EVM prediction Ppyr1.4_LG1.1701	PPYR_01704	60.7021801063824	-1.24704390177776	0.62216602455962	0.0178942475083055	0.0416967605888273
PPYR_01709_EVM prediction Ppyr1.4_LG1.1706	PPYR_01709	12.6939690378331	2.05231073392121	0.783950212262284	0.00185599293634231	0.0058229865819443
PPYR_01713_EVM prediction Ppyr1.4_LG1.1710	PPYR_01713	114.117965391595	-1.04044633788749	0.322885046383679	0.000730882237234544	0.0025568663001194
PPYR_01714_EVM prediction Ppyr1.4_LG1.1711	PPYR_01714	79.3128019501305	-3.55776952786263	0.805850463769405	1.58482945292297e-06	9.40636724917751e-06
PPYR_01715_EVM prediction Ppyr1.4_LG1.1712	PPYR_01715	197.526565254928	-4.61331107383176	0.458567912105408	1.19645003444162e-24	4.31787815590584e-23
PPYR_01718_EVM prediction Ppyr1.4_LG1.1715	PPYR_01718	39.3212244642706	-1.8748961259675	0.542135333240255	0.000140938011388474	0.000581294083752988
PPYR_01721_EVM prediction Ppyr1.4_LG1.1718	PPYR_01721	463.606605419672	2.73063181345069	0.665928417650659	2.70652016690654e-06	1.5415504206884e-05
PPYR_01723_EVM prediction Ppyr1.4_LG1.1720	PPYR_01723	3461.22517181183	-1.13663989065773	0.49354353610061	0.0100604022438375	0.0256285176025061
PPYR_01726_EVM prediction Ppyr1.4_LG1.1723	PPYR_01726	352.821845994192	1.40681794741673	0.698267433275492	0.0100984519197619	0.0257150157462063
PPYR_01731_EVM prediction Ppyr1.4_LG1.1728	PPYR_01731	2701.47921263543	2.74291340008786	0.468505421141288	3.06841460261255e-10	3.04634142246728e-09
PPYR_01738_EVM prediction Ppyr1.4_LG1.1735	PPYR_01738	5.1765279121934	2.00338206115884	1.55347392282351	0.0175434914912641	0.0410523167902003
PPYR_01739_EVM prediction Ppyr1.4_LG1.1736	PPYR_01739	317.293433443949	1.46746834710918	2.13225821044582	0.0179446652858191	0.0417680654062921
PPYR_01747_EVM prediction Ppyr1.4_LG1.1744	PPYR_01747	28.9495294476432	4.25106978027959	1.54335425012004	0.000191454252113431	0.000768202540668556
PPYR_01752_EVM prediction Ppyr1.4_LG1.1749	PPYR_01752	476.016527513738	-0.63879480122062	0.125359406628689	2.82311227220348e-07	1.88292443051532e-06
PPYR_01753_EVM prediction Ppyr1.4_LG1.1750	PPYR_01753	316.483888452679	-1.30270963418275	0.168813513663449	5.61112313281983e-15	9.10466349161296e-14
PPYR_01756_EVM prediction Ppyr1.4_LG1.1753	PPYR_01756	415.867629824528	5.34941369235984	1.39924706428837	7.25577464799039e-06	3.83523879646933e-05
PPYR_01759_EVM prediction Ppyr1.4_LG1.1756	PPYR_01759	3808.29322841453	0.70360881263606	0.245997014226111	0.00305323603080843	0.00902036963324467
PPYR_01760_EVM prediction Ppyr1.4_LG1.1757	PPYR_01760	549.984155667912	-1.97283660133937	0.219464114252306	5.07055385743524e-20	1.29696712618186e-18
PPYR_01764_EVM prediction Ppyr1.4_LG1.1761	PPYR_01764	940.078461981696	-0.731336493675932	0.181937502909681	4.35228499295029e-05	0.000199279455605185
PPYR_01769_EVM prediction Ppyr1.4_LG1.1766	PPYR_01769	154.197730431165	-1.05535838001831	0.30743742330054	0.000331890481188158	0.00126156554274881
PPYR_01772_EVM prediction Ppyr1.4_LG1.1769	PPYR_01772	530.187265219867	1.09654398325774	0.343950895561013	0.000681872314785907	0.00240822114774921
PPYR_01773_EVM prediction Ppyr1.4_LG1.1770	PPYR_01773	571.200648270399	2.87205075286404	0.375230265286915	1.00187893787669e-15	1.74033161560075e-14
PPYR_01777_EVM prediction Ppyr1.4_LG1.1774	PPYR_01777	230.776536650412	-1.11252608850317	0.22747369322255	5.34004710288529e-07	3.40434779518459e-06
PPYR_01778_EVM prediction Ppyr1.4_LG1.1775	PPYR_01778	33.6460221332118	-2.55534250207984	0.553658405688374	7.73069374165694e-07	4.81118843912138e-06
PPYR_01782_EVM prediction Ppyr1.4_LG1.1779	PPYR_01782	216.111025013795	-0.971145132045792	0.313868199791289	0.00119538611598319	0.00394245121602754
PPYR_01786_EVM prediction Ppyr1.4_LG1.1783	PPYR_01786	1347.31436938853	10.3481663570954	0.913067172501612	2.25919108307546e-30	1.23900352892335e-28
PPYR_01790_EVM prediction Ppyr1.4_LG1.1787	PPYR_01790	214.79901786836	-1.03185757447066	0.218183982512113	1.34364259919958e-06	8.0600755339473e-06
PPYR_01796_EVM prediction Ppyr1.4_LG1.1793	PPYR_01796	388.33147986614	-0.772312638855134	0.173918369164722	7.26008367962557e-06	3.83590201650894e-05
PPYR_01797_EVM prediction Ppyr1.4_LG1.1794	PPYR_01797	3327.42026364591	-3.05593445458675	1.57897997781623	0.00482891185124662	0.0135190155906835
PPYR_01802_EVM prediction Ppyr1.4_LG1.1799	PPYR_01802	8.91859179190996	5.41483240790084	2.59827933719881	0.00025633656021844	0.00099855175551594
PPYR_01807_EVM prediction Ppyr1.4_LG1.1804	PPYR_01807	40.4955644945071	3.48889473427099	1.01576531738575	0.000121937449513737	0.000509791088030301
PPYR_01809_EVM prediction Ppyr1.4_LG1.1806	PPYR_01809	90.0691662173579	4.45967467642569	0.595532445392689	3.02254782468222e-15	5.00793906730659e-14
PPYR_01812_EVM prediction Ppyr1.4_LG1.1809	PPYR_01812	90.2138236995586	-1.05928187875258	0.226804284601471	1.73860817302203e-06	1.02272506065497e-05
PPYR_01813_EVM prediction Ppyr1.4_LG1.1810	PPYR_01813	387.380263314874	0.516139592732587	0.187648085521088	0.00499642965350645	0.0139413819192152
PPYR_01815_EVM prediction Ppyr1.4_LG1.1812	PPYR_01815	2819.71405941867	1.46814120691261	0.324902343928202	1.75921961518281e-06	1.03291440612814e-05
PPYR_01817_EVM prediction Ppyr1.4_LG1.1814	PPYR_01817	110.266837706046	-1.41697222286147	0.280244191080381	1.63544883310402e-07	1.1310353466384e-06
PPYR_01821_EVM prediction Ppyr1.4_LG1.1818	PPYR_01821	2111.23616992873	7.70696773304992	0.449339758917291	3.84260135457258e-68	1.6641113935199e-65
PPYR_01822_EVM prediction Ppyr1.4_LG1.1819	PPYR_01822	752.203350070032	8.44675384976125	0.81411433151978	9.57046105664706e-26	3.77973020158586e-24
PPYR_01823_EVM prediction Ppyr1.4_LG1.1820	PPYR_01823	152.376981212759	-1.41603328028557	0.396040601283486	0.000135440265121238	0.000560459403511574
PPYR_01825_EVM prediction Ppyr1.4_LG1.1822	PPYR_01825	3000.11518987511	-0.642865411768988	0.223761334316085	0.0034026441616149	0.00992655238692718
PPYR_01826_EVM prediction Ppyr1.4_LG1.1823	PPYR_01826	380.096360304137	1.65981060505582	0.661665901272197	0.00212803919953282	0.00658114856117526
PPYR_01827_EVM prediction Ppyr1.4_LG1.1824	PPYR_01827	98.6031883496948	3.65826409679841	0.75210116422098	5.72740496524616e-08	4.25121034033844e-07
PPYR_01829_EVM prediction Ppyr1.4_LG1.1826	PPYR_01829	94.3368109156752	4.68775934894923	2.21217989079699	0.000182581295565688	0.000734948234297907
PPYR_01850_EVM prediction Ppyr1.4_LG1.1847	PPYR_01850	71.8837251231586	-7.87835078521746	0.911957347414654	1.2085681932809e-18	2.71042998918122e-17
PPYR_01855_EVM prediction Ppyr1.4_LG1.1852	PPYR_01855	62.4561357414084	0.935136989804445	0.388974658474955	0.00877593814648612	0.0227251561199421
PPYR_01856_EVM prediction Ppyr1.4_LG1.1853	PPYR_01856	2306.74798646087	-2.47306758786376	0.340040441468579	7.75123448633111e-14	1.13195062690503e-12
PPYR_01857_EVM prediction Ppyr1.4_LG1.1854	PPYR_01857	315.220294873318	1.30454614194353	0.39644982871432	0.000337590237162331	0.00127976624989037
PPYR_01858_EVM prediction Ppyr1.4_LG1.1855	PPYR_01858	1149.55428959498	2.45832169000468	0.35927236430481	7.68897422864672e-13	1.03389536763998e-11
PPYR_01859_EVM prediction Ppyr1.4_LG1.1856	PPYR_01859	90.5315087445466	1.47694363669242	0.73581590188616	0.00908852135443463	0.023433122498531
PPYR_01862_EVM prediction Ppyr1.4_LG1.1859	PPYR_01862	39.3212244642706	-1.8748961259675	0.542135333240255	0.000140938011388474	0.000581294083752988
PPYR_01885_EVM prediction Ppyr1.4_LG1.1882	PPYR_01885	351.444132147038	13.1117355218654	3.14271546794772	2.31865410264876e-12	3.00826207388077e-11
PPYR_01886_EVM prediction Ppyr1.4_LG1.1883	PPYR_01886	962.520493051792	2.81403034488366	0.469215392630981	1.33522614161079e-10	1.38817095302068e-09
PPYR_01890_EVM prediction Ppyr1.4_LG1.1887	PPYR_01890	2765.4685272346	3.22453222513937	0.451609401713876	4.5192123875954e-14	6.78097830057475e-13
PPYR_01896_EVM prediction Ppyr1.4_LG1.1893	PPYR_01896	108.874894204868	2.74399384414318	0.485799277642383	1.5521897329096e-09	1.41465535962349e-08
PPYR_01897_EVM prediction Ppyr1.4_LG1.1894	PPYR_01897	932.164771296037	1.17454787217212	0.514627683292565	0.00812877963437855	0.0212996752405926
PPYR_01904_EVM prediction Ppyr1.4_LG1.1901	PPYR_01904	502.809673929512	-1.17784918837505	0.537247347733117	0.0128307966168146	0.0314682838054551
PPYR_01905_EVM prediction Ppyr1.4_LG1.1902	PPYR_01905	12.5919534843972	1.81891725878408	0.870102111579156	0.00533853501645379	0.014777752098665
PPYR_01906_EVM prediction Ppyr1.4_LG1.1903	PPYR_01906	1761.56030049865	5.66282837462188	0.591609788142409	2.0784594098755e-23	6.9608991276337e-22
PPYR_01907_EVM prediction Ppyr1.4_LG1.1904	PPYR_01907	423.524290279646	0.849326867015707	0.156307030018953	3.5091189454008e-08	2.68889718336111e-07
PPYR_01908_EVM prediction Ppyr1.4_LG1.1905	PPYR_01908	106.368100444355	0.865383194655309	0.287613325460443	0.00162323735581477	0.00518484097889987
PPYR_01914_EVM prediction Ppyr1.4_LG1.1911	PPYR_01914	110.296389125885	-0.984225001990731	0.298217423126474	0.00059929868561203	0.00215168444614108
PPYR_01922_EVM prediction Ppyr1.4_LG1.1919	PPYR_01922	1011.14771318019	1.09130624689877	0.46235556082876	0.00802687238608276	0.0210590119692529
PPYR_01924_EVM prediction Ppyr1.4_LG1.1921	PPYR_01924	101.784256544133	-0.715888497896344	0.295388685033638	0.0112047756660283	0.0280599755911564
PPYR_01925_EVM prediction Ppyr1.4_LG1.1922	PPYR_01925	73.2761816136487	0.716079325719423	0.2660154885948	0.004937777282161	0.0137930482399155
PPYR_01926_EVM prediction Ppyr1.4_LG1.1923	PPYR_01926	162.355285769569	-2.0322153113129	0.231238390812277	4.14172225469962e-19	9.56174444793613e-18
PPYR_01928_EVM prediction Ppyr1.4_LG1.1925	PPYR_01928	375.770860288464	0.448795737945526	0.173910095326896	0.00853323958099423	0.0222019796763428
PPYR_01931_EVM prediction Ppyr1.4_LG1.1928	PPYR_01931	286.932171845389	-0.683938169561051	0.269870285106791	0.00860403627822995	0.0223583884995427
PPYR_01935_EVM prediction Ppyr1.4_LG1.1932	PPYR_01935	327.312360832601	4.2414098814675	0.732797983803415	1.97969745612778e-10	2.01086731462018e-09
PPYR_01936_EVM prediction Ppyr1.4_LG1.1933	PPYR_01936	824.147299844037	0.597352319779845	0.188690599674105	0.00124186397688434	0.00407860085922867
PPYR_01937_EVM prediction Ppyr1.4_LG1.1934	PPYR_01937	674.742434651303	1.31250032220905	0.293463764657329	2.66956744579005e-06	1.52326658571909e-05
PPYR_01944_EVM prediction Ppyr1.4_LG1.1941	PPYR_01944	81.3506932408529	1.90432841769575	0.509998625170646	6.88908968686876e-05	0.000302941447399807
PPYR_01952_EVM prediction Ppyr1.4_LG1.1949	PPYR_01952	144.282401195589	1.15735696507925	0.458284295154599	0.00452345694586943	0.0127806739669683
PPYR_01956_EVM prediction Ppyr1.4_LG1.1953	PPYR_01956	1102.69949900438	3.3931052810897	0.437694949855473	4.83568043932585e-16	8.6759015196419e-15
PPYR_01963_EVM prediction Ppyr1.4_LG1.1960	PPYR_01963	388.605320487191	-0.633184013570843	0.246639041097614	0.00818199726122265	0.0214257096754994
PPYR_01964_EVM prediction Ppyr1.4_LG1.1961	PPYR_01964	370.35838656889	-0.615587706685098	0.264669433614966	0.0160551351358683	0.0380015910613212
PPYR_01966_EVM prediction Ppyr1.4_LG1.1963	PPYR_01966	635.620479170964	-2.84139340877972	0.266474730742319	3.38382411699057e-27	1.53420386589475e-25
PPYR_01967_EVM prediction Ppyr1.4_LG1.1964	PPYR_01967	635.620479170964	-2.84139340877972	0.266474730742319	3.38382411699057e-27	1.53420386589475e-25
PPYR_01971_EVM prediction Ppyr1.4_LG1.1968	PPYR_01971	65.1643812091983	1.75590449984705	0.39893474135741	2.91302720631774e-06	1.64647653844034e-05
PPYR_01975_EVM prediction Ppyr1.4_LG1.1972	PPYR_01975	15.4378823444558	3.50534132620657	2.20775905583094	0.00264763082887217	0.00794162779551126
PPYR_01978_EVM prediction Ppyr1.4_LG1.1975	PPYR_01978	3414.65640241226	-3.24516525162652	0.174129930468297	3.00905274775181e-78	2.22298196817735e-75
PPYR_01979_EVM prediction Ppyr1.4_LG1.1976	PPYR_01979	109.91743234158	-0.811734450474856	0.230330647141659	0.000312397740472437	0.00119397541770948
PPYR_01985_EVM prediction Ppyr1.4_LG1.1982	PPYR_01985	3340.8979419736	-0.685623700847952	0.134022412691961	2.44241190066341e-07	1.64473196034487e-06
PPYR_01989_EVM prediction Ppyr1.4_LG1.1986	PPYR_01989	534.02666188443	-0.812864991583659	0.304243806787682	0.00529931558412701	0.0146788937849694
PPYR_01992_EVM prediction Ppyr1.4_LG1.1989	PPYR_01992	86.561589934247	-2.02391824012373	0.571554756712456	9.86765791097428e-05	0.000419241934045758
PPYR_01993_EVM prediction Ppyr1.4_LG1.1990	PPYR_01993	120.105256886705	-0.968832052795928	0.326161768642913	0.00171413258486056	0.00543082521020783
PPYR_01995_EVM prediction Ppyr1.4_LG1.1992	PPYR_01995	819.191314683085	1.65484039727977	0.437741721807469	3.25689764109877e-05	0.000153081502524549
PPYR_01997_EVM prediction Ppyr1.4_LG1.1994	PPYR_01997	108.033592242167	1.67980261962584	0.583945624907543	0.000769658331543142	0.00268057098886587
PPYR_01998_EVM prediction Ppyr1.4_LG1.1995	PPYR_01998	131.812570641729	-2.41722250483387	0.270713703474624	8.37752784815418e-20	2.09588390926232e-18
PPYR_02001_EVM prediction Ppyr1.4_LG1.1998	PPYR_02001	1040.52697259658	-2.23383119515051	0.366835248585117	2.87196654314869e-10	2.86262125519082e-09
PPYR_02002_EVM prediction Ppyr1.4_LG1.1999	PPYR_02002	464.301766983572	-1.86521929194331	0.571091211020663	0.000291676149591796	0.00112263584514967
PPYR_02003_EVM prediction Ppyr1.4_LG1.2000	PPYR_02003	7.08138521123537	-5.38156773666624	1.70185696434515	0.000175346128148042	0.00070877760650507
PPYR_02006_EVM prediction Ppyr1.4_LG1.2003	PPYR_02006	60.6278356392688	-7.63562713818176	0.967615950519662	9.70501207342834e-16	1.69050272718705e-14
PPYR_02008_EVM prediction Ppyr1.4_LG1.2005	PPYR_02008	143.567342271155	5.31046567926177	0.743436548042473	5.74323385165409e-14	8.49579198385438e-13
PPYR_02009_EVM prediction Ppyr1.4_LG1.2006	PPYR_02009	798.109956815486	1.92341514103555	0.517224945476253	2.97253480944347e-05	0.000140663393639037
PPYR_02012_EVM prediction Ppyr1.4_LG1.2009	PPYR_02012	38.1493521153319	-4.71617373138383	0.618293600331113	4.10944796195977e-15	6.74647803323566e-14
PPYR_02013_EVM prediction Ppyr1.4_LG1.2010	PPYR_02013	444.943893055623	5.16091238843669	0.847493374987637	3.02028605488128e-11	3.45462409501402e-10
PPYR_02014_EVM prediction Ppyr1.4_LG1.2011	PPYR_02014	569.097612016187	-5.76690890411925	0.358853530807286	7.59381170758067e-59	1.90741362471011e-56
PPYR_02020_EVM prediction Ppyr1.4_LG1.2017	PPYR_02020	11.7018144123801	4.01497014528099	1.21544011009825	8.29720172759115e-05	0.000358831117413283
PPYR_02026_EVM prediction Ppyr1.4_LG1.2023	PPYR_02026	224.493443176963	-6.57389270427332	1.12985237413143	1.37012187264183e-09	1.26153670077043e-08
PPYR_02035_EVM prediction Ppyr1.4_LG1.2032	PPYR_02035	21.4270803387264	1.50597624795415	0.705718937106142	0.00867581963558745	0.0225215383151353
PPYR_02036_EVM prediction Ppyr1.4_LG1.2033	PPYR_02036	825.207879252234	-1.04576113138274	0.227997856602397	2.73906420556794e-06	1.55796681873767e-05
PPYR_02037_EVM prediction Ppyr1.4_LG1.2034	PPYR_02037	719.284464768943	-0.707568364247171	0.197995166860576	0.000266535974499282	0.00103315595794336
PPYR_02038_EVM prediction Ppyr1.4_LG1.2035	PPYR_02038	261.228979443209	-0.651011346295653	0.251593024833525	0.00798511429017589	0.0209801360607362
PPYR_02047_EVM prediction Ppyr1.4_LG1.2044	PPYR_02047	1671.38337191264	-1.15252380795825	0.559467594424035	0.0184380627355177	0.0427712652189448
PPYR_02060_EVM prediction Ppyr1.4_LG1.2057	PPYR_02060	2379.36406174704	2.12490901406971	0.366014815625859	8.61348193610316e-10	8.10919937297748e-09
PPYR_02081_EVM prediction Ppyr1.4_LG1.2078	PPYR_02081	18.1992139638737	3.18059902881726	2.04712279822309	0.00333078435364134	0.0097440765658937
PPYR_02082_EVM prediction Ppyr1.4_LG1.2079	PPYR_02082	49.635200439245	1.84611671625275	0.646633227682378	0.000673337311999284	0.00238142588042777
PPYR_02113_EVM prediction Ppyr1.4_LG1.2110	PPYR_02113	45.7972625209869	7.65587469251087	2.80047360589955	4.30445712268042e-06	2.35965416864877e-05
PPYR_02114_EVM prediction Ppyr1.4_LG1.2111	PPYR_02114	17.3189882564198	2.21320680935689	1.21952922429882	0.00787337064818624	0.0207516604345375
PPYR_02132_EVM prediction Ppyr1.4_LG1.2129	PPYR_02132	103.297877174377	1.36378204353642	0.691697410952229	0.0122069874341474	0.0301430505673332
PPYR_02133_PpyrPRNT	PPYR_02133	158.385190198397	-0.971027545013778	0.212935575760165	3.2453886231819e-06	1.81150380971295e-05
PPYR_02134_PpyrIMP1	PPYR_02134	809.132817505327	3.7994931901663	0.324263976826905	3.84814277446702e-33	2.55708069336144e-31
PPYR_02137_EVM prediction Ppyr1.4_LG1.2134	PPYR_02137	186.816794363599	1.10400375878398	0.417026552623997	0.00339075143025101	0.00989645531315883
PPYR_02158_EVM prediction Ppyr1.4_LG1.2155	PPYR_02158	305.22384418104	-0.90350902342121	0.170105679732654	6.4044632787472e-08	4.70097336749188e-07
PPYR_02160_EVM prediction Ppyr1.4_LG1.2157	PPYR_02160	152.788317287584	-1.10785135179749	0.287919867649479	6.37544125180024e-05	0.000281933685497744
PPYR_02161_EVM prediction Ppyr1.4_LG1.2158	PPYR_02161	196.919149452743	-1.27046149140433	0.217224401087247	2.39048019694085e-09	2.12922275130355e-08
PPYR_02163_EVM prediction Ppyr1.4_LG1.2160	PPYR_02163	41.5394529231014	0.228396869424612	1.04823116094744	4.0684722544201e-07	2.64418205836639e-06
PPYR_02165_EVM prediction Ppyr1.4_LG1.2162	PPYR_02165	86.5839559011807	-1.18565500378876	0.385478107613993	0.00102019943294786	0.00343135636807503
PPYR_02166_EVM prediction Ppyr1.4_LG1.2163	PPYR_02166	85.9746334397131	-1.00098564522502	0.295601008431705	0.00041708960717478	0.00155068927664537
PPYR_02168_EVM prediction Ppyr1.4_LG1.2165	PPYR_02168	300.243613578648	0.83092445419528	0.275352732457351	0.00164252899819614	0.00523168188900463
PPYR_02170_EVM prediction Ppyr1.4_LG1.2167	PPYR_02170	349.095596277697	-3.45318263682128	0.520313501350032	6.08788994557894e-12	7.53278914547054e-11
PPYR_02175_EVM prediction Ppyr1.4_LG1.2172	PPYR_02175	63.9187650705798	2.69908998741979	1.56803098429912	0.00465365409107679	0.0130896398051139
PPYR_02178_EVM prediction Ppyr1.4_LG1.2175	PPYR_02178	644.593698270082	1.43649314594324	0.263967130481152	1.5664101065587e-08	1.24905044623941e-07
PPYR_02180_EVM prediction Ppyr1.4_LG1.2177	PPYR_02180	81.5283688363714	0.825985118103475	0.326081646540481	0.00766298182206913	0.0202694584463703
PPYR_02182_EVM prediction Ppyr1.4_LG1.2179	PPYR_02182	167.378661821547	-0.667149465958954	0.296242686100077	0.0194177525799449	0.0446807538753257
PPYR_02185_EVM prediction Ppyr1.4_LG1.2182	PPYR_02185	167.378661821547	-0.667149465958954	0.296242686100077	0.0194177525799449	0.0446807538753257
PPYR_02191_EVM prediction Ppyr1.4_LG1.2188	PPYR_02191	9.11120896814795	-1.76030395737782	0.956677989353462	0.0140359024928061	0.0339603160355427
PPYR_02192_EVM prediction Ppyr1.4_LG1.2189	PPYR_02192	347.261715019899	-2.91891615284353	0.388983539433129	1.04602498608499e-14	1.6483096361658e-13
PPYR_02196_EVM prediction Ppyr1.4_LG1.2193	PPYR_02196	105.561343607263	-0.953666029290078	0.276197063791701	0.000336396555915023	0.00127671012352665
PPYR_02204_EVM prediction Ppyr1.4_LG1.2201	PPYR_02204	16.2498333752926	-1.10644359149416	0.488414128458357	0.0110354579412977	0.0277022419118044
PPYR_02207_EVM prediction Ppyr1.4_LG1.2204	PPYR_02207	2578.42040086124	-1.52916258726164	0.256608048698001	9.67514295681009e-10	9.06115737468888e-09
PPYR_02209_EVM prediction Ppyr1.4_LG1.2206	PPYR_02209	4291.22600130972	-6.42232274742118	0.33511708914196	2.20420968615799e-82	1.84551129656388e-79
PPYR_02210_EVM prediction Ppyr1.4_LG1.2207	PPYR_02210	208.040129880537	-5.29894579922501	0.506500987555421	2.16643285937511e-26	9.03927916308704e-25
PPYR_02212_EVM prediction Ppyr1.4_LG1.2209	PPYR_02212	284.623286573738	-4.53116380297861	0.38755344105052	2.63668533709582e-32	1.63931342319735e-30
PPYR_02218_EVM prediction Ppyr1.4_LG1.2215	PPYR_02218	179.405668296965	-2.20858790579811	0.739382834168489	0.000581770773375693	0.00209654494772606
PPYR_02220_EVM prediction Ppyr1.4_LG1.2217	PPYR_02220	2192.8699609724	-1.55429731849137	0.20262553052777	6.69960841562975e-15	1.08010760066616e-13
PPYR_02221_EVM prediction Ppyr1.4_LG1.2218	PPYR_02221	502.396567916327	4.61703311858752	0.78893985388249	1.05016750216553e-10	1.11106422328176e-09
PPYR_02222_EVM prediction Ppyr1.4_LG1.2219	PPYR_02222	609.520661608489	2.2527198196917	0.268944378813215	7.35798421623768e-18	1.57425764517426e-16
PPYR_02223_EVM prediction Ppyr1.4_LG1.2220	PPYR_02223	1169.50314282112	2.37519524137266	0.210301596204373	1.66245446542975e-30	9.19769411071902e-29
PPYR_02224_EVM prediction Ppyr1.4_LG1.2221	PPYR_02224	1874.62012148938	-0.976094486644799	0.179499370477176	3.30881452491473e-08	2.54204361942068e-07
PPYR_02226_EVM prediction Ppyr1.4_LG1.2223	PPYR_02226	149.09490523069	-1.67940880927601	0.217491182185819	3.73349566459946e-15	6.14534365028894e-14
PPYR_02227_EVM prediction Ppyr1.4_LG1.2224	PPYR_02227	649.362906560662	0.587845631790557	0.143052247207404	3.23153273224563e-05	0.000151946160929513
PPYR_02229_EVM prediction Ppyr1.4_LG1.2226	PPYR_02229	130.483719399797	-0.802350246370733	0.289361197025597	0.00381905627014324	0.0110083836806814
PPYR_02230_EVM prediction Ppyr1.4_LG1.2227	PPYR_02230	501.705463347878	-0.570886326189394	0.227523341981123	0.0101415829479635	0.0258091469591639
PPYR_02244_EVM prediction Ppyr1.4_LG1.2241	PPYR_02244	18.1388179099352	2.05123186717213	1.03485777732836	0.004587059001695	0.0129312848489983
PPYR_02245_EVM prediction Ppyr1.4_LG1.2242	PPYR_02245	252.829496325925	0.530932476290938	0.215442362039931	0.0116610389118945	0.0290531447459585
PPYR_02246_EVM prediction Ppyr1.4_LG1.2243	PPYR_02246	2127.72494081055	-1.51052235223217	0.224853895717575	6.56552208742767e-12	8.07604230127366e-11
PPYR_02247_EVM prediction Ppyr1.4_LG1.2244	PPYR_02247	11.7219021852257	4.65418138183399	1.27035332222281	3.59405053905838e-06	1.99459481750041e-05
PPYR_02249_EVM prediction Ppyr1.4_LG1.2246	PPYR_02249	212.081230180891	-1.02925605547943	0.318320048013166	0.000712790753661593	0.00250193937262044
PPYR_02254_EVM prediction Ppyr1.4_LG1.2251	PPYR_02254	437.933386386937	1.59329097423564	0.369655478239007	3.71970782081024e-06	2.06159799300776e-05
PPYR_02267_EVM prediction Ppyr1.4_LG1.2264	PPYR_02267	5.03729572175974	2.78653845240286	2.32475688417003	0.0107176276568469	0.0270286517554901
PPYR_02308_EVM prediction Ppyr1.4_LG1.2305	PPYR_02308	373.992138964681	0.643532360195205	0.270550583132811	0.0130191443002806	0.0318603728112284
PPYR_02321_EVM prediction Ppyr1.4_LG1.2318	PPYR_02321	264.811185586968	-0.865201961008845	0.409695378916021	0.0214051674822829	0.0486198404640295
PPYR_02330_EVM prediction Ppyr1.4_LG1.2327	PPYR_02330	42.5182715417468	-2.33279259244433	1.22138255084386	0.00775513252120275	0.0204873179078219
PPYR_02355_EVM prediction Ppyr1.4_LG1.2352	PPYR_02355	444.762164029854	1.59184746600362	0.562454532617296	0.000931524391324425	0.00316617451438253
PPYR_02427_EVM prediction Ppyr1.4_LG1.2424	PPYR_02427	478.812195525354	0.887668305767506	0.225408860338125	5.14279922015974e-05	0.000232165404047398
PPYR_02429_EVM prediction Ppyr1.4_LG1.2426	PPYR_02429	21.308345785798	1.66962576745728	0.489770541731065	0.000259497785465351	0.00100879875613434
PPYR_02430_EVM prediction Ppyr1.4_LG1.2427	PPYR_02430	640.024851923439	1.41331225928662	0.330974946605564	6.12718314524547e-06	3.26757083316933e-05
PPYR_02434_EVM prediction Ppyr1.4_LG1.2431	PPYR_02434	59.9414431489357	-1.12112667441614	0.3503761946876	0.000695308680024783	0.00244810252661375
PPYR_02436_EVM prediction Ppyr1.4_LG1.2433	PPYR_02436	3097.51556011077	-0.75401336011199	0.320461611051405	0.0136123589711635	0.0331120697886582
PPYR_02438_EVM prediction Ppyr1.4_LG1.2435	PPYR_02438	591.057744709207	1.39676513679339	0.36675039776087	4.30852031209317e-05	0.000197628585097071
PPYR_02439_EVM prediction Ppyr1.4_LG1.2436	PPYR_02439	21.308345785798	1.66962576745728	0.489770541731065	0.000259497785465351	0.00100879875613434
PPYR_02442_EVM prediction Ppyr1.4_LG1.2439	PPYR_02442	478.812195525354	0.887668305767506	0.225408860338125	5.14279922015974e-05	0.000232165404047398
PPYR_02449_EVM prediction Ppyr1.4_LG1.2446	PPYR_02449	733.018255587623	1.00183873067848	0.290897663689722	0.00029731654297651	0.00113980417070879
PPYR_02450_EVM prediction Ppyr1.4_LG1.2447	PPYR_02450	2304.54900902688	3.55143063568059	0.472029168758931	3.26370426477946e-15	5.40037705683336e-14
PPYR_02452_EVM prediction Ppyr1.4_LG1.2449	PPYR_02452	9.13949691369179	3.48976106924045	1.61835591407464	0.00089034131429475	0.00304681105346806
PPYR_02453_EVM prediction Ppyr1.4_LG1.2450	PPYR_02453	1246.93694031632	11.358319886217	2.59941183794056	1.01225628500873e-07	7.20687453708883e-07
PPYR_02457_EVM prediction Ppyr1.4_LG1.2454	PPYR_02457	464.585783766116	0.717459052598519	0.262460093617911	0.00448517351561842	0.0126896359951907
PPYR_02463_EVM prediction Ppyr1.4_LG1.2460	PPYR_02463	22.8638535316194	-1.63723950786889	0.689336190755183	0.0041303792123294	0.0117787085666769
PPYR_02465_EVM prediction Ppyr1.4_LG1.2462	PPYR_02465	1885.82112094927	3.11185804055884	0.229109670231091	4.53522372477423e-43	5.22549309719629e-41
PPYR_02470_EVM prediction Ppyr1.4_LG1.2467	PPYR_02470	4641.03730022666	-4.75865076135133	0.410554085738808	1.03345046475327e-31	6.21009779274467e-30
PPYR_02471_EVM prediction Ppyr1.4_LG1.2468	PPYR_02471	5337.2016826354	0.859996733134822	0.358687294563076	0.00974663636036747	0.0249303474643289
PPYR_02473_EVM prediction Ppyr1.4_LG1.2470	PPYR_02473	892.455802095405	-4.04930567093489	0.460910903721695	2.9080512086384e-19	6.81384610621075e-18
PPYR_02475_EVM prediction Ppyr1.4_LG1.2472	PPYR_02475	771.576618461127	-1.32858821158524	0.154344882075785	3.40256569414345e-18	7.39322189493902e-17
PPYR_02476_EVM prediction Ppyr1.4_LG1.2473	PPYR_02476	391.931566229409	-4.25455327267514	0.449747876447791	5.8342232022263e-22	1.73219879897778e-20
PPYR_02480_EVM prediction Ppyr1.4_LG1.2477	PPYR_02480	4505.08299593126	-4.53281653819674	0.341683792844274	7.42981893610323e-41	7.5862679689854e-39
PPYR_02483_EVM prediction Ppyr1.4_LG1.2480	PPYR_02483	50.739766684795	2.27210169212083	0.892404297612963	0.000830278072600973	0.00286075783643227
PPYR_02484_EVM prediction Ppyr1.4_LG1.2481	PPYR_02484	4.02712056216272	4.2027347615509	2.63296790071307	0.00252200746184021	0.00762491374897717
PPYR_02490_EVM prediction Ppyr1.4_LG1.2487	PPYR_02490	1745.40949271542	1.79293071168293	0.203224931738975	1.76758254262184e-19	4.22839412434052e-18
PPYR_02491_EVM prediction Ppyr1.4_LG1.2488	PPYR_02491	546.128947630361	-0.480986316538365	0.150652544218787	0.00119381367614384	0.00393933419828966
PPYR_02493_EVM prediction Ppyr1.4_LG1.2490	PPYR_02493	21.7266956179124	2.71733120492514	2.11004792533466	0.00959746954786972	0.024563810892948
PPYR_02495_EVM prediction Ppyr1.4_LG1.2492	PPYR_02495	999.095397959674	1.18144498929022	0.235330825497631	2.10580226260232e-07	1.43420664945893e-06
PPYR_02496_EVM prediction Ppyr1.4_LG1.2493	PPYR_02496	131.728254255028	1.06892270504604	0.540324743585043	0.0202103472571756	0.0463093871926416
PPYR_02498_EVM prediction Ppyr1.4_LG1.2495	PPYR_02498	1434.18505958902	1.14422571067559	0.518868432544746	0.0103145289251815	0.0261961918647834
PPYR_02500_EVM prediction Ppyr1.4_LG1.2497	PPYR_02500	120.872892073943	5.64322668160695	2.78129893349807	0.000324629277855267	0.00123620955142034
PPYR_02501_EVM prediction Ppyr1.4_LG1.2498	PPYR_02501	21.4270803387264	1.50597624795415	0.705718937106142	0.00867581963558745	0.0225215383151353
PPYR_02511_EVM prediction Ppyr1.4_LG1.2508	PPYR_02511	2913.00389680756	4.05473176311073	0.293504590299899	8.04673140755594e-45	1.02079696714642e-42
PPYR_02512_EVM prediction Ppyr1.4_LG1.2509	PPYR_02512	11335.3682494391	7.01931050243263	0.306964561612991	9.5475696486328e-118	2.39815854434359e-114
PPYR_02513_EVM prediction Ppyr1.4_LG1.2510	PPYR_02513	412.824869982676	0.81409303166534	0.17760683740201	3.01886826267613e-06	1.69941580058043e-05
PPYR_02514_EVM prediction Ppyr1.4_LG1.2511	PPYR_02514	108.917602985968	-1.6340814191847	0.487447905394344	0.000252614901327317	0.000984664973857782
PPYR_02518_EVM prediction Ppyr1.4_LG1.2515	PPYR_02518	1294.71064185674	-0.64393322856638	0.259808912178659	0.0120206987400208	0.0297708450948376
PPYR_02520_EVM prediction Ppyr1.4_LG1.2517	PPYR_02520	804.800171696276	-0.707654421661874	0.294534935045564	0.0119358305066737	0.0295898332675316
PPYR_02522_EVM prediction Ppyr1.4_LG1.2519	PPYR_02522	23.1881444575401	-1.35616869543342	0.448274420721794	0.00088211098333557	0.00302276448559657
PPYR_02525_EVM prediction Ppyr1.4_LG1.2522	PPYR_02525	451.573055046369	2.37266278780765	0.561017521083777	2.76697545724905e-06	1.5695774511107e-05
PPYR_02526_EVM prediction Ppyr1.4_LG1.2523	PPYR_02526	995.932551068295	3.40379342771247	0.374809060710734	6.32485644627724e-21	1.73815912710713e-19
PPYR_02527_EVM prediction Ppyr1.4_LG1.2524	PPYR_02527	293.688079417742	1.31348791026761	0.266572455588618	3.05447008820341e-07	2.02585485882678e-06
PPYR_02535_EVM prediction Ppyr1.4_LG1.2532	PPYR_02535	289.254188298236	-0.397005929432141	0.127200112425409	0.00183732159422897	0.00577306027068341
PPYR_02536_EVM prediction Ppyr1.4_LG1.2533	PPYR_02536	4025.96562569863	2.13319665025828	0.324924568692769	7.01091687181034e-12	8.59864306572911e-11
PPYR_02541_EVM prediction Ppyr1.4_LG1.2538	PPYR_02541	3745.54220205272	-3.9085728045012	0.957958284433404	6.74468368047567e-06	3.58318453227978e-05
PPYR_02545_EVM prediction Ppyr1.4_LG1.2542	PPYR_02545	8921.5556568387	1.51748591417404	0.444854065834601	0.000160959256434357	0.000654626716826128
PPYR_02546_EVM prediction Ppyr1.4_LG1.2543	PPYR_02546	464.375976956689	1.32206998371814	0.772427083682306	0.0207425179950301	0.0473301750544301
PPYR_02548_EVM prediction Ppyr1.4_LG1.2545	PPYR_02548	45.8070975261948	-3.308186239775	0.974362191000484	9.97847997514102e-05	0.000423377466242555
PPYR_02549_EVM prediction Ppyr1.4_LG1.2546	PPYR_02549	61.622806742594	1.37229595606767	0.708284665980167	0.013754823022141	0.0333929504688699
PPYR_02552_EVM prediction Ppyr1.4_LG1.2549	PPYR_02552	126.522043354809	-1.27157229389042	0.512499602948155	0.00550131110916748	0.0151581760026403
PPYR_02554_EVM prediction Ppyr1.4_LG1.2551	PPYR_02554	848.172558928222	1.28960251677376	0.390406145550657	0.000331485837930298	0.00126040891267533
PPYR_02555_EVM prediction Ppyr1.4_LG1.2552	PPYR_02555	4.14755857302223	3.56553062776944	2.23440010065835	0.00260703165832862	0.00783857088746689
PPYR_02557_EVM prediction Ppyr1.4_LG1.2554	PPYR_02557	47.1449178475175	2.19948378236308	0.97987771143834	0.00625906489573878	0.0169999126352905
PPYR_02560_EVM prediction Ppyr1.4_LG1.2557	PPYR_02560	366.547951506075	7.94786551511527	0.783033512048796	1.47370262354747e-23	5.01578082632323e-22
PPYR_02563_EVM prediction Ppyr1.4_LG1.2560	PPYR_02563	1391.25652659242	2.83710924499175	0.369150040816907	1.12174772565202e-15	1.94317650847775e-14
PPYR_02564_EVM prediction Ppyr1.4_LG1.2561	PPYR_02564	24.373811617531	3.20435405422809	1.31535422926766	0.000719284265011212	0.00252120878712694
PPYR_02565_EVM prediction Ppyr1.4_LG1.2562	PPYR_02565	118.100587767784	0.759530229097097	0.255284667632286	0.00188509338933865	0.00590543474100876
PPYR_02566_EVM prediction Ppyr1.4_LG1.2563	PPYR_02566	53.3208524570089	-4.20885817503321	0.462119026038867	1.34264211549706e-20	3.57250896790838e-19
PPYR_02568_EVM prediction Ppyr1.4_LG1.2565	PPYR_02568	476.387683712851	1.13770269444439	0.580116403117288	0.0179250450375311	0.0417508606502881
PPYR_02585_EVM prediction Ppyr1.4_LG1.2582	PPYR_02585	178.409600894879	0.745623785674213	0.230772880694636	0.00090704206699584	0.00309300606011424
PPYR_02589_EVM prediction Ppyr1.4_LG1.2586	PPYR_02589	341.684854844189	1.33676756955341	0.361511197180623	7.16547608503938e-05	0.000313558237463448
PPYR_02597_EVM prediction Ppyr1.4_LG1.2590	PPYR_02597	83.0259878218271	1.32921986531162	0.279096635966053	6.32474261106806e-07	3.98557162330174e-06
PPYR_02603_EVM prediction Ppyr1.4_LG1.2596	PPYR_02603	81.1565760319033	1.90536766201589	0.310184885414706	2.90257786994526e-10	2.8908386573071e-09
PPYR_02610_EVM prediction Ppyr1.4_LG1.2603	PPYR_02610	128.434399807385	2.65753957571143	0.369340504431687	7.21768735983547e-14	1.05772386875348e-12
PPYR_02615_EVM prediction Ppyr1.4_LG1.2608	PPYR_02615	1263.16091013649	-0.806164731675363	0.148729120376176	4.44065266386821e-08	3.33953034763598e-07
PPYR_02616_EVM prediction Ppyr1.4_LG1.2609	PPYR_02616	789.040215687157	2.06685075287907	0.260147701668981	3.53669177786014e-16	6.40942453652894e-15
PPYR_02628_EVM prediction Ppyr1.4_LG1.2621	PPYR_02628	47.5765246878052	4.87485252336672	1.4326453966756	1.20926225037814e-05	6.14863344230729e-05
PPYR_02630_EVM prediction Ppyr1.4_LG1.2623	PPYR_02630	381.183044835506	-2.23786646323824	0.407687963058194	7.5399411600448e-09	6.30453535479379e-08
PPYR_02631_EVM prediction Ppyr1.4_LG1.2624	PPYR_02631	97.8937444509864	-2.62315999001872	0.360867111819958	6.14192508767914e-14	9.05357243851671e-13
PPYR_02640_EVM prediction Ppyr1.4_LG1.2633	PPYR_02640	48.2061429771321	2.72725312771208	1.98194226820126	0.00725752739534931	0.0193190518351403
PPYR_02641_EVM prediction Ppyr1.4_LG1.2634	PPYR_02641	19.2075546022871	3.5979183424516	0.809699513285545	2.81231986069031e-06	1.59314051106945e-05
PPYR_02642_EVM prediction Ppyr1.4_LG1.2635	PPYR_02642	20.1353377665386	-3.46335328379496	0.603924458175839	1.38632326724061e-09	1.27551896800548e-08
PPYR_02643_EVM prediction Ppyr1.4_LG1.2636	PPYR_02643	20.552226030131	-2.60503427317073	0.877957491779188	0.000471570356494091	0.00173221763884448
PPYR_02644_EVM prediction Ppyr1.4_LG1.2637	PPYR_02644	154.023665129612	2.41244377046458	0.555226402476657	1.43236072794566e-06	8.54991367978589e-06
PPYR_02649_EVM prediction Ppyr1.4_LG1.2642	PPYR_02649	672.064341131252	-1.00621144575039	0.219571836514779	2.76509760899108e-06	1.56937366670802e-05
PPYR_02650_EVM prediction Ppyr1.4_LG1.2643	PPYR_02650	102.207899031746	0.894258144322729	0.35718236917348	0.00747608269803442	0.0198210096273199
PPYR_02651_EVM prediction Ppyr1.4_LG1.2644	PPYR_02651	8.78962193920906	1.86596996640467	0.976647377263167	0.0158327835024325	0.037573740008551
PPYR_02663_EVM prediction Ppyr1.4_LG1.2656	PPYR_02663	129.794385088125	-3.04456495601673	0.399473188413763	4.36444315938518e-15	7.12783376316236e-14
PPYR_02664_EVM prediction Ppyr1.4_LG1.2657	PPYR_02664	30.3990064144229	-3.56635060243782	0.907094079213524	1.20373922456597e-05	6.12302993978294e-05
PPYR_02676_EVM prediction Ppyr1.4_LG1.2669	PPYR_02676	55.0078942702165	-1.92753340869201	0.714977818342238	0.0016404127995997	0.00522626695844054
PPYR_02684_EVM prediction Ppyr1.4_LG1.2677	PPYR_02684	12074.5294803123	-2.9862915267956	0.279968874104096	2.90161444316728e-27	1.32514093788138e-25
PPYR_02688_EVM prediction Ppyr1.4_LG1.2681	PPYR_02688	592.387886744609	1.19931285506513	0.475515950086688	0.00435400499578817	0.0123435550207909
PPYR_02689_EVM prediction Ppyr1.4_LG1.2682	PPYR_02689	951.420000819052	5.55608737163474	0.448188838950263	8.89763223239769e-37	7.30361851024069e-35
PPYR_02692_EVM prediction Ppyr1.4_LG10.2	PPYR_02692	228.919461933706	-3.5382032238428	0.373523263505083	5.20184942657309e-22	1.55178211278697e-20
PPYR_02693_EVM prediction Ppyr1.4_LG10.3	PPYR_02693	3627.74914902071	-4.9437516378455	0.236744406902086	1.38388055098029e-97	2.17251947997018e-94
PPYR_02694_EVM prediction Ppyr1.4_LG10.4	PPYR_02694	24.2249366510476	-2.09655470786006	0.543996167122368	2.55901153147858e-05	0.000122666510778013
PPYR_02695_EVM prediction Ppyr1.4_LG10.5	PPYR_02695	51.4108327329849	-8.85525887873394	1.01816914211148	1.16191881666633e-18	2.61515025421369e-17
PPYR_02696_EVM prediction Ppyr1.4_LG10.6	PPYR_02696	354.925100606061	-3.04915190404682	0.611506039141296	1.09136592253722e-07	7.73502518123302e-07
PPYR_02697_EVM prediction Ppyr1.4_LG10.7	PPYR_02697	216.641902477626	-3.45057750288011	0.557624996009858	1.08268127869075e-10	1.13976480964603e-09
PPYR_02698_EVM prediction Ppyr1.4_LG10.8	PPYR_02698	2342.00155826643	2.23021302430642	0.300633832721841	9.59385679341218e-15	1.51941043465906e-13
PPYR_02701_EVM prediction Ppyr1.4_LG10.11	PPYR_02701	499.108566542581	-2.78381376726725	0.618247172152947	1.23772511464997e-06	7.4625970786793e-06
PPYR_02704_EVM prediction Ppyr1.4_LG10.14	PPYR_02704	341.137900403452	-0.808565725052249	0.197001048964489	2.97057371499852e-05	0.000140623578163085
PPYR_02706_EVM prediction Ppyr1.4_LG10.16	PPYR_02706	261.825941569056	2.71967561788997	0.319855332687816	1.19882993026434e-18	2.69339983795884e-17
PPYR_02708_EVM prediction Ppyr1.4_LG10.18	PPYR_02708	16.6197266634004	4.9767613521812	1.30289063605081	5.61841016408069e-06	3.02709623555081e-05
PPYR_02714_EVM prediction Ppyr1.4_LG10.24	PPYR_02714	4241.31804901324	1.26890438348875	0.397544160632358	0.000494111872884109	0.00180867123624352
PPYR_02718_EVM prediction Ppyr1.4_LG10.28	PPYR_02718	65.4680837901169	6.80341685459587	2.30340388888075	1.95814393356774e-07	1.34086683467348e-06
PPYR_02721_EVM prediction Ppyr1.4_LG10.31	PPYR_02721	18.6323313688062	2.91194974303578	1.2589737196833	0.00135160999432124	0.00440448103754034
PPYR_02722_EVM prediction Ppyr1.4_LG10.32	PPYR_02722	296.301973868151	-1.84836084235872	0.487894429492383	4.23615550242829e-05	0.000194807312175016
PPYR_02726_EVM prediction Ppyr1.4_LG10.36	PPYR_02726	1072.77247237538	-1.00128745770686	0.336604565891118	0.00177658783002114	0.00560044341296073
PPYR_02727_EVM prediction Ppyr1.4_LG10.37	PPYR_02727	572.685494190049	0.630076753198188	0.202154326302342	0.00142554724437584	0.00461786119218885
PPYR_02729_EVM prediction Ppyr1.4_LG10.39	PPYR_02729	145.94959295723	4.19213667804015	0.784973713205085	2.3798511661795e-09	2.1227663917648e-08
PPYR_02730_EVM prediction Ppyr1.4_LG10.40	PPYR_02730	10.2029239409826	1.9538877421961	4.25566988722911	0.0101538457280452	0.0258351192257942
PPYR_02731_EVM prediction Ppyr1.4_LG10.41	PPYR_02731	1051.28325593765	-1.08633312939303	0.215266883975668	2.17249243318182e-07	1.47722428090582e-06
PPYR_02733_EVM prediction Ppyr1.4_LG10.43	PPYR_02733	539.955581433919	-1.08107683199585	0.300748865665744	0.000176927508020277	0.000714939695375374
PPYR_02734_EVM prediction Ppyr1.4_LG10.44	PPYR_02734	137.303209741039	-0.499423903536858	0.21743875374758	0.0191337863241434	0.0441389035526369
PPYR_02736_EVM prediction Ppyr1.4_LG10.46	PPYR_02736	63.1351565801137	1.10623601281061	0.290383398831554	6.38956123290312e-05	0.000282458639648118
PPYR_02737_EVM prediction Ppyr1.4_LG10.47	PPYR_02737	75.2920577828379	-1.75632420504075	0.237933523888334	4.63930356667063e-14	6.95286557205447e-13
PPYR_02738_EVM prediction Ppyr1.4_LG10.48	PPYR_02738	557.496982604172	1.8570616449598	0.385384509794639	2.40478969049779e-07	1.62200610757045e-06
PPYR_02739_EVM prediction Ppyr1.4_LG10.49	PPYR_02739	18.4878674450224	2.06954289357292	0.714009244515672	0.000762690773499101	0.00265777841963796
PPYR_02746_EVM prediction Ppyr1.4_LG10.56	PPYR_02746	360.162171560966	0.794480814243002	0.296333321803315	0.00477741375531862	0.0133867780796623
PPYR_02751_EVM prediction Ppyr1.4_LG10.61	PPYR_02751	46.8759961629968	-0.686233456700369	0.30940293406855	0.0190788200039125	0.0440299339267065
PPYR_02752_EVM prediction Ppyr1.4_LG10.62	PPYR_02752	706.454214184498	-0.938116240342893	0.178301919546254	8.95942743005597e-08	6.41147858085886e-07
PPYR_02755_EVM prediction Ppyr1.4_LG10.65	PPYR_02755	208.555857545129	5.83202505404096	1.47566371178645	2.34255681737046e-06	1.35078838702276e-05
PPYR_02760_EVM prediction Ppyr1.4_LG10.70	PPYR_02760	670.100167582391	1.98013178132538	0.462422573653842	2.6031369184988e-06	1.48874301272434e-05
PPYR_02762_EVM prediction Ppyr1.4_LG10.72	PPYR_02762	23.6213208551442	1.17370773880151	0.441034008704124	0.0033680550096393	0.00983707043396745
PPYR_02764_EVM prediction Ppyr1.4_LG10.74	PPYR_02764	542.723457198814	2.27332241963985	0.424659957165665	8.80640587981147e-09	7.25243616029851e-08
PPYR_02766_EVM prediction Ppyr1.4_LG10.76	PPYR_02766	49.5518940895062	-1.05114456895158	0.30172609811548	0.000259996897158824	0.0010099910397209
PPYR_02767_EVM prediction Ppyr1.4_LG10.77	PPYR_02767	113.390419272196	-1.43829362304862	0.27202503489893	4.37017208612746e-08	3.29837687678334e-07
PPYR_02770_EVM prediction Ppyr1.4_LG10.80	PPYR_02770	542.723457198814	2.27332241963985	0.424659957165665	8.80640587981147e-09	7.25243616029851e-08
PPYR_02771_EVM prediction Ppyr1.4_LG10.81	PPYR_02771	279.919959000815	0.96683642260947	0.457702933111526	0.0170410133663169	0.0400188343541955
PPYR_02782_EVM prediction Ppyr1.4_LG10.92	PPYR_02782	583.926808077248	1.55592157912257	0.718010103993806	0.0055337189975721	0.015237442861326
PPYR_02783_EVM prediction Ppyr1.4_LG10.93	PPYR_02783	354.069615612611	1.01900400230745	0.474804688432981	0.0146325708515535	0.0351915850870662
PPYR_02784_EVM prediction Ppyr1.4_LG10.94	PPYR_02784	120.25675269325	2.76336638080204	1.23552464974087	0.00100819618097994	0.0033964420163431
PPYR_02785_EVM prediction Ppyr1.4_LG10.95	PPYR_02785	92.5888635201741	2.23457727147009	1.36025598468085	0.00740514739204078	0.0196536868336095
PPYR_02793_EVM prediction Ppyr1.4_LG10.103	PPYR_02793	1308.57678070423	-0.871100773801762	0.225055711129356	7.20235742997182e-05	0.000314843045468208
PPYR_02795_EVM prediction Ppyr1.4_LG10.105	PPYR_02795	11.0142045799107	-1.39090875956575	0.768053259300056	0.0213586511963002	0.0485596126673305
PPYR_02798_EVM prediction Ppyr1.4_LG10.108	PPYR_02798	161.864408854607	-1.33831572445579	0.196157994066171	3.3938543135084e-12	4.35377081954566e-11
PPYR_02799_EVM prediction Ppyr1.4_LG10.109	PPYR_02799	1118.80479373974	-0.96434666635652	0.188867505329335	2.07082603723611e-07	1.41115052640523e-06
PPYR_02800_EVM prediction Ppyr1.4_LG10.110	PPYR_02800	447.711430652308	-3.50894590091481	2.61636499602817	0.016014914480449	0.0379135364674757
PPYR_02805_EVM prediction Ppyr1.4_LG10.115	PPYR_02805	140.728960047892	-0.980438138601415	0.230191298255076	1.29549222291502e-05	6.54995443944838e-05
PPYR_02807_EVM prediction Ppyr1.4_LG10.117	PPYR_02807	1738.09654361894	0.313125556878421	0.125669226484984	0.0120773041965928	0.0298781028309141
PPYR_02808_EVM prediction Ppyr1.4_LG10.118	PPYR_02808	98.8815128885934	1.77975004680734	0.317963476185669	4.27966616309083e-09	3.66882780493227e-08
PPYR_02809_EVM prediction Ppyr1.4_LG10.119	PPYR_02809	80.2677357683973	-1.05711351119929	0.197642913299298	4.38538457810993e-08	3.30787056555451e-07
PPYR_02811_EVM prediction Ppyr1.4_LG10.121	PPYR_02811	517.067599609378	13.6181307155696	3.20287998819542	2.07917061649305e-13	2.94057474915948e-12
PPYR_02814_EVM prediction Ppyr1.4_LG10.124	PPYR_02814	33.6141595525196	-2.86170524677386	1.11531305920058	0.0013671376907429	0.00445161583044855
PPYR_02818_EVM prediction Ppyr1.4_LG10.128	PPYR_02818	25.4778455249645	2.19089544943979	0.670487301612251	0.000225584201309962	0.000888401374804583
PPYR_02821_EVM prediction Ppyr1.4_LG10.131	PPYR_02821	677.696494166684	-1.23934040631547	0.201985775045265	4.12810011648347e-10	4.0346155146238e-09
PPYR_02822_EVM prediction Ppyr1.4_LG10.132	PPYR_02822	108.526757041747	-1.73362987820099	0.377478331648559	1.34388073637118e-06	8.0600755339473e-06
PPYR_02823_EVM prediction Ppyr1.4_LG10.133	PPYR_02823	48.0448256460128	-0.645559243269546	0.2493955034657	0.00720515457759602	0.0191999864926859
PPYR_02824_EVM prediction Ppyr1.4_LG10.134	PPYR_02824	408.465076208814	-2.12193134889242	0.547374126956685	2.51995815880203e-05	0.000120932955737083
PPYR_02825_EVM prediction Ppyr1.4_LG10.135	PPYR_02825	1045.24472497516	1.38581102701191	0.258334253295217	2.5772422270155e-08	2.00294462432473e-07
PPYR_02826_EVM prediction Ppyr1.4_LG10.136	PPYR_02826	1019.58587893686	-1.2094325330391	0.352431309029159	0.000289204313770886	0.00111414631185539
PPYR_02827_EVM prediction Ppyr1.4_LG10.137	PPYR_02827	3614.81879833382	1.613303311603	0.596108660257614	0.00134590276178709	0.00438929960666947
PPYR_02828_EVM prediction Ppyr1.4_LG10.138	PPYR_02828	326.939664373421	-2.27950410270931	0.570965286421397	1.4779970419814e-05	7.41300513188676e-05
PPYR_02832_EVM prediction Ppyr1.4_LG10.142	PPYR_02832	490.693221179134	-1.05048170640175	0.32166450243548	0.000596981060359256	0.00214704614463113
PPYR_02834_EVM prediction Ppyr1.4_LG10.144	PPYR_02834	94.7247402604931	1.02272562369639	0.211263171231317	7.29856221044215e-07	4.56260043807581e-06
PPYR_02838_EVM prediction Ppyr1.4_LG10.148	PPYR_02838	767.975723754019	1.41998831971068	0.274154003897155	6.20690877773496e-08	4.56931813244862e-07
PPYR_02842_EVM prediction Ppyr1.4_LG10.152	PPYR_02842	469.594538269306	-0.780935047835558	0.184615619824937	1.64853631672127e-05	8.21260119067929e-05
PPYR_02843_EVM prediction Ppyr1.4_LG10.153	PPYR_02843	330.803466168843	-0.854967797467629	0.377963561607954	0.015600051592802	0.037148473256352
PPYR_02847_EVM prediction Ppyr1.4_LG10.157	PPYR_02847	626.843954209791	-3.46830236024971	0.277444765168215	1.3842508834482e-36	1.12888356137831e-34
PPYR_02849_EVM prediction Ppyr1.4_LG10.159	PPYR_02849	129.520409460093	-2.93205308820216	1.03590705048787	0.00065915797879712	0.00233786078952641
PPYR_02854_EVM prediction Ppyr1.4_LG10.164	PPYR_02854	901.441299787508	0.72870029725256	0.218582972046216	0.000611364023136288	0.00218954118090582
PPYR_02855_EVM prediction Ppyr1.4_LG10.165	PPYR_02855	2574.66547496645	0.661884678310053	0.23681302511695	0.00364748805581265	0.0105696360159093
PPYR_02859_EVM prediction Ppyr1.4_LG10.169	PPYR_02859	624.335123477916	-2.16016203027254	0.42348583443709	8.70388145909652e-08	6.23927210301331e-07
PPYR_02862_EVM prediction Ppyr1.4_LG10.172	PPYR_02862	542.008103561195	5.90799893293746	0.51033580490426	1.00023232720135e-32	6.37660801894506e-31
PPYR_02863_EVM prediction Ppyr1.4_LG10.173	PPYR_02863	63.8402905016029	8.84570511963077	2.47570326150486	3.50492418500816e-12	4.47795959710249e-11
PPYR_02864_EVM prediction Ppyr1.4_LG10.174	PPYR_02864	115.467443828442	1.35198796569634	0.29055555626051	9.24785330402533e-07	5.67662705988534e-06
PPYR_02870_EVM prediction Ppyr1.4_LG10.180	PPYR_02870	280.437279676975	1.67589129810425	0.553846432364543	0.000469215357579737	0.00172457584894466
PPYR_02875_EVM prediction Ppyr1.4_LG10.185	PPYR_02875	5736.66356057599	1.64186786304845	0.445232967935534	4.73076113799901e-05	0.000215033040651935
PPYR_02876_EVM prediction Ppyr1.4_LG10.186	PPYR_02876	1050.35183639533	-0.816255608906844	0.232866063459271	0.000318961412891239	0.00121757944817662
PPYR_02878_EVM prediction Ppyr1.4_LG10.188	PPYR_02878	68.0975698040041	-1.08415468575262	0.403304370061683	0.00374704287823979	0.0108181865535203
PPYR_02879_EVM prediction Ppyr1.4_LG10.189	PPYR_02879	1852.68256791273	-3.30876370592582	0.490498285528205	2.77263274011879e-12	3.57877642170111e-11
PPYR_02880_EVM prediction Ppyr1.4_LG10.190	PPYR_02880	107.00620289509	-6.80768751929061	0.819559559563711	2.27110733500837e-17	4.64541319550002e-16
PPYR_02881_EVM prediction Ppyr1.4_LG10.191	PPYR_02881	6194.62662427636	-7.38786964567413	0.662573170157009	2.8109233754452e-29	1.4648293224986e-27
PPYR_02882_EVM prediction Ppyr1.4_LG10.192	PPYR_02882	57.2875108705514	-1.2450244587396	0.467213700533529	0.00343422679221826	0.0100047446725746
PPYR_02883_EVM prediction Ppyr1.4_LG10.193	PPYR_02883	1391.01606309863	1.11830802278795	0.346147707423073	0.000546057864686905	0.00197749155784396
PPYR_02884_EVM prediction Ppyr1.4_LG10.194	PPYR_02884	10.3282890932824	1.69658619956803	0.961749847777502	0.0146683337297492	0.0352640894548087
PPYR_02886_EVM prediction Ppyr1.4_LG10.196	PPYR_02886	144.268305268714	1.21463683213163	0.47714454615366	0.00399201996001352	0.0114413004741693
PPYR_02887_EVM prediction Ppyr1.4_LG10.197	PPYR_02887	34815.0455585627	12.8826007056178	1.63407043426616	1.41973706997957e-17	2.94718642345015e-16
PPYR_02893_EVM prediction Ppyr1.4_LG10.203	PPYR_02893	2372.4747282793	0.926285015805289	0.33536219108359	0.00315491020912949	0.00928580204276007
PPYR_02894_EVM prediction Ppyr1.4_LG10.204	PPYR_02894	16.8903743254377	2.72520345233643	1.09630739085862	0.000896981548135625	0.00306119327799873
PPYR_02897_EVM prediction Ppyr1.4_LG10.207	PPYR_02897	114.962899037612	1.06566255291666	0.476686304619205	0.0110821922767806	0.027802887096302
PPYR_02901_EVM prediction Ppyr1.4_LG10.211	PPYR_02901	5612.9907044715	2.97355088047378	0.290169879473949	8.452545594277e-26	3.34875457787145e-24
PPYR_02904_EVM prediction Ppyr1.4_LG10.214	PPYR_02904	2437.14419427586	-0.949355830142511	0.272415233975511	0.00030571453639992	0.00116922705611416
PPYR_02907_EVM prediction Ppyr1.4_LG10.217	PPYR_02907	138.438966777698	-1.37172977367299	0.331247808176647	1.41295186285108e-05	7.10378800862556e-05
PPYR_02909_EVM prediction Ppyr1.4_LG10.219	PPYR_02909	12.6607566779461	1.81034821396724	0.996922582767814	0.0110040182955039	0.0276398931546466
PPYR_02910_EVM prediction Ppyr1.4_LG10.220	PPYR_02910	342.978586345167	1.47624627067606	0.599170844659431	0.00296066077707329	0.00877784199699324
PPYR_02911_EVM prediction Ppyr1.4_LG10.221	PPYR_02911	390.169682973567	3.02094192895309	0.617021204530183	6.56718933803339e-08	4.81197963222645e-07
PPYR_02914_EVM prediction Ppyr1.4_LG10.224	PPYR_02914	257.741323725924	1.9621004774127	0.759853742803921	0.00115707751407551	0.00383119865522655
PPYR_02917_EVM prediction Ppyr1.4_LG10.227	PPYR_02917	14.9384097887145	1.54472807796077	0.863421687423114	0.0154314815396881	0.0368869388383979
PPYR_02919_EVM prediction Ppyr1.4_LG10.229	PPYR_02919	242.796849200401	1.94640481573206	0.41010903867327	3.62480407009578e-07	2.37846992248343e-06
PPYR_02921_EVM prediction Ppyr1.4_LG10.231	PPYR_02921	2531.36950561593	5.00085599451934	0.494397354674377	7.05008609523093e-26	2.80196301487358e-24
PPYR_02923_EVM prediction Ppyr1.4_LG10.233	PPYR_02923	16.9634530283782	-0.907795131115157	0.396379765077183	0.0137078047086169	0.0332990946490367
PPYR_02925_EVM prediction Ppyr1.4_LG10.235	PPYR_02925	13.4375510229835	-1.37648668412681	0.730987561049444	0.0188887926162552	0.0436858580411462
PPYR_02931_EVM prediction Ppyr1.4_LG10.241	PPYR_02931	438.140507660281	-0.744374397548576	0.263166660109861	0.00316336097344997	0.00930413359849138
PPYR_02932_EVM prediction Ppyr1.4_LG10.242	PPYR_02932	45016.9361967215	-3.40422087588783	0.234324968848339	1.55917588081838e-48	2.38801096185341e-46
PPYR_02934_EVM prediction Ppyr1.4_LG10.244	PPYR_02934	84.9851735781912	1.7488635546931	0.580452831212257	0.000451809702813815	0.00166547638909266
PPYR_02941_EVM prediction Ppyr1.4_LG10.251	PPYR_02941	88.3711349950529	-1.72857581269501	0.554077893937727	0.000514184108157621	0.00187395189040962
PPYR_02943_EVM prediction Ppyr1.4_LG10.253	PPYR_02943	845.852081022648	-0.706378312977115	0.214615160174796	0.00071104962886409	0.0024965256608622
PPYR_02947_EVM prediction Ppyr1.4_LG10.257	PPYR_02947	258.879611197256	-0.692264950798813	0.189045252214808	0.000198727298428912	0.000794339955750702
PPYR_02948_EVM prediction Ppyr1.4_LG10.258	PPYR_02948	108.237482511605	-0.943683589217668	0.345927076700327	0.00419935722539183	0.0119509919314969
PPYR_02951_EVM prediction Ppyr1.4_LG10.261	PPYR_02951	375.336367832332	2.03199444168485	0.538575265736903	2.11892355294269e-05	0.000103265661239454
PPYR_02965_EVM prediction Ppyr1.4_LG10.275	PPYR_02965	71.329036031715	-1.20883640774	0.426448148117168	0.00192689741671016	0.00602118290713433
PPYR_02967_EVM prediction Ppyr1.4_LG10.277	PPYR_02967	489.301420524228	1.29548637390312	0.456437475562893	0.00138519542742154	0.00450340910509632
PPYR_02971_EVM prediction Ppyr1.4_LG10.281	PPYR_02971	141.383939214816	2.9545062600907	1.22017953340134	0.000909048752193847	0.00309900740466952
PPYR_02972_EVM prediction Ppyr1.4_LG10.282	PPYR_02972	1842.46104453987	-1.07211352487235	0.325134141697468	0.000535993967933105	0.00194322066906716
PPYR_02975_EVM prediction Ppyr1.4_LG10.285	PPYR_02975	1336.55433748178	5.02989274956519	0.342610682917613	1.90667555779293e-50	3.15078135925281e-48
PPYR_02976_EVM prediction Ppyr1.4_LG10.286	PPYR_02976	368.031320847026	-1.30595514341848	0.191405378563358	3.9087296084366e-12	4.96357281621388e-11
PPYR_02981_EVM prediction Ppyr1.4_LG10.291	PPYR_02981	1013.92927983319	1.56839673545864	0.162337011452711	1.08825904299305e-22	3.46889475151007e-21
PPYR_02982_EVM prediction Ppyr1.4_LG10.292	PPYR_02982	725.039548441288	-0.877567923006333	0.27361778713143	0.000882006745059787	0.00302276448559657
PPYR_02983_EVM prediction Ppyr1.4_LG10.293	PPYR_02983	64.2191812552233	-0.961979696250248	0.311794310199303	0.00113059271496437	0.00375042628294706
PPYR_02984_EVM prediction Ppyr1.4_LG10.294	PPYR_02984	2662.48525456421	1.15974795811533	0.406756228994841	0.0016104546038103	0.00515304442528755
PPYR_02986_EVM prediction Ppyr1.4_LG10.296	PPYR_02986	2614.46031644585	-1.93282088316379	0.334047322336281	2.0287958544706e-09	1.82780825941867e-08
PPYR_02991_EVM prediction Ppyr1.4_LG10.301	PPYR_02991	82.1641476805595	-1.7606213320231	0.412050090821281	4.88047771095983e-06	2.65801906209647e-05
PPYR_02997_EVM prediction Ppyr1.4_LG10.307	PPYR_02997	300.615702476534	-1.23952594006471	0.182914771134348	6.48859836171238e-12	7.98924576713194e-11
PPYR_02998_EVM prediction Ppyr1.4_LG10.308	PPYR_02998	4296.750641469	-2.37337540302706	0.251824293945345	1.00662638498918e-21	2.94690460817696e-20
PPYR_02999_EVM prediction Ppyr1.4_LG10.309	PPYR_02999	6.72925259846584	0.641206539694997	1.32599390412254	0.0208037942964986	0.0474355215268202
PPYR_03002_EVM prediction Ppyr1.4_LG10.312	PPYR_03002	147.93630597451	-2.14025790791412	0.486153192318605	2.50673963568174e-06	1.43754078011539e-05
PPYR_03005_EVM prediction Ppyr1.4_LG10.315	PPYR_03005	29.0485403654329	1.88607275425021	0.593175656065005	0.000257011726337311	0.00100087140188226
PPYR_03009_EVM prediction Ppyr1.4_LG10.319	PPYR_03009	9.48885516853925	-2.46507351396951	1.61002906149555	0.0125234363965272	0.0308395760203892
PPYR_03012_EVM prediction Ppyr1.4_LG10.322	PPYR_03012	345.753790340672	0.589270269278264	0.202867135337007	0.00283925915440858	0.00846386321391345
PPYR_03013_EVM prediction Ppyr1.4_LG10.323	PPYR_03013	3440.51493566936	-1.46034584624448	0.395488393435239	8.50661989442606e-05	0.000366751250443175
PPYR_03014_EVM prediction Ppyr1.4_LG10.324	PPYR_03014	71.0051508179483	4.04442078419236	2.04062045323844	0.000350064764972406	0.00132383721267343
PPYR_03015_EVM prediction Ppyr1.4_LG10.325	PPYR_03015	71.0051508179483	4.04442078419236	2.04062045323844	0.000350064764972406	0.00132383721267343
PPYR_03017_EVM prediction Ppyr1.4_LG10.327	PPYR_03017	1155.2515535701	-1.11614215641638	0.343408427661032	0.000606249579859268	0.00217291337712687
PPYR_03019_EVM prediction Ppyr1.4_LG10.329	PPYR_03019	161.72785394994	3.24346824741859	1.97599274622736	0.00222983492989191	0.00685508068413744
PPYR_03026_EVM prediction Ppyr1.4_LG10.336	PPYR_03026	1934.09239612992	-0.615110558682735	0.224555708477601	0.00497058203939352	0.0138785104119038
PPYR_03029_EVM prediction Ppyr1.4_LG10.339	PPYR_03029	1158.72565188359	-0.953088771858721	0.214065332980749	5.2578379367295e-06	2.84748540954661e-05
PPYR_03031_EVM prediction Ppyr1.4_LG10.341	PPYR_03031	715.465586462748	-1.90602263373447	0.151989979830724	1.41902222367615e-36	1.14977420046121e-34
PPYR_03033_EVM prediction Ppyr1.4_LG10.343	PPYR_03033	366.758878369058	0.754099871104438	0.199697076467602	0.000121830470433958	0.000509513445947414
PPYR_03035_EVM prediction Ppyr1.4_LG10.345	PPYR_03035	2278.97190145451	-1.78967612857033	0.247181271435604	1.41213982144811e-13	2.02686445915049e-12
PPYR_03037_EVM prediction Ppyr1.4_LG10.347	PPYR_03037	944.513322168396	4.86240320878331	0.845262105691131	3.37724464885678e-10	3.34238105161484e-09
PPYR_03038_EVM prediction Ppyr1.4_LG10.348	PPYR_03038	731.551808254277	2.79159826466851	0.49327551421264	8.44150950801337e-10	7.97119683542405e-09
PPYR_03039_EVM prediction Ppyr1.4_LG10.349	PPYR_03039	406.018077951662	-0.846538590059172	0.356382167954541	0.0120317496555105	0.0297923391016475
PPYR_03041_EVM prediction Ppyr1.4_LG10.351	PPYR_03041	120.012347103106	-1.31351835076935	0.43644036839868	0.000979983570950902	0.00330938791814261
PPYR_03043_EVM prediction Ppyr1.4_LG10.353	PPYR_03043	1920.93547672593	1.49352715573466	0.426384695018711	0.000118044011489401	0.00049450124759686
PPYR_03044_EVM prediction Ppyr1.4_LG10.354	PPYR_03044	474.699598052219	-0.546481558090498	0.244319881417706	0.0209529072714375	0.0477321898099009
PPYR_03049_EVM prediction Ppyr1.4_LG10.359	PPYR_03049	14.2706582273776	-2.99336644804888	0.897944816977348	0.000124597415539955	0.000519700744525505
PPYR_03052_EVM prediction Ppyr1.4_LG10.362	PPYR_03052	951.634291266855	-0.658829089514544	0.292411826041322	0.0194468466417011	0.0447350350199144
PPYR_03054_EVM prediction Ppyr1.4_LG10.364	PPYR_03054	84.6638864537345	-1.33160562420268	0.302437275296709	4.47500692848232e-06	2.4488719832161e-05
PPYR_03056_EVM prediction Ppyr1.4_LG10.366	PPYR_03056	50.1909528140719	4.02765828304084	1.59736616016716	0.000294351350045402	0.00113050721872177
PPYR_03060_EVM prediction Ppyr1.4_LG10.370	PPYR_03060	1636.60604758714	0.81213462275233	0.230914199539039	0.000294070693109512	0.00112977480414878
PPYR_03066_EVM prediction Ppyr1.4_LG10.376	PPYR_03066	1249.08513838581	-0.600911395906535	0.258003681809562	0.0151232797197506	0.0362516967288597
PPYR_03067_EVM prediction Ppyr1.4_LG10.377	PPYR_03067	774.663104387167	-2.21150631137178	0.32768584547368	3.76446490334131e-12	4.79492035710584e-11
PPYR_03068_EVM prediction Ppyr1.4_LG10.378	PPYR_03068	1439.16364412321	-1.365216769535	0.233675873370848	1.89708343568642e-09	1.71777006984757e-08
PPYR_03070_EVM prediction Ppyr1.4_LG10.380	PPYR_03070	184.294423974902	1.94211853446818	0.458182339890148	3.39733460002476e-06	1.89211198411135e-05
PPYR_03073_EVM prediction Ppyr1.4_LG10.383	PPYR_03073	1228.12918325405	1.39002851699044	0.387760762320344	0.00010115945617159	0.000428486209126138
PPYR_03079_EVM prediction Ppyr1.4_LG10.389	PPYR_03079	437.539360390937	2.18864615597982	0.417006724998942	1.76462424092687e-08	1.3938311850189e-07
PPYR_03080_EVM prediction Ppyr1.4_LG10.390	PPYR_03080	468.04941496474	-1.06588098749513	0.377806978518713	0.00259749527052814	0.00781592777177094
PPYR_03081_EVM prediction Ppyr1.4_LG10.391	PPYR_03081	3085.87980719963	-1.94912173592207	0.357230633785725	1.35164714584311e-08	1.08468603863538e-07
PPYR_03082_EVM prediction Ppyr1.4_LG10.392	PPYR_03082	102.130293854706	2.48118777276556	1.01346120859944	0.000888907373399301	0.00304273308872222
PPYR_03084_EVM prediction Ppyr1.4_LG10.394	PPYR_03084	84.6638864537345	-1.33160562420268	0.302437275296709	4.47500692848232e-06	2.4488719832161e-05
PPYR_03087_EVM prediction Ppyr1.4_LG10.397	PPYR_03087	489.916228821175	2.2287480003019	0.625973525318551	3.74652508872874e-05	0.000173882515112137
PPYR_03093_EVM prediction Ppyr1.4_LG10.403	PPYR_03093	252.523849769358	3.22147742682248	0.758483236950496	1.03057874081039e-06	6.29831552595509e-06
PPYR_03094_EVM prediction Ppyr1.4_LG10.404	PPYR_03094	236.085463560548	1.27323524748366	0.454294749732707	0.00172138868134619	0.00544831664542007
PPYR_03095_EVM prediction Ppyr1.4_LG10.405	PPYR_03095	38.2650607799785	1.46266926681765	0.680431901483638	0.00689237265083405	0.0184999589916275
PPYR_03096_EVM prediction Ppyr1.4_LG10.406	PPYR_03096	127.357041572517	-1.35038680611144	0.57480469521673	0.00707732922932424	0.0189195780738789
PPYR_03097_EVM prediction Ppyr1.4_LG10.407	PPYR_03097	666.776846725865	-0.475610928903488	0.144561796757329	0.000884764510306593	0.00303103041051296
PPYR_03100_EVM prediction Ppyr1.4_LG10.410	PPYR_03100	176.054524636115	-0.767481194561776	0.22951374610574	0.000616534924381569	0.00220600060265189
PPYR_03101_EVM prediction Ppyr1.4_LG10.411	PPYR_03101	816.976862954225	-0.525994335171163	0.20102605462017	0.00733082525594091	0.0194852559554205
PPYR_03102_EVM prediction Ppyr1.4_LG10.412	PPYR_03102	141.007510237021	-0.930316852290203	0.193333078872542	9.25923121546307e-07	5.68083462799222e-06
PPYR_03104_EVM prediction Ppyr1.4_LG10.414	PPYR_03104	7.77512154466985	5.23986359876576	5.15895111149963	0.00332787799607163	0.00973784244004276
PPYR_03106_EVM prediction Ppyr1.4_LG10.416	PPYR_03106	455.440774979759	1.47730776305885	0.569879234373965	0.0022567199770861	0.00691640056909455
PPYR_03107_EVM prediction Ppyr1.4_LG10.417	PPYR_03107	673.209574638934	-2.28121020327209	0.274574258420175	2.47934921652337e-17	5.04670126585364e-16
PPYR_03114_EVM prediction Ppyr1.4_LG10.424	PPYR_03114	333.582208683935	1.58118506212489	0.4172582309417	4.0915718322876e-05	0.000188572662905321
PPYR_03115_EVM prediction Ppyr1.4_LG10.425	PPYR_03115	260.177857760634	4.95466129407457	0.493089907789529	3.5266270159454e-24	1.24412664868703e-22
PPYR_03122_EVM prediction Ppyr1.4_LG10.432	PPYR_03122	361.587543576691	5.71999847003118	1.56337558991062	2.77785005301456e-06	1.57503470951737e-05
PPYR_03123_EVM prediction Ppyr1.4_LG10.433	PPYR_03123	1055.15810047267	2.24065197817571	0.845697026688064	0.000648577897216567	0.00230685069701016
PPYR_03124_EVM prediction Ppyr1.4_LG10.434	PPYR_03124	1017.75261576175	1.83729318189598	0.811998106840722	0.00288713539771755	0.00858010730239818
PPYR_03125_EVM prediction Ppyr1.4_LG10.435	PPYR_03125	566.767622990582	-0.384348571964218	0.1411052515967	0.00622462992563371	0.0169320180281641
PPYR_03126_EVM prediction Ppyr1.4_LG10.436	PPYR_03126	278.450398800348	-2.28041256243839	0.241972193478931	1.07259910601016e-21	3.11823429916241e-20
PPYR_03138_EVM prediction Ppyr1.4_LG10.448	PPYR_03138	2781.26882499827	-3.41828866712109	0.356663853321602	1.75260531983042e-22	5.50274255293758e-21
PPYR_03139_EVM prediction Ppyr1.4_LG10.449	PPYR_03139	77.4931653741895	-2.91156175660951	0.587822365695038	1.24218249674784e-07	8.74961860721036e-07
PPYR_03140_EVM prediction Ppyr1.4_LG10.450	PPYR_03140	96.0422733319932	-2.79611798541612	0.867231615256294	0.000199418199164834	0.000796594517592606
PPYR_03149_EVM prediction Ppyr1.4_LG10.459	PPYR_03149	3771.50859071956	1.13399819868003	0.376165612167131	0.00105639393940192	0.00353228207799487
PPYR_03151_EVM prediction Ppyr1.4_LG10.461	PPYR_03151	145.40846791027	1.41810888007093	0.752142698263933	0.0129940363441755	0.031811326012963
PPYR_03152_EVM prediction Ppyr1.4_LG10.462	PPYR_03152	277.215954757655	2.83668326400003	0.767116510723689	1.21423481767976e-05	6.16787361952336e-05
PPYR_03158_EVM prediction Ppyr1.4_LG10.468	PPYR_03158	67.9010974887208	-0.893268290405634	0.247670914755588	0.000187373226924259	0.00075269945744613
PPYR_03159_EVM prediction Ppyr1.4_LG10.469	PPYR_03159	521.314976177725	1.1478279049193	0.245653052447596	1.34471574821116e-06	8.06123392925246e-06
PPYR_03161_EVM prediction Ppyr1.4_LG10.471	PPYR_03161	431.506644690352	-0.694243565919466	0.176649565477574	6.14411150112508e-05	0.000273146535726123
PPYR_03164_EVM prediction Ppyr1.4_LG10.474	PPYR_03164	7.13714968873341	6.07548788639133	3.10462230854702	0.000512431646344136	0.00186864954890709
PPYR_03172_EVM prediction Ppyr1.4_LG10.482	PPYR_03172	352.522894464731	-2.09587048938829	0.182705755597584	5.39232120011628e-31	3.10652119047066e-29
PPYR_03173_EVM prediction Ppyr1.4_LG10.483	PPYR_03173	491.132661196356	1.00302184728765	0.280811002658453	0.000181446662310762	0.000731083937106468
PPYR_03176_EVM prediction Ppyr1.4_LG10.486	PPYR_03176	1212.05475984053	-3.52288845761178	0.215537860233863	9.25771599288804e-61	2.64244670806093e-58
PPYR_03179_EVM prediction Ppyr1.4_LG10.489	PPYR_03179	155.415920485563	-0.766644011764278	0.24962605599405	0.00154137838253726	0.00494967300084005
PPYR_03182_EVM prediction Ppyr1.4_LG10.492	PPYR_03182	981.909773076284	-0.788118890534635	0.28426087357961	0.00420470810446764	0.0119635090811076
PPYR_03196_EVM prediction Ppyr1.4_LG10.506	PPYR_03196	85.3996258336253	2.80933893806624	0.686604037809156	3.29531778252738e-06	1.83855602091343e-05
PPYR_03201_EVM prediction Ppyr1.4_LG10.511	PPYR_03201	2061.42973055351	-2.3449558497766	0.349451404809095	4.4574297090572e-12	5.62621705688939e-11
PPYR_03204_EVM prediction Ppyr1.4_LG10.514	PPYR_03204	1789.86570674897	-1.09117878733374	0.182563651343793	1.26814029847659e-09	1.17279631874576e-08
PPYR_03206_EVM prediction Ppyr1.4_LG10.516	PPYR_03206	14.7810648561586	-1.19908397615531	0.493837170072694	0.00660151459936672	0.0177991459539387
PPYR_03207_EVM prediction Ppyr1.4_LG10.517	PPYR_03207	261.453009423773	-0.778215734196585	0.31126955762454	0.00874563023483115	0.0226620213877259
PPYR_03208_EVM prediction Ppyr1.4_LG10.518	PPYR_03208	904.290432768936	-1.70492292269594	0.294898246814132	2.46545914186951e-09	2.189795004437e-08
PPYR_03209_EVM prediction Ppyr1.4_LG10.519	PPYR_03209	937.082079630654	2.51558090637747	0.439504896149523	8.7437636108915e-10	8.22568742990159e-09
PPYR_03210_EVM prediction Ppyr1.4_LG10.520	PPYR_03210	228.798376042438	1.99459207047159	0.491111576879507	7.21675514550823e-06	3.81782762731415e-05
PPYR_03211_EVM prediction Ppyr1.4_LG10.521	PPYR_03211	460.052178272675	-0.639218878323207	0.173429363943169	0.00016704017187646	0.000677821492276723
PPYR_03216_EVM prediction Ppyr1.4_LG10.526	PPYR_03216	50.5715737016987	2.81223427210589	0.771597442293685	1.77733591496457e-05	8.78801643938586e-05
PPYR_03217_EVM prediction Ppyr1.4_LG10.527	PPYR_03217	127.675579306536	2.03571604134154	0.57186407491154	4.92289031453022e-05	0.000223090354270669
PPYR_03219_EVM prediction Ppyr1.4_LG10.529	PPYR_03219	234.020626422411	1.85549646642432	0.880429690122878	0.00403945353874048	0.0115561496567293
PPYR_03221_EVM prediction Ppyr1.4_LG10.531	PPYR_03221	121.838787563496	-0.958461602152649	0.241165743801873	4.26736034453353e-05	0.000196098714112684
PPYR_03223_EVM prediction Ppyr1.4_LG10.533	PPYR_03223	1587.68504525158	8.11119093238065	0.800737324836117	2.85272064055436e-26	1.17853021462902e-24
PPYR_03224_EVM prediction Ppyr1.4_LG10.534	PPYR_03224	40.7270037349116	2.13925712551656	0.972039349066124	0.0024501218516082	0.0074380179681768
PPYR_03225_EVM prediction Ppyr1.4_LG10.535	PPYR_03225	789.836848631327	-0.563850232951176	0.187279461634298	0.00227053552368374	0.00694995263025689
PPYR_03227_EVM prediction Ppyr1.4_LG10.537	PPYR_03227	270.355621058262	2.32069356182749	0.240317103448753	5.51814617511372e-23	1.79075963341739e-21
PPYR_03229_EVM prediction Ppyr1.4_LG10.539	PPYR_03229	945.164900093753	1.0996017263912	0.24922153857576	5.02635708583256e-06	2.73509612829164e-05
PPYR_03230_EVM prediction Ppyr1.4_LG10.540	PPYR_03230	96.032650319435	0.937139005446123	0.449548413061134	0.019518437320211	0.0448795412494562
PPYR_03233_EVM prediction Ppyr1.4_LG10.543	PPYR_03233	89.0885293167354	-1.96453706142651	0.469674100905512	6.135588619489e-06	3.2706645786147e-05
PPYR_03234_EVM prediction Ppyr1.4_LG10.544	PPYR_03234	193.661329005948	0.73952898201252	0.23864446012371	0.00127340530375265	0.00417128252734207
PPYR_03235_EVM prediction Ppyr1.4_LG10.545	PPYR_03235	897.970272647984	-4.99381845468578	0.346707964388054	1.04108916161866e-47	1.53823985656102e-45
PPYR_03236_EVM prediction Ppyr1.4_LG10.546	PPYR_03236	6.40704363282689	-6.1848356747244	1.18696406748222	2.46735394688017e-08	1.92230137834169e-07
PPYR_03239_EVM prediction Ppyr1.4_LG10.549	PPYR_03239	13434.0718880346	-3.70633787286656	0.325212250948685	8.24431636635944e-31	4.6639805966265e-29
PPYR_03240_EVM prediction Ppyr1.4_LG10.550	PPYR_03240	127.629361174684	-1.11690653915535	0.228815561574732	4.77671799090191e-07	3.06701437871867e-06
PPYR_03242_EVM prediction Ppyr1.4_LG10.552	PPYR_03242	337.988751962265	-1.03753826641083	0.25321393584483	2.28325738354687e-05	0.000110460051925906
PPYR_03244_EVM prediction Ppyr1.4_LG10.554	PPYR_03244	297.489694829076	-1.2159762803397	0.291661216157625	1.48015595087631e-05	7.41790845453135e-05
PPYR_03248_EVM prediction Ppyr1.4_LG10.558	PPYR_03248	149.125343979015	1.88036995008468	0.303372136165593	8.5420161028615e-11	9.16916070391774e-10
PPYR_03249_EVM prediction Ppyr1.4_LG10.559	PPYR_03249	315.486073709146	10.2420064360217	1.66522234966919	8.51770968247592e-14	1.23955870106854e-12
PPYR_03250_EVM prediction Ppyr1.4_LG10.560	PPYR_03250	142.892878878524	-10.6874960250604	1.09238202783085	5.25644068840502e-23	1.71024970481033e-21
PPYR_03251_EVM prediction Ppyr1.4_LG10.561	PPYR_03251	263.591329224994	-3.98489903792314	0.644194703687053	1.07434225851245e-10	1.13193493495452e-09
PPYR_03252_EVM prediction Ppyr1.4_LG10.562	PPYR_03252	223.943590529954	-0.709528733215683	0.206950858046318	0.000455432677073937	0.00167784658004446
PPYR_03253_EVM prediction Ppyr1.4_LG10.563	PPYR_03253	6.71102390180101	4.76275957749591	3.62591598806882	0.0037507756144823	0.0108264745902743
PPYR_03255_EVM prediction Ppyr1.4_LG10.565	PPYR_03255	28623.1836901751	13.1960463733612	1.25317770152633	3.10763787363292e-28	1.51274511840914e-26
PPYR_03256_EVM prediction Ppyr1.4_LG10.566	PPYR_03256	1176.81291112913	0.675589854941367	0.207053180861976	0.000801069674898204	0.00277764606489413
PPYR_03257_EVM prediction Ppyr1.4_LG10.567	PPYR_03257	292.379744186452	0.607950647313473	0.241964891461622	0.0100131110948954	0.0255391271813143
PPYR_03259_EVM prediction Ppyr1.4_LG10.569	PPYR_03259	33.865320608587	1.41252490565705	0.764538285259199	0.0149601122976476	0.0359036977538995
PPYR_03260_EVM prediction Ppyr1.4_LG10.570	PPYR_03260	2535.67320505069	-1.0180066368335	0.255276204712514	3.55570967557159e-05	0.000165878457395886
PPYR_03261_EVM prediction Ppyr1.4_LG10.571	PPYR_03261	2077.14521874923	-4.17577755611344	0.281781332474361	1.9993133191085e-50	3.26095791879008e-48
PPYR_03263_EVM prediction Ppyr1.4_LG10.573	PPYR_03263	2348.36694731669	0.791974851466133	0.254659873572424	0.00122880723691082	0.0040410029034729
PPYR_03264_EVM prediction Ppyr1.4_LG10.574	PPYR_03264	3183.12253971954	-0.99132809062492	0.115535260304855	5.81605460332755e-18	1.25075050964368e-16
PPYR_03271_EVM prediction Ppyr1.4_LG10.581	PPYR_03271	4212.66445723299	13.0797848517033	2.05697564784307	3.88617703169169e-12	4.93992888066963e-11
PPYR_03273_EVM prediction Ppyr1.4_LG10.583	PPYR_03273	308.328213045413	1.1050973150791	0.353438424710706	0.000760677148419919	0.00265149717097024
PPYR_03275_EVM prediction Ppyr1.4_LG10.585	PPYR_03275	1369.67617806572	-0.55372772376873	0.195385702932686	0.00370500914297845	0.0107165384216182
PPYR_03286_EVM prediction Ppyr1.4_LG10.596	PPYR_03286	355.884496744419	0.530448726020209	0.192063481022626	0.00483909824322901	0.0135391624229661
PPYR_03287_EVM prediction Ppyr1.4_LG10.597	PPYR_03287	172.222298917028	-1.09168514458686	0.331031304830099	0.000511508221069935	0.00186636599314855
PPYR_03288_EVM prediction Ppyr1.4_LG10.598	PPYR_03288	277.03278637999	-1.95271251742137	0.319039845122963	2.53283388663549e-10	2.53465026153427e-09
PPYR_03289_EVM prediction Ppyr1.4_LG10.599	PPYR_03289	96.4912506520701	-1.40128147702195	0.218788460603647	6.32823938215447e-11	6.92302773523327e-10
PPYR_03290_EVM prediction Ppyr1.4_LG10.600	PPYR_03290	374.278341178369	-1.3003226963293	0.323003698725725	2.51397564123026e-05	0.000120691972776035
PPYR_03291_EVM prediction Ppyr1.4_LG10.601	PPYR_03291	328.098392582082	-0.311660648126958	0.105037539487676	0.00299746014649652	0.00887228422810508
PPYR_03292_EVM prediction Ppyr1.4_LG10.602	PPYR_03292	278.476646712198	0.854900130365361	0.243916544402112	0.000285939978612432	0.00110292389170563
PPYR_03295_EVM prediction Ppyr1.4_LG10.605	PPYR_03295	396.612065851016	-0.985934658216024	0.39474300946298	0.0070428504083194	0.0188434554721367
PPYR_03299_EVM prediction Ppyr1.4_LG10.609	PPYR_03299	170.586354217746	0.951936823221901	0.294746103984439	0.000648898764330852	0.00230733849978232
PPYR_03300_EVM prediction Ppyr1.4_LG10.610	PPYR_03300	55.4234854374566	0.884734629087024	0.36898629824229	0.00926725738354154	0.0238254832098052
PPYR_03301_EVM prediction Ppyr1.4_LG10.611	PPYR_03301	333.541885499343	-0.994116737011712	0.237935892953647	1.74097182850808e-05	8.62519337050608e-05
PPYR_03302_EVM prediction Ppyr1.4_LG10.612	PPYR_03302	389.65289324161	-0.659170661076863	0.239708114628342	0.00505812363341174	0.0140853602465672
PPYR_03305_EVM prediction Ppyr1.4_LG10.615	PPYR_03305	2516.31575044947	-1.39543996183756	0.197088368138023	5.415184344292e-13	7.40035910554551e-12
PPYR_03307_EVM prediction Ppyr1.4_LG10.617	PPYR_03307	448.444349254782	-1.15163988118258	0.281819393301097	2.38411448524844e-05	0.000115029173339359
PPYR_03311_EVM prediction Ppyr1.4_LG10.621	PPYR_03311	187.816507480524	-0.599539874796083	0.25263587090887	0.0144216770686432	0.0347375992146317
PPYR_03312_EVM prediction Ppyr1.4_LG10.622	PPYR_03312	1671.44115946019	-2.52093145890267	0.260600271380927	8.5390857506223e-23	2.74980456261706e-21
PPYR_03313_EVM prediction Ppyr1.4_LG10.623	PPYR_03313	1135.89970905097	-1.30972049533514	0.219135846983755	1.0456327005522e-09	9.74914705733862e-09
PPYR_03315_EVM prediction Ppyr1.4_LG10.625	PPYR_03315	2061.72784135082	-0.840474846414092	0.233940955370169	0.000238829448432373	0.000936160749956984
PPYR_03320_EVM prediction Ppyr1.4_LG10.630	PPYR_03320	4811.11590293322	-2.10928540808309	0.410346317389067	6.85753682181607e-08	5.00428849187612e-07
PPYR_03321_EVM prediction Ppyr1.4_LG10.631	PPYR_03321	235.794134891594	-2.25831978076816	0.307835815206771	5.35813580023807e-14	7.935474942829e-13
PPYR_03322_EVM prediction Ppyr1.4_LG10.632	PPYR_03322	13.2524190857263	4.20490528949991	0.833614076535252	6.96664150291508e-08	5.07211887739771e-07
PPYR_03325_EVM prediction Ppyr1.4_LG10.635	PPYR_03325	529.848241529171	0.465459909559851	0.195286741854472	0.0145701298503607	0.0350548392319311
PPYR_03327_EVM prediction Ppyr1.4_LG10.637	PPYR_03327	2223.98233585852	-5.12453501524899	0.308230195357953	1.0217607452874e-62	3.58918659370423e-60
PPYR_03328_EVM prediction Ppyr1.4_LG10.638	PPYR_03328	1062.29560109119	-1.56259293718144	0.62663026525067	0.00397869366679773	0.0114135252995232
PPYR_03329_EVM prediction Ppyr1.4_LG10.639	PPYR_03329	59.2370029214737	1.90707005376904	0.476612874755403	1.34412364607208e-05	6.7685841503686e-05
PPYR_03330_EVM prediction Ppyr1.4_LG10.640	PPYR_03330	208.505289822512	4.13647042107867	0.447752156697571	1.32509484148084e-21	3.81694176930225e-20
PPYR_03332_EVM prediction Ppyr1.4_LG10.642	PPYR_03332	38928.353989146	-4.00684198022676	0.310976198767904	1.06497710480568e-38	9.7628083644194e-37
PPYR_03333_EVM prediction Ppyr1.4_LG10.643	PPYR_03333	2821.30081370601	-0.409532039529389	0.171512283245612	0.0157789217978783	0.0374820273991969
PPYR_03334_EVM prediction Ppyr1.4_LG10.644	PPYR_03334	1035.92110759854	1.46005112728939	0.192597904756753	1.04384974565729e-14	1.64694836127009e-13
PPYR_03336_EVM prediction Ppyr1.4_LG10.646	PPYR_03336	1212.5591218533	1.65068492158759	0.176268450732486	1.76914723557515e-21	5.06121187507708e-20
PPYR_03337_EVM prediction Ppyr1.4_LG10.647	PPYR_03337	2131.77292779904	-3.01129030682554	0.380334021900044	4.6725626533564e-16	8.39523810636667e-15
PPYR_03343_EVM prediction Ppyr1.4_LG10.653	PPYR_03343	3650.82280477139	-0.955220036392756	0.319470078924822	0.00169235461877319	0.00536859854942473
PPYR_03344_EVM prediction Ppyr1.4_LG10.654	PPYR_03344	442.290389022807	-0.822947910395706	0.30967952791563	0.00573181249290495	0.0157208633104157
PPYR_03345_EVM prediction Ppyr1.4_LG10.655	PPYR_03345	146.061865752465	-0.873448100253091	0.234230967074939	0.00013262625071365	0.000549901975144513
PPYR_03346_EVM prediction Ppyr1.4_LG10.656	PPYR_03346	704.023839360151	-0.476847766463224	0.174136732404441	0.00567894510542976	0.0155860733345919
PPYR_03349_EVM prediction Ppyr1.4_LG10.659	PPYR_03349	253.772397344481	-1.31085130693947	0.148159743522573	4.16244597388371e-19	9.59195577724871e-18
PPYR_03351_EVM prediction Ppyr1.4_LG10.661	PPYR_03351	10747.3923649727	-3.22974509666999	0.24300691243912	5.08918267600636e-41	5.32625376899699e-39
PPYR_03352_EVM prediction Ppyr1.4_LG10.662	PPYR_03352	973.593724506593	-0.855582057079538	0.245723313413175	0.000333928049178699	0.00126854276153517
PPYR_03353_EVM prediction Ppyr1.4_LG10.663	PPYR_03353	391.921742156337	1.04524418947249	0.279882036644012	9.63568571190345e-05	0.000410079894462201
PPYR_03354_EVM prediction Ppyr1.4_LG10.664	PPYR_03354	1303.12076178671	-1.95749612095787	0.237885952351235	5.31459871723156e-17	1.05111882346002e-15
PPYR_03355_EVM prediction Ppyr1.4_LG10.665	PPYR_03355	2563.55362064422	-4.11533876969805	0.378405492872922	2.88959014374821e-28	1.4120763663554e-26
PPYR_03356_EVM prediction Ppyr1.4_LG10.666	PPYR_03356	135.37569787686	-1.82017957488244	0.369544932361743	2.41589722848322e-07	1.62862336513799e-06
PPYR_03359_EVM prediction Ppyr1.4_LG10.669	PPYR_03359	452.674899646693	-1.0651436555776	0.204421044458	1.05561676190368e-07	7.49858083300242e-07
PPYR_03360_EVM prediction Ppyr1.4_LG10.670	PPYR_03360	52.3562217200443	-0.954339524796828	0.308517710655784	0.00123073179385473	0.00404521345171985
PPYR_03362_EVM prediction Ppyr1.4_LG10.672	PPYR_03362	396.075829102926	-1.75042556707701	0.166611340259612	4.36800242665613e-26	1.76960459601207e-24
PPYR_03363_EVM prediction Ppyr1.4_LG10.673	PPYR_03363	1337.31763546311	0.957424083616382	0.297207628379738	0.000689297070904212	0.00243239165874852
PPYR_03365_EVM prediction Ppyr1.4_LG10.675	PPYR_03365	92.873931753451	-0.622086543071482	0.204273106876688	0.00192940757958063	0.00602621979406943
PPYR_03367_EVM prediction Ppyr1.4_LG10.677	PPYR_03367	1079.29262639666	5.70006210944439	0.486148587330092	1.44801844623536e-33	9.7772385302526e-32
PPYR_03373_EVM prediction Ppyr1.4_LG10.683	PPYR_03373	477.771745828137	-0.601417720019482	0.237439011438835	0.00927830628879324	0.0238490070980258
PPYR_03375_EVM prediction Ppyr1.4_LG10.685	PPYR_03375	34.7733276893466	-2.13439638909884	0.808082125353211	0.00167710169295919	0.00532424675477111
PPYR_03376_EVM prediction Ppyr1.4_LG10.686	PPYR_03376	255.257817434507	1.55474358611185	0.305845769461083	8.31030993806251e-08	5.97419476314408e-07
PPYR_03382_EVM prediction Ppyr1.4_LG10.692	PPYR_03382	152.603990408193	-0.749434991009824	0.248766685029852	0.00183394649327051	0.00576534017746791
PPYR_03384_EVM prediction Ppyr1.4_LG10.694	PPYR_03384	465.65275380262	-1.09929329480157	0.135232743622945	2.49752085666991e-16	4.57903130495144e-15
PPYR_03386_EVM prediction Ppyr1.4_LG10.696	PPYR_03386	215.637095295706	-0.58457710365013	0.207313968305556	0.0040006061886037	0.0114606781757924
PPYR_03390_EVM prediction Ppyr1.4_LG10.700	PPYR_03390	404.648859383745	1.06127166581921	0.455569237444967	0.00868518421941035	0.0225273086764921
PPYR_03394_EVM prediction Ppyr1.4_LG10.704	PPYR_03394	1241.91062666594	0.937868073081768	0.269252790947705	0.000272646608985698	0.0010555390759098
PPYR_03395_EVM prediction Ppyr1.4_LG10.705	PPYR_03395	36.8196096420901	1.07667139773205	0.532668665117101	0.0168674833210149	0.0396776031145582
PPYR_03396_EVM prediction Ppyr1.4_LG10.706	PPYR_03396	1838.17779844947	-1.5509529048164	0.243119026071584	7.25678480555404e-11	7.86349960077249e-10
PPYR_03397_EVM prediction Ppyr1.4_LG10.707	PPYR_03397	135.592237739598	1.13272252552186	0.55428699532357	0.0155291159977049	0.0370357325892853
PPYR_03398_EVM prediction Ppyr1.4_LG10.708	PPYR_03398	567.949775650277	-0.558564071669153	0.179187179076304	0.00148836329622723	0.00480152957547337
PPYR_03403_EVM prediction Ppyr1.4_LG10.713	PPYR_03403	136.945543468764	1.90792671567996	0.694574786830764	0.000812483492488184	0.00281023965358279
PPYR_03404_EVM prediction Ppyr1.4_LG10.714	PPYR_03404	519.318471596813	0.846738700215794	0.363554604037505	0.011753709811989	0.0292017490660278
PPYR_03405_EVM prediction Ppyr1.4_LG10.715	PPYR_03405	617.252500059765	1.22672413811985	0.181641008333889	5.94755426862078e-12	7.36708217535295e-11
PPYR_03407_EVM prediction Ppyr1.4_LG10.717	PPYR_03407	577.865795375488	4.67921056879285	0.57564063544767	1.86642260723004e-17	3.84899860824336e-16
PPYR_03408_EVM prediction Ppyr1.4_LG10.718	PPYR_03408	416.525565718341	3.01936256835103	0.64500300008117	1.75660245096593e-07	1.20750794645217e-06
PPYR_03409_EVM prediction Ppyr1.4_LG10.719	PPYR_03409	271.447899509941	3.83197626585841	0.836847079063989	1.82567980864527e-07	1.2529351211353e-06
PPYR_03410_EVM prediction Ppyr1.4_LG10.720	PPYR_03410	1577.65406124538	2.58838056997641	0.544703289016087	1.66206908968299e-07	1.1462891651471e-06
PPYR_03411_EVM prediction Ppyr1.4_LG10.721	PPYR_03411	5321.62710261302	-4.18260946955543	0.281983060094585	1.78201477168618e-50	2.98404313568091e-48
PPYR_03414_EVM prediction Ppyr1.4_LG10.724	PPYR_03414	854.963917130303	-0.780970048527446	0.209640001516426	0.000146408994540348	0.000600898876611838
PPYR_03415_EVM prediction Ppyr1.4_LG10.725	PPYR_03415	175.40169610514	-0.855318548721365	0.190277319221047	4.68400216962232e-06	2.55989483238845e-05
PPYR_03416_EVM prediction Ppyr1.4_LG10.726	PPYR_03416	32402.298982798	-2.5525393549956	0.236695667931407	9.02317276206434e-28	4.2442706636242e-26
PPYR_03417_EVM prediction Ppyr1.4_LG10.727	PPYR_03417	669.13834917728	-0.880804770362091	0.357969585826111	0.00862246347086654	0.0224016381321086
PPYR_03418_EVM prediction Ppyr1.4_LG10.728	PPYR_03418	306.47657545295	-0.885549382593196	0.205196186326218	1.18125975268976e-05	6.01843457770007e-05
PPYR_03419_EVM prediction Ppyr1.4_LG10.729	PPYR_03419	152.909880065161	-4.63974923815874	0.568286233019238	5.97244191899516e-17	1.17383252051111e-15
PPYR_03421_EVM prediction Ppyr1.4_LG10.731	PPYR_03421	97.5929432929245	-3.59061772412663	0.654228927914811	4.65868456605473e-09	3.97475675713868e-08
PPYR_03423_EVM prediction Ppyr1.4_LG10.733	PPYR_03423	809.763110789455	2.8668227835393	0.322977380711029	5.55480434996879e-20	1.41506669028921e-18
PPYR_03426_EVM prediction Ppyr1.4_LG10.736	PPYR_03426	47.0415942413844	-1.41761014890756	0.459126403597588	0.000790004719621778	0.00274230770418184
PPYR_03427_EVM prediction Ppyr1.4_LG10.737	PPYR_03427	602.655106516996	-1.50329027509628	0.337111465551107	3.09986155491003e-06	1.73799827089799e-05
PPYR_03431_EVM prediction Ppyr1.4_LG10.741	PPYR_03431	6383.77483968906	4.11045551439748	0.612622885272952	6.38229320930506e-13	8.693624773933e-12
PPYR_03432_EVM prediction Ppyr1.4_LG10.742	PPYR_03432	342.506678440064	0.967725352331069	0.169766675292067	6.07542411392625e-09	5.15007248687234e-08
PPYR_03433_EVM prediction Ppyr1.4_LG10.743	PPYR_03433	11.6496035537398	-1.63632688292759	0.748819948571908	0.00695295448318491	0.0186426463181723
PPYR_03436_EVM prediction Ppyr1.4_LG10.746	PPYR_03436	13.8882779205947	0.915009002090356	1.72964898278971	0.00845546810854533	0.022004190628931
PPYR_03437_EVM prediction Ppyr1.4_LG10.747	PPYR_03437	16.2748082932715	3.8145874187414	2.12087875235373	0.00100133956992262	0.00337878120866688
PPYR_03439_EVM prediction Ppyr1.4_LG10.749	PPYR_03439	248.72888999534	2.82010409662887	0.533169292304464	7.95642712856708e-09	6.6307079168994e-08
PPYR_03440_EVM prediction Ppyr1.4_LG10.750	PPYR_03440	152.514355950064	7.82807647390583	0.902447286225184	2.34254563004472e-18	5.13438578843484e-17
PPYR_03441_EVM prediction Ppyr1.4_LG10.751	PPYR_03441	249.524546949276	0.727966787989121	0.268571715495421	0.00479778370953715	0.0134408578202269
PPYR_03442_EVM prediction Ppyr1.4_LG10.752	PPYR_03442	48.1620884829208	1.32278600243643	0.661558447517785	0.0137590751819956	0.0333929504688699
PPYR_03443_EVM prediction Ppyr1.4_LG10.753	PPYR_03443	97.1579215681774	-3.09300775659062	0.305850307140251	8.54162879920358e-25	3.11843942119761e-23
PPYR_03445_EVM prediction Ppyr1.4_LG10.755	PPYR_03445	214.425623265101	1.26234428070469	0.338920462407441	6.91514907079688e-05	0.000303735185252944
PPYR_03447_EVM prediction Ppyr1.4_LG10.757	PPYR_03447	811.47352085257	-3.25308191675849	0.365447681427769	1.02848495036961e-19	2.5326946062141e-18
PPYR_03449_EVM prediction Ppyr1.4_LG10.759	PPYR_03449	1858.5616667173	4.29011506281716	0.463592329004177	7.79195601501711e-22	2.29178397172365e-20
PPYR_03451_EVM prediction Ppyr1.4_LG10.761	PPYR_03451	2613.58600982808	4.0526877720416	0.313777036580475	1.25431589440107e-39	1.21176563982946e-37
PPYR_03453_EVM prediction Ppyr1.4_LG10.763	PPYR_03453	618.610878049687	2.07146827277656	0.411276441568451	6.64455175074792e-08	4.860158732536e-07
PPYR_03460_EVM prediction Ppyr1.4_LG10.770	PPYR_03460	7.24298493505749	-1.78063578205612	0.520581781921466	0.000127541066912811	0.000530042441878886
PPYR_03461_EVM prediction Ppyr1.4_LG10.771	PPYR_03461	7.24298493505749	-1.78063578205612	0.520581781921466	0.000127541066912811	0.000530042441878886
PPYR_03465_EVM prediction Ppyr1.4_LG10.775	PPYR_03465	32.6602730706943	2.2514583315904	1.15602011114757	0.0038490645328506	0.01107924824702
PPYR_03468_EVM prediction Ppyr1.4_LG10.778	PPYR_03468	780.02183473715	-0.543590591337226	0.171516582926774	0.00126756199129849	0.00415430872878854
PPYR_03469_EVM prediction Ppyr1.4_LG10.779	PPYR_03469	401.655628320505	-0.798364318395256	0.286894827483629	0.00352827882877454	0.0102523443519592
PPYR_03472_EVM prediction Ppyr1.4_LG10.782	PPYR_03472	8619.61446856209	-3.34472881795026	0.318498035834842	1.62143296005268e-26	6.90290730349208e-25
PPYR_03473_EVM prediction Ppyr1.4_LG10.783	PPYR_03473	1591.14108371305	-3.29628239307793	0.274684164832855	5.5422619150084e-34	3.86461982181768e-32
PPYR_03474_EVM prediction Ppyr1.4_LG10.784	PPYR_03474	498.998127745322	-0.488179487261515	0.182935931902384	0.00660458252910761	0.0178035956177425
PPYR_03477_EVM prediction Ppyr1.4_LG10.787	PPYR_03477	1367.4853282608	-1.63037317547174	0.241699972901975	6.36803101296392e-12	7.8484888608257e-11
PPYR_03478_EVM prediction Ppyr1.4_LG10.788	PPYR_03478	615.005454851501	-3.81138353703373	0.252349742400769	2.54890298162563e-52	5.08121786448194e-50
PPYR_03479_EVM prediction Ppyr1.4_LG10.789	PPYR_03479	172.865788308995	-0.849805832054962	0.273135475103554	0.0012454280800963	0.00408496507127955
PPYR_03488_EVM prediction Ppyr1.4_LG10.798	PPYR_03488	464.830112619685	1.79879074075936	0.406916260717395	1.75054075812341e-06	1.02829940978821e-05
PPYR_03489_EVM prediction Ppyr1.4_LG10.799	PPYR_03489	361.493750676883	3.38261983745938	0.429269250554499	1.44996736092405e-16	2.73425526814491e-15
PPYR_03490_EVM prediction Ppyr1.4_LG10.800	PPYR_03490	3312.61969665068	5.47037218098161	0.353350878961237	5.30418108892177e-56	1.21118564174125e-53
PPYR_03491_EVM prediction Ppyr1.4_LG10.801	PPYR_03491	308.901176852808	2.94408634662	0.318804445260696	3.13030603462841e-21	8.79496946060362e-20
PPYR_03492_EVM prediction Ppyr1.4_LG10.802	PPYR_03492	169.83412458469	2.35561030060423	0.518429477138859	6.0254194909332e-07	3.8122540748932e-06
PPYR_03493_EVM prediction Ppyr1.4_LG10.803	PPYR_03493	329.291986765395	1.90005300473397	0.47762275407763	1.10847988327486e-05	5.67294166831663e-05
PPYR_03495_EVM prediction Ppyr1.4_LG10.805	PPYR_03495	1540.48409021849	1.23749497606334	0.421700547620119	0.00118616998262222	0.00391514029218199
PPYR_03496_EVM prediction Ppyr1.4_LG10.806	PPYR_03496	1540.48409021849	1.23749497606334	0.421700547620119	0.00118616998262222	0.00391514029218199
PPYR_03500_EVM prediction Ppyr1.4_LG10.810	PPYR_03500	673.617869211882	-0.634771623042612	0.167627770719165	0.000108728701712321	0.000457615202682652
PPYR_03501_EVM prediction Ppyr1.4_LG10.811	PPYR_03501	101.511795334361	-1.73908771267407	0.486422233220784	9.9313725428131e-05	0.000421521148243291
PPYR_03503_EVM prediction Ppyr1.4_LG10.813	PPYR_03503	27.2194662854076	-2.13799425115888	1.21152971533685	0.0115672890440439	0.0288584789638752
PPYR_03508_EVM prediction Ppyr1.4_LG10.818	PPYR_03508	1025.1908032464	-1.9487098226646	0.242241174493227	2.40965039693185e-16	4.43736060631482e-15
PPYR_03509_EVM prediction Ppyr1.4_LG10.819	PPYR_03509	127.84791401401	-1.39717058878894	0.495400980135853	0.00185205703739188	0.0058135426974768
PPYR_03516_EVM prediction Ppyr1.4_LG10.826	PPYR_03516	1025.1908032464	-1.9487098226646	0.242241174493227	2.40965039693185e-16	4.43736060631482e-15
PPYR_03521_EVM prediction Ppyr1.4_LG10.831	PPYR_03521	369.971798410098	-1.32582862615418	0.366264746814447	0.000127022595051908	0.000528708656996132
PPYR_03522_EVM prediction Ppyr1.4_LG10.832	PPYR_03522	122.445569961439	-0.685138326213934	0.279824985715823	0.010883143977951	0.0273910631701577
PPYR_03524_EVM prediction Ppyr1.4_LG10.834	PPYR_03524	96.0384295981113	1.32441662221724	0.280155267812225	8.75786488994618e-07	5.39166789964873e-06
PPYR_03525_EVM prediction Ppyr1.4_LG10.835	PPYR_03525	245.498358562829	1.65896910008609	0.409826222829994	1.09280307368007e-05	5.59499135847862e-05
PPYR_03526_EVM prediction Ppyr1.4_LG10.836	PPYR_03526	401.569123749684	1.08292553570011	0.21440829513318	2.06661031209184e-07	1.40980765396857e-06
PPYR_03527_EVM prediction Ppyr1.4_LG10.837	PPYR_03527	181.058542100451	0.883915055579386	0.244863689662914	0.000185072728908968	0.000744261416063953
PPYR_03528_EVM prediction Ppyr1.4_LG10.838	PPYR_03528	176.444675381288	-1.44315567895563	0.268974476548827	3.09841131522242e-08	2.38437179582588e-07
PPYR_03531_EVM prediction Ppyr1.4_LG10.841	PPYR_03531	943.950199519005	0.833079284891519	0.324563129477863	0.00626395969050577	0.0170095285952566
PPYR_03532_EVM prediction Ppyr1.4_LG10.842	PPYR_03532	694.603370969391	-1.02577604556392	0.366133403567482	0.00275920420240281	0.00824086696265801
PPYR_03534_EVM prediction Ppyr1.4_LG10.844	PPYR_03534	427.134002117125	-1.30929422743605	0.215837367167037	5.86250884516969e-10	5.6333013455613e-09
PPYR_03535_EVM prediction Ppyr1.4_LG10.845	PPYR_03535	32366.0586611118	-5.1392316972312	0.511359171628058	2.04135795978319e-24	7.28335642526053e-23
PPYR_03537_EVM prediction Ppyr1.4_LG10.847	PPYR_03537	77383.7395833678	13.1706859284992	1.49225251625024	5.21522706458797e-21	1.44587277492628e-19
PPYR_03540_EVM prediction Ppyr1.4_LG10.850	PPYR_03540	761.153321406608	1.22148668315307	0.573959900644885	0.0108651165066187	0.0273566556148002
PPYR_03541_EVM prediction Ppyr1.4_LG10.851	PPYR_03541	99.4544193439192	-0.560874987071576	0.230209761034665	0.0123006905763069	0.0303386435482794
PPYR_03542_EVM prediction Ppyr1.4_LG10.852	PPYR_03542	296.506237379341	1.00498250071824	0.237580478122398	1.21451958444791e-05	6.16787361952336e-05
PPYR_03548_EVM prediction Ppyr1.4_LG10.858	PPYR_03548	243.098828566288	9.06794991839443	1.202858075385	1.74793422707176e-14	2.70016063441503e-13
PPYR_03549_EVM prediction Ppyr1.4_LG10.859	PPYR_03549	54.251057085102	3.0122465443016	0.548819201989481	3.35087210054707e-09	2.91639658425299e-08
PPYR_03550_EVM prediction Ppyr1.4_LG10.860	PPYR_03550	340.515754463676	2.8699423434028	0.799655093413684	2.01112274751207e-05	9.8393808282057e-05
PPYR_03551_EVM prediction Ppyr1.4_LG10.861	PPYR_03551	448.846906501814	-0.883933726134107	0.322913482092702	0.00391819425020902	0.0112579733672787
PPYR_03555_EVM prediction Ppyr1.4_LG10.865	PPYR_03555	278.906700869633	2.28793856139234	0.633549372827881	2.97014662833078e-05	0.000140623578163085
PPYR_03558_EVM prediction Ppyr1.4_LG10.868	PPYR_03558	249.416079481662	-2.64829118702499	0.296071405645379	7.93677941073685e-20	1.99356025238888e-18
PPYR_03560_EVM prediction Ppyr1.4_LG10.870	PPYR_03560	393.70368053003	1.9108935653417	0.56810323800006	0.000107928850301962	0.000454858533873268
PPYR_03565_EVM prediction Ppyr1.4_LG10.875	PPYR_03565	408.147272883293	-1.01942542459641	0.193284945001059	6.302357851116e-08	4.63686656427451e-07
PPYR_03566_EVM prediction Ppyr1.4_LG10.876	PPYR_03566	164.323810551722	-2.06337606449046	0.254652682513571	1.12501718623604e-16	2.14727824345568e-15
PPYR_03568_EVM prediction Ppyr1.4_LG10.878	PPYR_03568	6361.34833216026	-1.59673705248188	0.31672526421327	1.63846993728782e-07	1.13206111251889e-06
PPYR_03569_EVM prediction Ppyr1.4_LG10.879	PPYR_03569	641.976870702964	-0.284169315889641	0.107667494299206	0.00786812374346333	0.0207436205720208
PPYR_03574_EVM prediction Ppyr1.4_LG10.884	PPYR_03574	346.210382689024	10.3000203414414	1.39098416987561	2.62103432074622e-19	6.17590432162321e-18
PPYR_03578_EVM prediction Ppyr1.4_LG10.888	PPYR_03578	526.672514473146	2.00743779064342	0.488598692975174	5.40974844383609e-06	2.92345226790609e-05
PPYR_03579_EVM prediction Ppyr1.4_LG10.889	PPYR_03579	10.4517893774701	6.2823816529438	2.37328489350185	2.32984875388693e-06	1.34407765273615e-05
PPYR_03580_EVM prediction Ppyr1.4_LG10.890	PPYR_03580	802.65943477881	6.42662013121799	0.696840698274766	5.1489122150123e-22	1.53964734543665e-20
PPYR_03581_EVM prediction Ppyr1.4_LG10.891	PPYR_03581	116.751106579688	2.68797489627472	0.469789717729442	7.17765909139364e-10	6.83947044983404e-09
PPYR_03584_EVM prediction Ppyr1.4_LG10.894	PPYR_03584	294.163520811758	1.7867016848885	0.54925013866394	0.000196825985724232	0.000787994120086272
PPYR_03587_EVM prediction Ppyr1.4_LG10.897	PPYR_03587	2175.18936298321	-1.78153289113811	0.40428844565131	3.15799987508331e-06	1.76822650161263e-05
PPYR_03591_EVM prediction Ppyr1.4_LG10.901	PPYR_03591	483.183106351136	-2.07416815899466	0.737039040377892	0.00105842497647977	0.00353718980298281
PPYR_03596_EVM prediction Ppyr1.4_LG10.906	PPYR_03596	753.660420325356	0.961873903885719	0.422964646689175	0.0115428923616137	0.0288033350227511
PPYR_03598_EVM prediction Ppyr1.4_LG10.908	PPYR_03598	410.195065380915	-0.668479807368005	0.196477338474749	0.000522185412312681	0.00189925473305386
PPYR_03600_EVM prediction Ppyr1.4_LG10.910	PPYR_03600	103.769885479164	-0.897483658449048	0.271904150267941	0.000620274833013803	0.00221754962960137
PPYR_03603_EVM prediction Ppyr1.4_LG10.913	PPYR_03603	1808.39049856332	-2.89015766785797	0.291188781088859	6.43038901443025e-24	2.21258234608848e-22
PPYR_03607_EVM prediction Ppyr1.4_LG10.917	PPYR_03607	281.780397280871	-4.12916084753565	0.463178401095396	8.74176649200447e-20	2.17831011882521e-18
PPYR_03608_EVM prediction Ppyr1.4_LG10.918	PPYR_03608	666.751059273947	-0.70360051446297	0.258513315202742	0.00495591572825961	0.0138406372317573
PPYR_03610_EVM prediction Ppyr1.4_LG10.920	PPYR_03610	290.655199979278	-0.667571592948103	0.223220811934897	0.00224056458604238	0.00687496961546694
PPYR_03616_EVM prediction Ppyr1.4_LG10.926	PPYR_03616	28.7657878494763	-2.67010253795593	0.52582255550712	6.64206740949294e-08	4.860158732536e-07
PPYR_03621_EVM prediction Ppyr1.4_LG10.931	PPYR_03621	1608.10885004486	1.49917438567735	0.27083094184465	8.71023339864411e-09	7.1826540547322e-08
PPYR_03623_EVM prediction Ppyr1.4_LG10.933	PPYR_03623	88.6332223661346	2.97817927745739	0.963528505365437	0.000536130234757362	0.00194322066906716
PPYR_03625_EVM prediction Ppyr1.4_LG10.935	PPYR_03625	97.0342641385684	-0.740819288322761	0.242080560687839	0.00157899704119983	0.00505754242296064
PPYR_03627_EVM prediction Ppyr1.4_LG10.937	PPYR_03627	2300.30106997179	-2.2058854018777	0.3334295572924	9.18135570966736e-12	1.11301782198564e-10
PPYR_03628_EVM prediction Ppyr1.4_LG10.938	PPYR_03628	3159.16129800027	1.39611190015744	0.404025937193168	0.000162282992415543	0.000659369816158785
PPYR_03630_EVM prediction Ppyr1.4_LG10.940	PPYR_03630	295.702395065862	1.36087423283318	0.505247068898456	0.00203862235640569	0.00632955702697134
PPYR_03631_EVM prediction Ppyr1.4_LG10.941	PPYR_03631	1297.78485887255	-1.65491612386159	0.35436136791807	1.01759052941821e-06	6.22499730100501e-06
PPYR_03635_EVM prediction Ppyr1.4_LG10.945	PPYR_03635	184.18195647621	1.05187177615754	0.377979053746315	0.00242257670767197	0.00736507888444742
PPYR_03643_EVM prediction Ppyr1.4_LG10.953	PPYR_03643	1420.25807858057	-2.24193280293659	0.337240408758743	7.17644102116256e-12	8.78449539812676e-11
PPYR_03645_EVM prediction Ppyr1.4_LG10.955	PPYR_03645	226.983566570017	1.13717731387137	0.443881958553557	0.00410028191732241	0.0117061697203119
PPYR_03648_EVM prediction Ppyr1.4_LG10.958	PPYR_03648	491.774476506406	-0.583262231208864	0.225946472554161	0.00823089792556044	0.0215313157773617
PPYR_03649_EVM prediction Ppyr1.4_LG10.959	PPYR_03649	1127.03090862145	0.669468908653196	0.1226079860408	3.31701277496409e-08	2.54635473354364e-07
PPYR_03650_EVM prediction Ppyr1.4_LG10.960	PPYR_03650	1101.93646946853	-1.22640370118023	0.169679474868302	2.73228605746669e-13	3.8297746200585e-12
PPYR_03651_CYP6ND2	PPYR_03651	3.78150343682676	3.88612182844311	2.21579924780607	0.00117922339338425	0.00389658646023159
PPYR_03653_EVM prediction Ppyr1.4_LG10.963	PPYR_03653	159.095144585958	-3.22136289594126	0.526533211440892	1.76420942422798e-10	1.80576252313604e-09
PPYR_03655_EVM prediction Ppyr1.4_LG10.965	PPYR_03655	37.7717667729362	3.15940040501575	0.952538937659639	0.000193905633816749	0.000776797720926489
PPYR_03661_EVM prediction Ppyr1.4_LG10.971	PPYR_03661	1708.56733558994	-3.39445957424657	0.513633529928366	7.32041394746757e-12	8.93460435046114e-11
PPYR_03663_EVM prediction Ppyr1.4_LG10.973	PPYR_03663	4513.60797478504	1.31969571226666	0.278999701101014	7.93073795774428e-07	4.9259217611924e-06
PPYR_03669_EVM prediction Ppyr1.4_LG10.979	PPYR_03669	193.438956363072	-1.54778862263984	0.577273440279629	0.00229150173703817	0.00701071140449753
PPYR_03672_EVM prediction Ppyr1.4_LG10.982	PPYR_03672	61.832165178104	-3.63246462607034	0.600051021580174	2.23890510701056e-10	2.25850676618037e-09
PPYR_03678_EVM prediction Ppyr1.4_LG10.988	PPYR_03678	942.563678529626	0.975101810354737	0.331394974562341	0.0016601418396553	0.0052784104719572
PPYR_03685_EVM prediction Ppyr1.4_LG10.995	PPYR_03685	573.829325072134	-0.855159671197781	0.179710750041226	1.33632383685701e-06	8.02625110812394e-06
PPYR_03698_EVM prediction Ppyr1.4_LG10.1008	PPYR_03698	120.804079421811	2.6859717091219	0.468724780489265	6.51832299316924e-10	6.22537022594772e-09
PPYR_03699_EVM prediction Ppyr1.4_LG10.1009	PPYR_03699	1068.55498997802	2.04046018972428	0.278293361964679	3.37649882889903e-14	5.09680874905565e-13
PPYR_03700_EVM prediction Ppyr1.4_LG10.1010	PPYR_03700	25.820592047419	1.64964158124094	0.798959735352582	0.00683151427654947	0.0183601514656933
PPYR_03704_EVM prediction Ppyr1.4_LG10.1014	PPYR_03704	56.3106498733364	0.363052422072167	1.11375317126062	9.01388522764127e-12	1.09377183163234e-10
PPYR_03706_EVM prediction Ppyr1.4_LG10.1016	PPYR_03706	7.7096601819018	2.67710907749344	2.09477673229569	0.010179449587155	0.0258950187087461
PPYR_03707_EVM prediction Ppyr1.4_LG10.1017	PPYR_03707	418.058102463819	1.49280100806678	0.374876230982586	1.87357568617103e-05	9.21670076091732e-05
PPYR_03716_EVM prediction Ppyr1.4_LG10.1026	PPYR_03716	653.110287803946	-0.666398962524656	0.260520792263207	0.00816038343220313	0.0213735673670572
PPYR_03718_EVM prediction Ppyr1.4_LG10.1028	PPYR_03718	105.301051437764	6.41210569931265	1.22410947532242	8.12277289885852e-09	6.75141660071239e-08
PPYR_03719_EVM prediction Ppyr1.4_LG10.1029	PPYR_03719	555.03925875855	2.68538449672409	1.40344619192334	0.00314998728154232	0.00927348576392171
PPYR_03721_EVM prediction Ppyr1.4_LG10.1031	PPYR_03721	2639.22267755502	0.687998238558961	0.267526176785232	0.00737839485400407	0.0195951069933257
PPYR_03722_EVM prediction Ppyr1.4_LG10.1032	PPYR_03722	343.656398988236	1.35465767161817	0.558354350781627	0.00419141303422091	0.0119310871026248
PPYR_03730_EVM prediction Ppyr1.4_LG10.1040	PPYR_03730	150.172814242345	3.23174034902379	0.95796067123918	0.00015781624956193	0.000642676484516304
PPYR_03731_EVM prediction Ppyr1.4_LG10.1041	PPYR_03731	230.884660107028	-1.32668812024978	0.237395000087984	1.01373486883158e-08	8.28873451670302e-08
PPYR_03732_EVM prediction Ppyr1.4_LG10.1042	PPYR_03732	383.998802699363	0.440276560629602	0.196894748724319	0.0219677958940023	0.0497105493032026
PPYR_03733_EVM prediction Ppyr1.4_LG10.1043	PPYR_03733	22829.4878960296	-4.26821166617668	0.330752729571997	8.42229519206093e-39	7.83523002348838e-37
PPYR_03734_EVM prediction Ppyr1.4_LG10.1044	PPYR_03734	91.5934114106338	-1.14977163650201	0.261592789706451	5.42519145813022e-06	2.93053675366269e-05
PPYR_03736_EVM prediction Ppyr1.4_LG10.1046	PPYR_03736	249.112231588528	-1.04157515193253	0.470304342934248	0.0143105946371622	0.0345003564478711
PPYR_03737_EVM prediction Ppyr1.4_LG10.1047	PPYR_03737	8634.58989194783	-3.10741146202384	0.518471258797859	3.78558667618801e-10	3.7318040083395e-09
PPYR_03749_EVM prediction Ppyr1.4_LG2.2	PPYR_03749	53.1293482334846	-1.88639145724171	0.867707006415941	0.00641920284109093	0.0173747345864787
PPYR_03750_EVM prediction Ppyr1.4_LG2.3	PPYR_03750	88.5940020123962	0.829205648458252	0.343458559295885	0.010207987314315	0.0259570991456737
PPYR_03757_EVM prediction Ppyr1.4_LG2.10	PPYR_03757	166.047834549192	-0.856445801725534	0.209422858219996	2.89860691883028e-05	0.000137475847030172
PPYR_03758_EVM prediction Ppyr1.4_LG2.11	PPYR_03758	32.8850536453117	2.96787667760089	1.01250834173901	0.000283132738640743	0.00109343913425249
PPYR_03770_EVM prediction Ppyr1.4_LG2.23	PPYR_03770	249.403291374381	-3.01774815562117	0.435328960869745	7.57211552512571e-13	1.01927329989339e-11
PPYR_03773_EVM prediction Ppyr1.4_LG2.26	PPYR_03773	483.204102577365	0.406189306847244	0.179610325990799	0.0206908000646144	0.047246501456635
PPYR_03775_EVM prediction Ppyr1.4_LG2.28	PPYR_03775	1810.92005408824	-1.93713672243511	0.291744481002909	8.88940413652573e-12	1.08075533930907e-10
PPYR_03776_EVM prediction Ppyr1.4_LG2.29	PPYR_03776	418.822900690939	-0.631856094571799	0.18359897097832	0.000476792392659542	0.00174986430725049
PPYR_03777_EVM prediction Ppyr1.4_LG2.30	PPYR_03777	26.4006213351911	5.30996622632245	1.43821186087759	9.72658889926292e-06	5.02493747370807e-05
PPYR_03781_EVM prediction Ppyr1.4_LG2.34	PPYR_03781	21.3358128826292	-1.93905763053714	0.474250933336894	9.70189395262188e-06	5.01424222843532e-05
PPYR_03782_EVM prediction Ppyr1.4_LG2.35	PPYR_03782	563.117038890504	-1.70343963686388	0.455797315430748	6.05282236904553e-05	0.000269374188989521
PPYR_03784_EVM prediction Ppyr1.4_LG2.37	PPYR_03784	19.5175113732669	-1.95797187198772	0.432431254676485	1.26330287560335e-06	7.60221409425133e-06
PPYR_03785_EVM prediction Ppyr1.4_LG2.38	PPYR_03785	25.1866537691629	-2.71617122458852	0.606533010232304	1.26278885160167e-06	7.60221409425133e-06
PPYR_03786_EVM prediction Ppyr1.4_LG2.39	PPYR_03786	563.117038890504	-1.70343963686388	0.455797315430748	6.05282236904553e-05	0.000269374188989521
PPYR_03788_EVM prediction Ppyr1.4_LG2.41	PPYR_03788	354.378418441531	0.890097710316677	0.292932442397582	0.00141231722607585	0.00458209559346075
PPYR_03793_EVM prediction Ppyr1.4_LG2.46	PPYR_03793	15.0569750470242	-2.86752415986964	0.657634124238191	2.17239649291578e-06	1.25844684292109e-05
PPYR_03794_EVM prediction Ppyr1.4_LG2.47	PPYR_03794	764.401047285002	0.954260951276357	0.26929404505409	0.000219023433571386	0.000865549182574901
PPYR_03799_EVM prediction Ppyr1.4_LG2.52	PPYR_03799	587.226431373983	1.4326995952456	0.319189852867409	2.07958749363631e-06	1.20802679614146e-05
PPYR_03800_EVM prediction Ppyr1.4_LG2.53	PPYR_03800	18.616033673968	-1.504072809287	0.584386952162715	0.00335677355381434	0.00981096557187671
PPYR_03801_EVM prediction Ppyr1.4_LG2.54	PPYR_03801	14098.6290213408	-1.97576343355099	0.356365484337597	8.07214043504133e-09	6.71822476631438e-08
PPYR_03802_EVM prediction Ppyr1.4_LG2.55	PPYR_03802	873.08098309257	1.2514412020218	0.405017688424733	0.00066167340258164	0.00234545759611143
PPYR_03805_EVM prediction Ppyr1.4_LG2.58	PPYR_03805	856.712592242365	-1.49760542279712	0.187792806039493	6.13388532509955e-16	1.09270164252376e-14
PPYR_03806_EVM prediction Ppyr1.4_LG2.59	PPYR_03806	5828.70512840516	-4.50641177220806	0.355779770640185	1.86812327285e-37	1.60696987559748e-35
PPYR_03813_EVM prediction Ppyr1.4_LG2.66	PPYR_03813	291.522298227487	0.636878603234948	0.253219291719043	0.00910274311791084	0.0234601581813754
PPYR_03814_EVM prediction Ppyr1.4_LG2.67	PPYR_03814	110.087632935529	-0.479495238056826	0.203276228725504	0.0156248965622732	0.0371935322072761
PPYR_03816_EVM prediction Ppyr1.4_LG2.69	PPYR_03816	737.223662102829	-1.26788134104764	0.245437854870386	1.13041716072027e-07	8.00728094838456e-07
PPYR_03818_EVM prediction Ppyr1.4_LG2.71	PPYR_03818	4.89350233055016	2.44747531446652	2.00371983221048	0.0110738988256381	0.0277876314387991
PPYR_03826_EVM prediction Ppyr1.4_LG2.79	PPYR_03826	8.5503217864123	-1.80523697632185	0.871674992397016	0.0082148992354463	0.0214939415620771
PPYR_03829_EVM prediction Ppyr1.4_LG2.82	PPYR_03829	243.391873797001	5.98845400952144	0.753681108056661	5.39860865414242e-17	1.06605544162539e-15
PPYR_03830_EVM prediction Ppyr1.4_LG2.83	PPYR_03830	108.883628263806	1.88437787044685	0.588658235682097	0.000202414969082659	0.00080706737096777
PPYR_03832_EVM prediction Ppyr1.4_LG2.85	PPYR_03832	70.2177872926028	1.92964893648044	0.618644210040865	0.000265717829201888	0.00103062082055173
PPYR_03833_EVM prediction Ppyr1.4_LG2.86	PPYR_03833	7.229765468862	0.603437326202693	1.2998049775948	0.00854836934938115	0.0222321330832218
PPYR_03849_EVM prediction Ppyr1.4_LG2.102	PPYR_03849	1071.60444023811	1.22582669568893	0.309249894552838	2.8789916570018e-05	0.000136700401588982
PPYR_03851_EVM prediction Ppyr1.4_LG2.104	PPYR_03851	51.2317096708282	-0.67689598878221	0.245421029956631	0.00449610676373194	0.0127148400913554
PPYR_03852_EVM prediction Ppyr1.4_LG2.105	PPYR_03852	43.8216832518532	-2.00212020128417	0.431962860993027	8.64036048315338e-07	5.32716187078661e-06
PPYR_03853_EVM prediction Ppyr1.4_LG2.106	PPYR_03853	15.3372736879915	-1.24805803977379	0.365146822438768	0.000274630639416905	0.00106289251169088
PPYR_03854_EVM prediction Ppyr1.4_LG2.107	PPYR_03854	700.701812984843	-1.43659960623937	0.174319667386426	7.25419114043908e-17	1.41467991510519e-15
PPYR_03858_EVM prediction Ppyr1.4_LG2.111	PPYR_03858	56.0901714345331	2.92557889190166	0.618113784146009	1.52747436664833e-07	1.06029992774552e-06
PPYR_03864_EVM prediction Ppyr1.4_LG2.117	PPYR_03864	2917.27783807879	1.19132523998946	0.608193508448791	0.0168619049908719	0.0396719117235595
PPYR_03866_EVM prediction Ppyr1.4_LG2.119	PPYR_03866	122.014882244167	-1.23474506004586	0.221743581223464	1.23601627533299e-08	9.9698962118863e-08
PPYR_03871_EVM prediction Ppyr1.4_LG2.124	PPYR_03871	834.860457121712	2.08683417088916	0.719376986271613	0.000386388240374751	0.00144941753610111
PPYR_03876_EVM prediction Ppyr1.4_LG2.129	PPYR_03876	94.5212352878948	1.76994414614851	0.636363926680307	0.000929521363154881	0.00316022165670334
PPYR_03877_EVM prediction Ppyr1.4_LG2.130	PPYR_03877	446.45567113524	1.32004344319191	0.490200115370299	0.00221117249396498	0.0068064008214966
PPYR_03878_EVM prediction Ppyr1.4_LG2.131	PPYR_03878	81.0871140848118	1.26612707190735	0.72142238723523	0.0220861699393005	0.0499514151391454
PPYR_03880_EVM prediction Ppyr1.4_LG2.133	PPYR_03880	15.1448373969213	3.13502214995617	1.05590848853445	0.000212069665582892	0.000841246269278964
PPYR_03881_EVM prediction Ppyr1.4_LG2.134	PPYR_03881	94.5212352878948	1.76994414614851	0.636363926680307	0.000929521363154881	0.00316022165670334
PPYR_03882_EVM prediction Ppyr1.4_LG2.135	PPYR_03882	171.716951672787	2.06116783988108	0.390961168107842	1.7942525505622e-08	1.41545337829841e-07
PPYR_03892_EVM prediction Ppyr1.4_LG2.145	PPYR_03892	1027.30784478979	-1.44441637507312	0.421546204350491	0.000244902875404094	0.000958770327992523
PPYR_03899_EVM prediction Ppyr1.4_LG2.152	PPYR_03899	296.397957551609	-1.2729348595887	0.243113529001105	7.56424905728553e-08	5.48178903118575e-07
PPYR_03904_EVM prediction Ppyr1.4_LG2.157	PPYR_03904	1202.54595959176	-2.56358668204425	0.2830543210431	2.88952792438604e-20	7.4978473558604e-19
PPYR_03905_EVM prediction Ppyr1.4_LG2.158	PPYR_03905	1380.41456365976	-0.746147060437138	0.246414593064869	0.00187011558460267	0.00586143789044794
PPYR_03906_EVM prediction Ppyr1.4_LG2.159	PPYR_03906	64.1319145411342	-2.72307229727497	0.302717829577095	4.15440073142057e-20	1.06697584429266e-18
PPYR_03911_EVM prediction Ppyr1.4_LG2.164	PPYR_03911	133.615474027409	-0.715049005825772	0.268413699200755	0.00576792745708952	0.0158130104635641
PPYR_03913_EVM prediction Ppyr1.4_LG2.166	PPYR_03913	220.361415212589	0.974882062375889	0.263666147749631	0.000111494477729386	0.000468627558836465
PPYR_03914_EVM prediction Ppyr1.4_LG2.167	PPYR_03914	35.8925465199365	4.90502823823823	2.20271891329061	8.42939340965056e-05	0.000363796398047427
PPYR_03915_EVM prediction Ppyr1.4_LG2.168	PPYR_03915	45.764812631556	2.39835846987099	0.699551116215029	6.29177707882083e-05	0.000278528122428308
PPYR_03921_EVM prediction Ppyr1.4_LG2.174	PPYR_03921	362.099510575576	2.78108130826747	0.333476862027056	8.66363933059284e-18	1.83176172311306e-16
PPYR_03928_EVM prediction Ppyr1.4_LG2.181	PPYR_03928	111.785991833397	-3.3274436906905	0.346161508753208	1.36346629351036e-22	4.31329299249286e-21
PPYR_03932_EVM prediction Ppyr1.4_LG2.185	PPYR_03932	1352.51766781004	2.16678042833045	0.29316639893205	1.96244873094394e-14	3.01300655402505e-13
PPYR_03933_EVM prediction Ppyr1.4_LG2.186	PPYR_03933	40.7454408999011	0.980546134842443	0.443357706011048	0.0134717215561918	0.0328399361460041
PPYR_03939_EVM prediction Ppyr1.4_LG2.192	PPYR_03939	446.82726393884	-1.07773616559134	0.205931850247089	9.63569485661321e-08	6.87193025009683e-07
PPYR_03940_EVM prediction Ppyr1.4_LG2.193	PPYR_03940	3525.51293183976	2.19371064851734	0.226046531042736	3.6722026707827e-23	1.21047751554751e-21
PPYR_03941_EVM prediction Ppyr1.4_LG2.194	PPYR_03941	316.607657499447	-0.664976426720666	0.131251345866472	3.13971718590837e-07	2.07644592616236e-06
PPYR_03951_EVM prediction Ppyr1.4_LG2.204	PPYR_03951	9.25496777921867	1.91591637718212	1.10353206193487	0.0105349450348324	0.0266599962830457
PPYR_03952_EVM prediction Ppyr1.4_LG2.205	PPYR_03952	40.8437785606419	0.660183045122175	0.278079516041695	0.012615652026027	0.0310240794585613
PPYR_03953_EVM prediction Ppyr1.4_LG2.206	PPYR_03953	40.415910804967	3.57883866075393	0.684589920284863	1.68829497426003e-08	1.3385919559174e-07
PPYR_03959_EVM prediction Ppyr1.4_LG2.212	PPYR_03959	1260.76860738135	-1.56433756176042	0.410376365334844	4.80670386947321e-05	0.000218169114191232
PPYR_03971_EVM prediction Ppyr1.4_LG2.224	PPYR_03971	681.841289788429	13.8473252305371	3.36339744329977	1.98815785818872e-11	2.31840989238553e-10
PPYR_03972_EVM prediction Ppyr1.4_LG2.225	PPYR_03972	153.526594534242	-0.925893632858216	0.270426393171388	0.000396914873114299	0.00148472917657349
PPYR_03973_EVM prediction Ppyr1.4_LG2.226	PPYR_03973	668.253349436691	-1.52970303696165	0.319455525383834	6.2154770342989e-07	3.92262191325426e-06
PPYR_03987_EVM prediction Ppyr1.4_LG2.240	PPYR_03987	1028.34323001595	8.17321831377951	0.720916038924102	2.90730219319468e-30	1.58751340192748e-28
PPYR_03989_EVM prediction Ppyr1.4_LG2.242	PPYR_03989	308.349535009751	-0.933782391563313	0.257717114270878	0.000181812310498527	0.000732322260279347
PPYR_03992_EVM prediction Ppyr1.4_LG2.245	PPYR_03992	147.814259716548	-1.01288798460058	0.28079141883613	0.000185771565656858	0.000746832616224226
PPYR_03994_EVM prediction Ppyr1.4_LG2.247	PPYR_03994	2988.20463668244	0.673449747850415	0.219773597119205	0.00163793738927952	0.00522102935836586
PPYR_03995_EVM prediction Ppyr1.4_LG2.248	PPYR_03995	122.330194061869	-0.794369873096579	0.212842030744757	0.00013382043362427	0.000554121604314939
PPYR_03997_EVM prediction Ppyr1.4_LG2.250	PPYR_03997	162.726003558166	-0.79383499144884	0.261055279197574	0.00160702501279868	0.00514338102337887
PPYR_03998_EVM prediction Ppyr1.4_LG2.251	PPYR_03998	137.436292518563	-1.41431472895785	0.23918596505568	1.31343689253394e-09	1.21200984080336e-08
PPYR_04000_EVM prediction Ppyr1.4_LG2.253	PPYR_04000	110.275346823452	0.776099362793407	0.265329868003514	0.00235316130596292	0.00717488537062109
PPYR_04001_EVM prediction Ppyr1.4_LG2.254	PPYR_04001	23.3973950695604	-2.8570368633106	0.507300768702565	2.67594372581935e-09	2.3633739277472e-08
PPYR_04002_EVM prediction Ppyr1.4_LG2.255	PPYR_04002	378.897873155688	-3.47016526478139	0.449987926995211	2.22882064910409e-15	3.73721742751646e-14
PPYR_04004_EVM prediction Ppyr1.4_LG2.257	PPYR_04004	72.4016395081147	-1.14760429603027	0.374494211796263	0.00106410185654957	0.0035552155404113
PPYR_04005_EVM prediction Ppyr1.4_LG2.258	PPYR_04005	3.22174005758597	-4.17449236327738	3.10447168969985	0.0157701744575096	0.0374683354165463
PPYR_04008_EVM prediction Ppyr1.4_LG2.261	PPYR_04008	68.1949431025361	-0.699415000138247	0.289235741182966	0.0116987015590389	0.0291169228854479
PPYR_04011_EVM prediction Ppyr1.4_LG2.264	PPYR_04011	637.595432518371	1.22384828637972	0.324297190432197	6.51480550427467e-05	0.000287489256248017
PPYR_04012_EVM prediction Ppyr1.4_LG2.265	PPYR_04012	9.8919598156779	5.26107640770365	2.92798645225526	0.000825810024064607	0.00285005443589651
PPYR_04018_EVM prediction Ppyr1.4_LG2.271	PPYR_04018	2704.78534904968	-1.39250580240879	0.231805787428227	7.78553939320024e-10	7.37951616899636e-09
PPYR_04019_EVM prediction Ppyr1.4_LG2.272	PPYR_04019	266.099971951242	1.5889300408601	0.562722048262445	0.00184685302781193	0.0058001068207777
PPYR_04021_EVM prediction Ppyr1.4_LG2.274	PPYR_04021	2828.17525150594	1.33119751302092	0.571351978167394	0.00560273540947884	0.0153937331016506
PPYR_04022_EVM prediction Ppyr1.4_LG2.275	PPYR_04022	2541.20178580592	1.37050854472442	0.61796031191058	0.00685894791543233	0.0184299372849625
PPYR_04027_EVM prediction Ppyr1.4_LG2.280	PPYR_04027	3.38863250414186	1.97943136690801	6.08925537118211	0.0119966214993562	0.0297170748344013
PPYR_04031_EVM prediction Ppyr1.4_LG2.284	PPYR_04031	149.651564689073	-2.52297695124948	0.294583894609102	1.97244886081986e-18	4.33835118091709e-17
PPYR_04034_EVM prediction Ppyr1.4_LG2.287	PPYR_04034	324.525553108552	-1.01878003006292	0.335525792398875	0.00135680602887145	0.00441912005098458
PPYR_04038_EVM prediction Ppyr1.4_LG2.291	PPYR_04038	673.196656257631	0.525368069138026	0.18104975846186	0.00312195187874174	0.00919957617201254
PPYR_04042_EVM prediction Ppyr1.4_LG2.295	PPYR_04042	1144.10438822355	-2.58856557185372	0.363790857789645	2.26751506287692e-13	3.19256969446987e-12
PPYR_04049_EVM prediction Ppyr1.4_LG2.302	PPYR_04049	110.788133275755	-1.63724852570912	0.450221604527061	8.66275530238048e-05	0.000372970667955422
PPYR_04053_EVM prediction Ppyr1.4_LG2.306	PPYR_04053	106.439406210418	3.77903076869847	0.871911833051673	2.12176617309222e-06	1.22968441937541e-05
PPYR_04057_EVM prediction Ppyr1.4_LG2.310	PPYR_04057	104.73381677984	-0.66052787233214	0.245408313146864	0.00545379109433376	0.0150404396912028
PPYR_04058_EVM prediction Ppyr1.4_LG2.311	PPYR_04058	89.1162225845774	1.79558794745735	0.33388539552625	1.53597296501706e-08	1.22633721981241e-07
PPYR_04059_EVM prediction Ppyr1.4_LG2.312	PPYR_04059	178.706552299923	-1.37077644105472	0.261331207407586	7.4722323099842e-08	5.41823126911614e-07
PPYR_04062_EVM prediction Ppyr1.4_LG2.315	PPYR_04062	729.025304749191	0.942582048121265	0.309402799475876	0.00128323078395398	0.00420127617718406
PPYR_04068_EVM prediction Ppyr1.4_LG2.321	PPYR_04068	86.3879843288389	-0.608617556447504	0.212410788013143	0.00327765082058596	0.00961021823109787
PPYR_04069_EVM prediction Ppyr1.4_LG2.322	PPYR_04069	35.7506775778495	-1.89756176536919	0.367377443811391	6.06309412788223e-08	4.47393649542144e-07
PPYR_04070_EVM prediction Ppyr1.4_LG2.323	PPYR_04070	151.658963165559	-0.747620477113953	0.320930508902835	0.0138825611871517	0.0336650098376981
PPYR_04072_EVM prediction Ppyr1.4_LG2.325	PPYR_04072	220.49074701093	-0.822948534063318	0.288966014501204	0.00302948863482768	0.00895864086762439
PPYR_04076_EVM prediction Ppyr1.4_LG2.329	PPYR_04076	1029.99393821273	-0.555690131691208	0.210588320166305	0.00686415091875705	0.018439972489555
PPYR_04077_EVM prediction Ppyr1.4_LG2.330	PPYR_04077	786.109283704673	1.54117574889524	0.269436688574262	2.81067022310458e-09	2.47020345220227e-08
PPYR_04080_EVM prediction Ppyr1.4_LG2.333	PPYR_04080	258.099082803271	-0.817580125838722	0.290088190462378	0.00332538584016822	0.00973574622642328
PPYR_04082_EVM prediction Ppyr1.4_LG2.335	PPYR_04082	787.425427686911	-1.76915909947649	0.290344348249583	3.80236094428322e-10	3.74246481969067e-09
PPYR_04085_EVM prediction Ppyr1.4_LG2.338	PPYR_04085	72.7950314093724	0.692548540421456	0.305392656563359	0.0170743305275039	0.0400890852673249
PPYR_04091_EVM prediction Ppyr1.4_LG2.344	PPYR_04091	103.113783073013	-3.76174872631445	0.461867832018946	6.69122329545753e-17	1.31099958451874e-15
PPYR_04092_EVM prediction Ppyr1.4_LG2.345	PPYR_04092	86.3879843288389	-0.608617556447504	0.212410788013143	0.00327765082058596	0.00961021823109787
PPYR_04094_EVM prediction Ppyr1.4_LG2.347	PPYR_04094	811.961936730202	-0.677017497229005	0.231778657400938	0.00287272243651755	0.00854536264335006
PPYR_04096_EVM prediction Ppyr1.4_LG2.349	PPYR_04096	761.861406663713	0.873264991861384	0.375838072597122	0.0117390358128905	0.0291995659025231
PPYR_04097_EVM prediction Ppyr1.4_LG2.350	PPYR_04097	625.463710705955	-0.836495778853795	0.334978469647765	0.00828337208556348	0.0216145584921238
PPYR_04099_EVM prediction Ppyr1.4_LG2.352	PPYR_04099	1344.59614682907	-0.67604674323661	0.28982992390622	0.0156330349668292	0.0372058529748735
PPYR_04100_EVM prediction Ppyr1.4_LG2.353	PPYR_04100	568.527506009434	-1.51931635743895	0.372518687591785	1.68122507210085e-05	8.34938388908954e-05
PPYR_04103_EVM prediction Ppyr1.4_LG2.356	PPYR_04103	58.6009999303334	1.38329080282638	0.332286736394001	1.14296238799967e-05	5.83514822393817e-05
PPYR_04105_EVM prediction Ppyr1.4_LG2.358	PPYR_04105	378.8698886447	-4.71291892483585	0.452911937440036	4.68903325604084e-26	1.89355526246357e-24
PPYR_04106_EVM prediction Ppyr1.4_LG2.359	PPYR_04106	11.7469174436628	-3.0908265319922	0.730919887071994	3.03910193119253e-06	1.70774412321463e-05
PPYR_04108_EVM prediction Ppyr1.4_LG2.361	PPYR_04108	1042.12206044303	3.44235785496831	0.722715714360811	6.92659188088564e-08	5.05174607619296e-07
PPYR_04110_EVM prediction Ppyr1.4_LG2.363	PPYR_04110	4.50280484897543	2.82584747948259	2.02328498055909	0.00704265391816957	0.0188434554721367
PPYR_04114_EVM prediction Ppyr1.4_LG2.367	PPYR_04114	88.5940020123962	0.829205648458252	0.343458559295885	0.010207987314315	0.0259570991456737
PPYR_04115_EVM prediction Ppyr1.4_LG2.368	PPYR_04115	16199.1012753048	-3.39475446183069	0.323245963138805	3.10765523060324e-26	1.27964072266053e-24
PPYR_04119_EVM prediction Ppyr1.4_LG2.372	PPYR_04119	393.469863950976	1.14701202645607	0.287056483794611	2.80691693730727e-05	0.000133581166410163
PPYR_04122_EVM prediction Ppyr1.4_LG2.375	PPYR_04122	907.371926460947	-2.95348553685796	0.376041651032868	7.5821782950435e-16	1.3374238371833e-14
PPYR_04124_EVM prediction Ppyr1.4_LG2.377	PPYR_04124	1865.81342050727	-1.62639281869896	0.303276532947211	2.4029946254709e-08	1.87565006223052e-07
PPYR_04126_EVM prediction Ppyr1.4_LG2.379	PPYR_04126	156.023474384786	1.58584000737321	0.765913011701204	0.00673710931221322	0.0181258260180132
PPYR_04129_EVM prediction Ppyr1.4_LG2.382	PPYR_04129	231.657956697793	3.79102210307461	0.77917211011938	4.00498123955007e-08	3.05024617268098e-07
PPYR_04130_EVM prediction Ppyr1.4_LG2.383	PPYR_04130	220.966700237469	7.34611555533754	1.58196056414118	5.69034469862622e-09	4.84180481504381e-08
PPYR_04134_EVM prediction Ppyr1.4_LG2.387	PPYR_04134	246.83914669671	0.737347186415636	0.31804746883398	0.0139149815971653	0.0337276837066935
PPYR_04141_EVM prediction Ppyr1.4_LG2.394	PPYR_04141	68.1949431025361	-0.699415000138247	0.289235741182966	0.0116987015590389	0.0291169228854479
PPYR_04149_EVM prediction Ppyr1.4_LG2.402	PPYR_04149	324.75969714014	-1.19736475536386	0.415866374824826	0.001891415947728	0.00592376381234812
PPYR_04151_EVM prediction Ppyr1.4_LG2.404	PPYR_04151	2222.18327835108	-1.05837551810526	0.433252743820924	0.00779956459578894	0.0205830493293787
PPYR_04158_EVM prediction Ppyr1.4_LG2.411	PPYR_04158	211.136691923726	0.656657159553956	0.226925425415096	0.00275815098645687	0.00823968083703896
PPYR_04162_EVM prediction Ppyr1.4_LG2.415	PPYR_04162	25.5658754610034	5.98884563285692	1.86598005252832	1.71990128205467e-05	8.53090055344574e-05
PPYR_04163_EVM prediction Ppyr1.4_LG2.416	PPYR_04163	1075.42375197354	-1.19288095495595	0.240352116761211	3.58805158545364e-07	2.35558493788355e-06
PPYR_04166_EVM prediction Ppyr1.4_LG2.419	PPYR_04166	80.7766366960123	-1.2060612070834	0.394588749689478	0.00105585396519805	0.00353141676402724
PPYR_04170_EVM prediction Ppyr1.4_LG2.423	PPYR_04170	101.799738997762	0.649974096259296	0.271462612824575	0.0121700767269387	0.0300637280907993
PPYR_04172_EVM prediction Ppyr1.4_LG2.425	PPYR_04172	138.841753704064	-0.923988191384554	0.283855890502487	0.000690576641160153	0.00243553834213153
PPYR_04173_EVM prediction Ppyr1.4_LG2.426	PPYR_04173	62.6692158872507	1.37678371334727	0.661576265995432	0.0103260702726086	0.0262149012641382
PPYR_04174_EVM prediction Ppyr1.4_LG2.427	PPYR_04174	203.508350321694	1.5666496087924	0.640482175719792	0.00293182206829991	0.00869910151087243
PPYR_04176_EVM prediction Ppyr1.4_LG2.429	PPYR_04176	330.71933837026	1.12079019905367	0.529142533234556	0.0132185808853992	0.0323106573257548
PPYR_04179_EVM prediction Ppyr1.4_LG2.432	PPYR_04179	623.384789309989	7.39157084525467	0.459179425980328	2.18544959266608e-59	5.71813779881111e-57
PPYR_04185_EVM prediction Ppyr1.4_LG2.438	PPYR_04185	104.489137217205	11.3571943592071	3.11031921477341	9.6105690401295e-12	1.16280478395941e-10
PPYR_04187_EVM prediction Ppyr1.4_LG2.440	PPYR_04187	53.5783657860404	-1.56263999618283	0.255943256201524	3.99929892447988e-10	3.91787794013594e-09
PPYR_04188_EVM prediction Ppyr1.4_LG2.441	PPYR_04188	1115.90669791339	2.12084579428652	0.254030885784832	9.58484717498815e-18	2.01297818847285e-16
PPYR_04192_EVM prediction Ppyr1.4_LG2.445	PPYR_04192	42.083207684338	9.52412821279501	2.76643809354151	2.59422684554967e-09	2.29281456391684e-08
PPYR_04193_EVM prediction Ppyr1.4_LG2.446	PPYR_04193	30.0941666166281	8.65146853361652	3.46922663013058	3.59409689245011e-05	0.000167302679289403
PPYR_04195_EVM prediction Ppyr1.4_LG2.448	PPYR_04195	104.489137217205	11.3571943592071	3.11031921477341	9.6105690401295e-12	1.16280478395941e-10
PPYR_04198_EVM prediction Ppyr1.4_LG2.451	PPYR_04198	282.207095068695	2.79026251306846	0.277449699353449	6.07368430070129e-25	2.27022027180082e-23
PPYR_04203_EVM prediction Ppyr1.4_LG2.456	PPYR_04203	354.766448269232	0.794235080429871	0.25380783015663	0.00114675183089718	0.00380001484016826
PPYR_04205_EVM prediction Ppyr1.4_LG2.458	PPYR_04205	31.8413754364541	1.72380231304006	0.747001785444226	0.00337926744959469	0.00986752380829102
PPYR_04206_EVM prediction Ppyr1.4_LG2.459	PPYR_04206	25.1849497253495	-1.59513818437781	0.58247857030815	0.00174476985874159	0.00551398204729129
PPYR_04208_EVM prediction Ppyr1.4_LG2.461	PPYR_04208	13.6688202518531	2.13797032529307	0.781425723178409	0.00161171447481855	0.0051557621215604
PPYR_04209_EVM prediction Ppyr1.4_LG2.462	PPYR_04209	162.182358274751	2.15015562879554	0.379554354896048	2.55910177106456e-09	2.26336331991548e-08
PPYR_04211_EVM prediction Ppyr1.4_LG2.464	PPYR_04211	1432.02308601338	-2.67661461042622	0.455561473698799	8.54260110885529e-10	8.05454409355207e-09
PPYR_04214_EVM prediction Ppyr1.4_LG2.467	PPYR_04214	280.113898443666	-1.49492452616978	0.286720110406967	6.75971334578588e-08	4.93864106513815e-07
PPYR_04216_EVM prediction Ppyr1.4_LG2.469	PPYR_04216	1261.02728903445	1.2185923825144	0.315189385079686	4.35792711379551e-05	0.00019945775008075
PPYR_04219_EVM prediction Ppyr1.4_LG2.472	PPYR_04219	23.4612579983298	2.83006810802671	0.867257029406636	0.000211344143255759	0.000839427923829561
PPYR_04220_EVM prediction Ppyr1.4_LG2.473	PPYR_04220	367.267490993579	-0.939937157056185	0.209299964241532	4.69988303145905e-06	2.56745676346647e-05
PPYR_04221_EVM prediction Ppyr1.4_LG2.474	PPYR_04221	3203.47930059827	-0.949323080645559	0.397611163109725	0.0101082285370042	0.0257346933298674
PPYR_04224_EVM prediction Ppyr1.4_LG2.477	PPYR_04224	69.4626538487275	-1.32247024818093	0.613168837472111	0.0116615098864859	0.0290531447459585
PPYR_04225_EVM prediction Ppyr1.4_LG2.478	PPYR_04225	360.038580406681	-0.639261813292901	0.286021940604806	0.0203776737727531	0.0466247412847525
PPYR_04230_EVM prediction Ppyr1.4_LG2.483	PPYR_04230	165.074651886871	1.63748845282431	0.283451787660034	1.94929951656348e-09	1.76250918851841e-08
PPYR_04231_EVM prediction Ppyr1.4_LG2.484	PPYR_04231	602.374854352152	1.48179081592453	0.333947634102394	2.48452780187351e-06	1.42610533198032e-05
PPYR_04235_EVM prediction Ppyr1.4_LG2.488	PPYR_04235	430.967604984521	-0.677623113406762	0.292132796388857	0.0152044999268222	0.0364136755493821
PPYR_04239_EVM prediction Ppyr1.4_LG2.492	PPYR_04239	740.992248691882	1.91532451467185	0.507695069695171	2.43994751028292e-05	0.000117627223446362
PPYR_04240_EVM prediction Ppyr1.4_LG2.493	PPYR_04240	173.520631137391	-1.4561280457692	0.248958220474962	1.95078400079964e-09	1.76258246518293e-08
PPYR_04241_EVM prediction Ppyr1.4_LG2.494	PPYR_04241	664.17847344051	0.488310973872746	0.195555405529237	0.00923540880027625	0.0237581931836685
PPYR_04242_EVM prediction Ppyr1.4_LG2.495	PPYR_04242	286.393175117666	-0.622272539404957	0.194290635410022	0.00112358988351174	0.00373027973115428
PPYR_04243_EVM prediction Ppyr1.4_LG2.496	PPYR_04243	180.377029877468	0.556592968711642	0.248549868140781	0.020372486982967	0.0466213673504159
PPYR_04244_EVM prediction Ppyr1.4_LG2.497	PPYR_04244	3.81399010607375	3.03010385294022	2.71930857867156	0.00975437392661559	0.0249450584696325
PPYR_04245_EVM prediction Ppyr1.4_LG2.498	PPYR_04245	37.2261638188349	7.49384109076219	1.75963143040935	1.63068179365379e-07	1.12835992542688e-06
PPYR_04246_EVM prediction Ppyr1.4_LG2.499	PPYR_04246	12.5725538024241	2.76134989700567	2.26242941488153	0.00709609936054152	0.0189610747817168
PPYR_04248_EVM prediction Ppyr1.4_LG2.501	PPYR_04248	540.885931132283	2.50397971877655	0.215539361833233	4.50797634705965e-32	2.7483337350836e-30
PPYR_04249_EVM prediction Ppyr1.4_LG2.502	PPYR_04249	177.365240904836	2.31898834248233	0.577323503849825	6.18397588274113e-06	3.29366213364486e-05
PPYR_04250_EVM prediction Ppyr1.4_LG2.503	PPYR_04250	332.264416554874	4.97990552165088	0.514810138202773	4.50020014994571e-23	1.47182327299917e-21
PPYR_04251_EVM prediction Ppyr1.4_LG2.504	PPYR_04251	63.519480648656	2.06470659522008	0.655660003449538	0.000222834573909578	0.000878674855174377
PPYR_04260_EVM prediction Ppyr1.4_LG2.513	PPYR_04260	422.066577695249	-3.7613642524017	0.309589839553018	1.22239339612488e-34	8.87401078724416e-33
PPYR_04263_EVM prediction Ppyr1.4_LG2.516	PPYR_04263	4069.25336581349	11.5218638602606	0.83787567580235	2.50803817231823e-44	3.08808347119065e-42
PPYR_04269_EVM prediction Ppyr1.4_LG2.522	PPYR_04269	78.7485284416741	4.12700879115236	1.1078159928229	1.85969851121322e-05	9.15201943664844e-05
PPYR_04274_EVM prediction Ppyr1.4_LG2.527	PPYR_04274	243.019727364133	3.58321444218517	1.0287047419995	1.55319507819075e-05	7.77154461633374e-05
PPYR_04279_EVM prediction Ppyr1.4_LG2.532	PPYR_04279	37.3366266188556	7.16363016044851	2.35600367737954	4.13497520710025e-08	3.13885852432096e-07
PPYR_04280_EVM prediction Ppyr1.4_LG2.533	PPYR_04280	1668.51383874831	4.13220728167854	0.476079725688196	1.64914277348079e-19	3.95259238399719e-18
PPYR_04284_EVM prediction Ppyr1.4_LG2.537	PPYR_04284	89.1581502145044	-1.74383793876868	0.36144334262091	3.25708701639856e-07	2.14954050651337e-06
PPYR_04286_EVM prediction Ppyr1.4_LG2.539	PPYR_04286	1027.50656533679	-0.85396615843518	0.2092872815512	2.86372986942566e-05	0.000136130141673417
PPYR_04292_EVM prediction Ppyr1.4_LG2.545	PPYR_04292	250.70456189498	1.49824260368729	1.01517758295108	0.0211114985359612	0.0480324837161478
PPYR_04297_EVM prediction Ppyr1.4_LG2.550	PPYR_04297	340.575792625124	-0.943174849074294	0.274448520816708	0.000364236253581072	0.00137494532874202
PPYR_04298_EVM prediction Ppyr1.4_LG2.551	PPYR_04298	181.645630079222	-2.07972813913493	0.423479318194181	2.175392704222e-07	1.47839594006083e-06
PPYR_04300_EVM prediction Ppyr1.4_LG2.553	PPYR_04300	1234.90287592357	0.938317168930531	0.406345893566916	0.0106949757167111	0.0269986331710903
PPYR_04304_EVM prediction Ppyr1.4_LG2.557	PPYR_04304	50.911109535898	6.40749861181611	0.920471488599492	8.43702113385831e-13	1.1296433733489e-11
PPYR_04305_EVM prediction Ppyr1.4_LG2.558	PPYR_04305	294.741126533271	3.37272392099959	0.547718407835534	4.21208636385203e-11	4.69384140582233e-10
PPYR_04306_EVM prediction Ppyr1.4_LG2.559	PPYR_04306	1184.99778842058	3.15976846201026	0.391355191628582	4.22299793743778e-17	8.4453234229747e-16
PPYR_04307_EVM prediction Ppyr1.4_LG2.560	PPYR_04307	302.82230693936	2.00741579917447	0.569452078739757	5.74485807977156e-05	0.000256760400796623
PPYR_04309_EVM prediction Ppyr1.4_LG2.562	PPYR_04309	15511.6851670013	3.50847308156955	0.530104464492946	1.59877345719154e-12	2.09811868849201e-11
PPYR_04311_EVM prediction Ppyr1.4_LG2.564	PPYR_04311	304.415518034117	2.61769256410992	0.37557148029951	3.24289585542467e-13	4.53031468835133e-12
PPYR_04315_EVM prediction Ppyr1.4_LG2.568	PPYR_04315	98.7249123020678	-0.759436601982095	0.335301561731599	0.0165068235239242	0.0389313045327632
PPYR_04317_EVM prediction Ppyr1.4_LG2.570	PPYR_04317	584.9800549715	-0.944804621430285	0.200087571999824	1.46980312257883e-06	8.76091951422285e-06
PPYR_04319_EVM prediction Ppyr1.4_LG2.572	PPYR_04319	467.369936211207	0.588433415001636	0.173710417847845	0.000575937280453313	0.00207611834248368
PPYR_04321_EVM prediction Ppyr1.4_LG2.574	PPYR_04321	1231.37746357542	-3.53016641690054	0.229608893892064	5.45831607931544e-54	1.12378674819873e-51
PPYR_04323_EVM prediction Ppyr1.4_LG2.576	PPYR_04323	256.934470183994	-1.60216015449954	0.364778784143474	3.84899360248441e-06	2.12949386139214e-05
PPYR_04325_EVM prediction Ppyr1.4_LG2.578	PPYR_04325	3482.06405939882	2.23762114514802	0.309954623829693	6.46401547245224e-14	9.49492050509096e-13
PPYR_04327_EVM prediction Ppyr1.4_LG2.580	PPYR_04327	2122.67856378818	-2.23277222054694	0.237645199912689	1.44709092647739e-21	4.15881348870242e-20
PPYR_04328_EVM prediction Ppyr1.4_LG2.581	PPYR_04328	36.1620323248286	-1.81765066675821	0.372514965089572	2.94375396191811e-07	1.95715225027684e-06
PPYR_04335_EVM prediction Ppyr1.4_LG2.588	PPYR_04335	4.6308369419259	4.55807247353986	2.98798596424515	0.00238196084519367	0.00725565031646551
PPYR_04336_EVM prediction Ppyr1.4_LG2.589	PPYR_04336	12.7599235880544	3.45470103533679	1.1462785722408	0.000166508501458565	0.000675882440148067
PPYR_04337_EVM prediction Ppyr1.4_LG2.590	PPYR_04337	2066.14404515331	4.41465799682763	0.374970007980119	2.50442255289136e-33	1.67303419371078e-31
PPYR_04342_EVM prediction Ppyr1.4_LG2.595	PPYR_04342	461.925331800705	-0.735891198649742	0.222376305403596	0.000705649738665961	0.00247895246654708
PPYR_04344_EVM prediction Ppyr1.4_LG2.597	PPYR_04344	459.980214996136	-3.07627698301119	0.638570699283664	2.57740561927746e-07	1.72730187686796e-06
PPYR_04347_EVM prediction Ppyr1.4_LG2.600	PPYR_04347	90.9266440946287	-5.1446220874146	0.466639739752427	3.47665655808905e-29	1.78217672298124e-27
PPYR_04350_EVM prediction Ppyr1.4_LG2.603	PPYR_04350	106.335173243493	1.17077414792463	0.377193355675683	0.000802846275583452	0.002782269971041
PPYR_04355_EVM prediction Ppyr1.4_LG2.608	PPYR_04355	1737.03313291474	-1.10168204507094	0.203911574435651	4.10491841513786e-08	3.11879433609899e-07
PPYR_04356_EVM prediction Ppyr1.4_LG2.609	PPYR_04356	1270.45835785217	1.94123707321012	0.277711648396584	4.58338205268201e-13	6.32557090105861e-12
PPYR_04357_EVM prediction Ppyr1.4_LG2.610	PPYR_04357	1051.52888294228	2.49319852162279	0.31107613308327	1.06110186755267e-16	2.04079300989187e-15
PPYR_04358_EVM prediction Ppyr1.4_LG2.611	PPYR_04358	18.9177534243896	2.57357515467567	0.714345975342144	7.39720664528946e-05	0.000322686760188226
PPYR_04363_EVM prediction Ppyr1.4_LG2.616	PPYR_04363	600.35050041513	4.37753874022996	0.927354995218665	6.94398437675926e-07	4.35177144649299e-06
PPYR_04367_EVM prediction Ppyr1.4_LG2.620	PPYR_04367	62.2987801362299	4.17454182337409	0.787943991758064	4.05625755229283e-09	3.4868267350613e-08
PPYR_04370_EVM prediction Ppyr1.4_LG2.623	PPYR_04370	2244.69184354939	-0.717585534617924	0.234429357177378	0.00178171696335489	0.00561379411509636
PPYR_04371_EVM prediction Ppyr1.4_LG2.624	PPYR_04371	485.243980230251	0.782975307850007	0.230675701123548	0.000439934983900595	0.0016255202891461
PPYR_04373_EVM prediction Ppyr1.4_LG2.626	PPYR_04373	1524.00778040552	1.30660817332874	0.270593723405462	4.78056196608362e-07	3.06791403842842e-06
PPYR_04376_EVM prediction Ppyr1.4_LG2.629	PPYR_04376	56.6260791521592	-1.32935935237744	0.653431802853658	0.0136360714836517	0.033163327219826
PPYR_04386_EVM prediction Ppyr1.4_LG2.639	PPYR_04386	172.634743078655	1.79711423156084	0.578155609438511	0.000415016711027927	0.00154343940592234
PPYR_04388_EVM prediction Ppyr1.4_LG2.641	PPYR_04388	22.1568364645345	-1.94346972601733	1.25643471009702	0.0132245579468145	0.0323151440280705
PPYR_04390_EVM prediction Ppyr1.4_LG2.643	PPYR_04390	564.977158459309	-0.891673987387491	0.208185176960942	1.23112687514736e-05	6.24716057574774e-05
PPYR_04394_EVM prediction Ppyr1.4_LG2.647	PPYR_04394	304.387479529429	-0.708499395343607	0.301312623161076	0.0136994525074619	0.0332916842185012
PPYR_04396_EVM prediction Ppyr1.4_LG2.649	PPYR_04396	247.09966050631	-0.638132508783875	0.231725316600847	0.00467871295416044	0.0131571777857817
PPYR_04397_EVM prediction Ppyr1.4_LG2.650	PPYR_04397	628.31703987227	-2.53381750065347	0.200548901758382	4.43029863061716e-37	3.75946760148114e-35
PPYR_04399_EVM prediction Ppyr1.4_LG2.652	PPYR_04399	598.774055283423	-0.821837979303534	0.176344236878517	2.21392881632922e-06	1.28132405549671e-05
PPYR_04401_EVM prediction Ppyr1.4_LG2.654	PPYR_04401	51.6740442741742	1.81131978860304	0.448685003966429	1.23436957352923e-05	6.26108540951277e-05
PPYR_04404_EVM prediction Ppyr1.4_LG2.657	PPYR_04404	76.0967080438627	1.98796040649472	1.06560767166082	0.012078280760614	0.0298781028309141
PPYR_04407_EVM prediction Ppyr1.4_LG2.660	PPYR_04407	806.181329118698	-3.14403208422845	0.211015717913856	7.10489435843898e-51	1.22233381161144e-48
PPYR_04408_EVM prediction Ppyr1.4_LG2.661	PPYR_04408	348.924043965636	-0.68657940301059	0.147605048711999	2.70242288978479e-06	1.53991511219633e-05
PPYR_04413_EVM prediction Ppyr1.4_LG2.666	PPYR_04413	556.711342353213	11.5093150803393	1.55863620429927	1.91191947425305e-18	4.21259590827089e-17
PPYR_04414_EVM prediction Ppyr1.4_LG2.667	PPYR_04414	2752.56611226516	10.0608779254595	1.18579142740302	1.99225574810828e-19	4.73877650388103e-18
PPYR_04416_EVM prediction Ppyr1.4_LG2.669	PPYR_04416	82.9238843848264	2.81216730238577	0.97018995865057	0.000542267114727707	0.00196433016840648
PPYR_04421_EVM prediction Ppyr1.4_LG2.674	PPYR_04421	27.6719865424624	-1.10525413375618	0.48377700496294	0.0114839460278017	0.02868474108257
PPYR_04424_EVM prediction Ppyr1.4_LG2.677	PPYR_04424	3246.40133375129	3.14050162715971	0.228024216744567	2.43575550945552e-44	3.0287775686388e-42
PPYR_04426_EVM prediction Ppyr1.4_LG2.679	PPYR_04426	229.457786577506	-1.1440321638673	0.232832357771769	4.79976040946478e-07	3.07395160542928e-06
PPYR_04427_EVM prediction Ppyr1.4_LG2.680	PPYR_04427	646.326998929394	5.0176862841065	0.411131289005611	4.72112578849655e-36	3.70578867360801e-34
PPYR_04430_EVM prediction Ppyr1.4_LG2.683	PPYR_04430	123.749473484516	2.3485681006037	0.837427683824501	0.00113480802026136	0.00376142885364541
PPYR_04440_EVM prediction Ppyr1.4_LG2.693	PPYR_04440	826.083522502436	1.31790860112625	0.305882276213179	6.11789055519597e-06	3.26400116748964e-05
PPYR_04444_EVM prediction Ppyr1.4_LG2.697	PPYR_04444	59.4474591513626	-1.09774083433964	0.345814702476708	0.00072301980029436	0.00253147635123972
PPYR_04447_EVM prediction Ppyr1.4_LG2.700	PPYR_04447	1584.57134593559	-1.08303953961408	0.224214614092443	7.724010317747e-07	4.80941227469432e-06
PPYR_04449_EVM prediction Ppyr1.4_LG2.702	PPYR_04449	2434.49967824207	1.94514658197092	0.45849407258738	3.32033019547831e-06	1.85168858459201e-05
PPYR_04451_EVM prediction Ppyr1.4_LG2.704	PPYR_04451	175.174816275482	-1.17755590835219	0.27812149323484	1.24185946082003e-05	6.29653329367733e-05
PPYR_04452_EVM prediction Ppyr1.4_LG2.705	PPYR_04452	118.402602443636	-0.801207618269063	0.372862764015842	0.0200529358151509	0.0459654719661399
PPYR_04454_EVM prediction Ppyr1.4_LG2.707	PPYR_04454	34.8753648016546	-1.95073623927468	0.410446880100303	5.26015353983769e-07	3.35682257656613e-06
PPYR_04457_EVM prediction Ppyr1.4_LG2.710	PPYR_04457	5108.74705161134	-4.16956593774526	0.225501180863255	4.8680222886168e-77	3.39652732904102e-74
PPYR_04458_EVM prediction Ppyr1.4_LG2.711	PPYR_04458	765.895348443619	2.59766502786213	0.463926867237219	1.84788018755208e-09	1.67563373830084e-08
PPYR_04459_EVM prediction Ppyr1.4_LG2.712	PPYR_04459	18552.995781046	1.75877426122466	0.368924104239035	3.75610818187786e-07	2.45309218180988e-06
PPYR_04461_EVM prediction Ppyr1.4_LG2.714	PPYR_04461	2015.51005476889	10.0680017523497	0.702486549765182	3.17833548779775e-45	4.11512529806721e-43
PPYR_04462_EVM prediction Ppyr1.4_LG2.715	PPYR_04462	800.197731256494	3.12778045949112	0.466459785962258	1.87936090074071e-12	2.4560763321959e-11
PPYR_04471_EVM prediction Ppyr1.4_LG2.724	PPYR_04471	50.6763983917307	2.42882270503344	1.36492498419864	0.00539125509342175	0.0149039781462214
PPYR_04474_EVM prediction Ppyr1.4_LG2.727	PPYR_04474	68.1231543668251	1.06416183509712	0.436963951019859	0.00723006212999662	0.019254103115061
PPYR_04476_EVM prediction Ppyr1.4_LG2.729	PPYR_04476	610.851950490214	1.711453001223	0.418317829851482	8.79308120077653e-06	4.58605925251464e-05
PPYR_04478_EVM prediction Ppyr1.4_LG2.731	PPYR_04478	368.152163217918	3.84717605660932	0.48269056316697	1.04287742624285e-16	2.00881864972147e-15
PPYR_04479_EVM prediction Ppyr1.4_LG2.732	PPYR_04479	3947.76997321472	4.50034268061832	0.253698505801002	9.0826277484425e-72	4.75286341219539e-69
PPYR_04480_EVM prediction Ppyr1.4_LG2.733	PPYR_04480	338.37537927996	1.15482477709255	0.355775027356351	0.000486311778469991	0.00178115766281849
PPYR_04481_EVM prediction Ppyr1.4_LG2.734	PPYR_04481	182.409627131565	2.37317391579088	0.496580813898566	2.04370809872985e-07	1.39494184847545e-06
PPYR_04482_EVM prediction Ppyr1.4_LG2.735	PPYR_04482	975.465404463467	1.83047467561383	0.338670445082947	1.21509642637171e-08	9.83272939355819e-08
PPYR_04484_EVM prediction Ppyr1.4_LG2.737	PPYR_04484	838.583980975238	-1.17195567383324	0.201600478687709	3.19440481212326e-09	2.78988386894687e-08
PPYR_04490_EVM prediction Ppyr1.4_LG2.743	PPYR_04490	7522.07618185286	-4.16060224097641	0.374047388995554	1.87512479094148e-29	9.93657900820002e-28
PPYR_04503_EVM prediction Ppyr1.4_LG2.756	PPYR_04503	69.0510889900257	-0.959359976602446	0.286226041457927	0.000483332045575549	0.00177179426747908
PPYR_04505_EVM prediction Ppyr1.4_LG2.758	PPYR_04505	140.418020100467	-0.944423551254172	0.444637728220982	0.0183355474498652	0.0425570394424057
PPYR_04506_EVM prediction Ppyr1.4_LG2.759	PPYR_04506	653.487886328064	1.89054613997457	0.253482529318988	1.6540970195343e-14	2.55835030398169e-13
PPYR_04508_EVM prediction Ppyr1.4_LG2.761	PPYR_04508	153.655806886898	1.580778043284	0.746967147645863	0.00788272705802436	0.0207719616285623
PPYR_04513_EVM prediction Ppyr1.4_LG2.766	PPYR_04513	117.956385447336	1.13315606315512	0.283081961570827	3.2162547223053e-05	0.000151284430926713
PPYR_04526_CYP6NJ3	PPYR_04526	210.037519784646	1.53985419883894	0.503736618863723	0.000535197647167153	0.00194208241859933
PPYR_04530_EVM prediction Ppyr1.4_LG2.783	PPYR_04530	11.6495239552802	2.44695933258688	2.27469745486952	0.015835480998906	0.037573740008551
PPYR_04532_EVM prediction Ppyr1.4_LG2.785	PPYR_04532	280.47345928834	5.34267135128522	0.696942610935059	2.96386658541847e-16	5.386859688317e-15
PPYR_04533_EVM prediction Ppyr1.4_LG2.786	PPYR_04533	1078.14998206797	-1.87826773648355	0.386940991191927	3.412956319639e-07	2.24650515819425e-06
PPYR_04534_EVM prediction Ppyr1.4_LG2.787	PPYR_04534	1052.44654182177	-1.87409450082932	0.410738984677658	1.57481842542733e-06	9.35136860753753e-06
PPYR_04535_EVM prediction Ppyr1.4_LG2.788	PPYR_04535	89.4806071376772	-1.86722195368573	0.343701495183431	1.41467511436562e-08	1.13309341590037e-07
PPYR_04536_EVM prediction Ppyr1.4_LG2.789	PPYR_04536	221.284630615777	-0.731833615409366	0.25060119615359	0.00254710122534985	0.00768782607285959
PPYR_04540_EVM prediction Ppyr1.4_LG2.793	PPYR_04540	10.6667192173298	2.30847504193689	0.770918997784265	0.000547535265666069	0.00198227022239843
PPYR_04541_EVM prediction Ppyr1.4_LG2.794	PPYR_04541	576.392025715763	2.31002599391745	0.337302541375334	8.88207478737921e-13	1.18418234877596e-11
PPYR_04542_EVM prediction Ppyr1.4_LG2.795	PPYR_04542	1.72962031783839	-3.26950238159218	1.62496622508034	0.00297737803921686	0.00882073032241284
PPYR_04557_EVM prediction Ppyr1.4_LG2.810	PPYR_04557	107.541621247349	-0.87157790220277	0.229783094894298	0.000101109284783803	0.00042841818744932
PPYR_04558_EVM prediction Ppyr1.4_LG2.811	PPYR_04558	384.003308497992	1.26520284215943	0.23764982580578	3.72222661882209e-08	2.84871688639772e-07
PPYR_04559_EVM prediction Ppyr1.4_LG2.812	PPYR_04559	46.2761589470132	2.31399117416665	0.425760078072129	1.23206914391577e-08	9.95138506806575e-08
PPYR_04564_EVM prediction Ppyr1.4_LG2.817	PPYR_04564	853.252274522877	1.04142894715571	0.251657355466519	1.65344737265979e-05	8.22727636815937e-05
PPYR_04565_EVM prediction Ppyr1.4_LG2.818	PPYR_04565	592.603330128328	-0.901020301663116	0.339739754117465	0.0049766535406401	0.013892374264703
PPYR_04567_EVM prediction Ppyr1.4_LG2.820	PPYR_04567	171.699538418833	-2.41120375121095	0.619621027252703	1.92443950522438e-05	9.44841115954376e-05
PPYR_04571_EVM prediction Ppyr1.4_LG2.824	PPYR_04571	501.317676926482	3.06153823301064	0.423236178898371	2.95603849938316e-14	4.48910368969203e-13
PPYR_04572_EVM prediction Ppyr1.4_LG2.825	PPYR_04572	221.389577328204	-1.27304338260987	0.238225257230444	4.03173463580759e-08	3.06876092673379e-07
PPYR_04575_EVM prediction Ppyr1.4_LG2.828	PPYR_04575	276.44634021625	-0.882164603883731	0.286147552749422	0.00136978337485929	0.00445907449581592
PPYR_04576_EVM prediction Ppyr1.4_LG2.829	PPYR_04576	412.887411950177	1.08587988325932	0.130795574334495	8.22804452338415e-17	1.59715627773078e-15
PPYR_04577_EVM prediction Ppyr1.4_LG2.830	PPYR_04577	179.147326259834	-0.476036875693019	0.202282349149472	0.0162576890320053	0.038430324967618
PPYR_04579_EVM prediction Ppyr1.4_LG2.832	PPYR_04579	784.801465121021	-1.54552746589112	0.197596950792622	2.02605943422974e-15	3.41547388382433e-14
PPYR_04580_EVM prediction Ppyr1.4_LG2.833	PPYR_04580	368.256828221693	1.37982541176747	0.268333801002112	9.21835795597514e-08	6.59301580689589e-07
PPYR_04584_EVM prediction Ppyr1.4_LG2.837	PPYR_04584	1619.23009580298	4.82992741774585	0.536041123045017	5.33336672639372e-21	1.47536900257222e-19
PPYR_04587_CYP347V1	PPYR_04587	363.191055559582	4.5611034178378	1.256918937195	1.19685034731734e-05	6.09045523174977e-05
PPYR_04588_EVM prediction Ppyr1.4_LG2.841	PPYR_04588	576.791642448603	1.6487282081054	0.724549388509282	0.00396057240257394	0.0113641372638625
PPYR_04589_EVM prediction Ppyr1.4_LG2.842	PPYR_04589	49872.2569865195	13.58851483292	1.01070701475351	6.00980788291768e-43	6.79974569383452e-41
PPYR_04590_EVM prediction Ppyr1.4_LG2.843	PPYR_04590	759.891501338727	4.1840313603699	0.511528152912067	9.31417416514284e-18	1.95940893366883e-16
PPYR_04591_EVM prediction Ppyr1.4_LG2.844	PPYR_04591	449.395518396019	-1.18321160751313	0.220604997503252	4.28968435347856e-08	3.24543046959863e-07
PPYR_04594_EVM prediction Ppyr1.4_LG2.847	PPYR_04594	1263.90509583546	3.06836730892387	0.346836516554884	5.89067655762162e-20	1.4975912325338e-18
PPYR_04595_EVM prediction Ppyr1.4_LG2.848	PPYR_04595	74.9231364314126	1.48433718839109	0.329451126570539	1.85561804845848e-06	1.08703565494432e-05
PPYR_04596_EVM prediction Ppyr1.4_LG2.849	PPYR_04596	1110.27839355281	-1.22796821068211	0.176081802827004	1.50382161682978e-12	1.97557486252775e-11
PPYR_04597_EVM prediction Ppyr1.4_LG2.850	PPYR_04597	445.266978899345	-1.06798014218062	0.232190507005656	2.4048433488766e-06	1.38226213357168e-05
PPYR_04599_EVM prediction Ppyr1.4_LG2.852	PPYR_04599	238.385985272373	4.80459474000795	2.00860363222499	1.47735454253399e-05	7.41274298828783e-05
PPYR_04600_EVM prediction Ppyr1.4_LG2.853	PPYR_04600	10.8258822166357	3.9409709731578	1.52073055457755	0.000354705279974066	0.00134057887787971
PPYR_04602_EVM prediction Ppyr1.4_LG2.855	PPYR_04602	1183.91224440134	4.02917461384169	0.511479565824678	1.31381454358396e-16	2.48871747403784e-15
PPYR_04603_EVM prediction Ppyr1.4_LG2.856	PPYR_04603	799.356443039291	2.57201832359326	0.48231450943769	7.67926887800137e-09	6.41249586694277e-08
PPYR_04605_EVM prediction Ppyr1.4_LG2.858	PPYR_04605	41.0078575928163	-1.64353207013877	0.77163122809218	0.00891495461331443	0.0230281602197894
PPYR_04609_EVM prediction Ppyr1.4_LG2.862	PPYR_04609	626.650789545129	1.39611036182451	0.360089684155766	3.2913545777364e-05	0.000154469813683825
PPYR_04610_EVM prediction Ppyr1.4_LG2.863	PPYR_04610	60.8413750319522	-0.934213419510003	0.285412115763008	0.000681009237482937	0.00240584951154661
PPYR_04616_EVM prediction Ppyr1.4_LG2.869	PPYR_04616	281.280733725241	-0.668120198778336	0.204468982661523	0.000860131186409344	0.0029538932376579
PPYR_04617_EVM prediction Ppyr1.4_LG2.870	PPYR_04617	197.198023743938	-1.11716566603611	0.163232249956183	4.60603790312314e-12	5.78720901820204e-11
PPYR_04618_EVM prediction Ppyr1.4_LG2.871	PPYR_04618	31.1219101932574	0.959716885721292	0.406177713492626	0.00928318637811113	0.0238566682469199
PPYR_04621_EVM prediction Ppyr1.4_LG2.874	PPYR_04621	584.133380103786	-2.75465403300257	0.362573267848315	6.21885294613962e-15	1.00518113449894e-13
PPYR_04623_EVM prediction Ppyr1.4_LG2.876	PPYR_04623	837.261789297243	1.39236762428825	0.164466278854988	8.61926337478919e-18	1.82545242367584e-16
PPYR_04624_EVM prediction Ppyr1.4_LG2.877	PPYR_04624	657.206141703585	-1.07187156764512	0.379813709439415	0.00242169636524165	0.0073641851455375
PPYR_04626_EVM prediction Ppyr1.4_LG2.879	PPYR_04626	563.392441112168	-1.43373087436129	0.187137102476468	7.69717518977884e-15	1.22832049820117e-13
PPYR_04627_EVM prediction Ppyr1.4_LG2.880	PPYR_04627	614.021070310034	-0.516099427374021	0.232472865812333	0.0209681356333651	0.0477495585529342
PPYR_04630_EVM prediction Ppyr1.4_LG2.883	PPYR_04630	122.583328358837	-0.852917082268378	0.265046129061853	0.000896612537488502	0.00306076565868935
PPYR_04631_EVM prediction Ppyr1.4_LG2.884	PPYR_04631	112.953975389963	-1.36432175411551	0.303029284679015	3.04554640204597e-06	1.70983537162697e-05
PPYR_04633_EVM prediction Ppyr1.4_LG2.886	PPYR_04633	620.634013798375	-0.990121767640836	0.239619370986845	2.13312241588429e-05	0.000103836761322057
PPYR_04634_EVM prediction Ppyr1.4_LG2.887	PPYR_04634	342.814457553229	0.80800327386339	0.278561382554154	0.00247497183129331	0.00750257572512978
PPYR_04636_EVM prediction Ppyr1.4_LG2.889	PPYR_04636	261.98770003145	0.963572961184653	0.415751241385596	0.0104337777239745	0.0264402369724366
PPYR_04638_EVM prediction Ppyr1.4_LG2.891	PPYR_04638	75.912029238524	1.15979591556826	0.511501594569675	0.00887206031600305	0.0229362300347226
PPYR_04646_EVM prediction Ppyr1.4_LG2.899	PPYR_04646	64.542338039165	-0.981173345840848	0.200516185626263	6.45018699188452e-07	4.05647964101541e-06
PPYR_04647_EVM prediction Ppyr1.4_LG2.900	PPYR_04647	732.681230766148	-1.32663157119522	0.223347744248379	1.12247516408625e-09	1.04346155335005e-08
PPYR_04652_EVM prediction Ppyr1.4_LG2.905	PPYR_04652	184.595979564843	-1.63210242992588	0.297420815547142	1.4109536431047e-08	1.13083387388334e-07
PPYR_04653_EVM prediction Ppyr1.4_LG2.906	PPYR_04653	1489.33711304078	1.67721814053413	0.305063354593358	8.3208666622553e-09	6.90236224645075e-08
PPYR_04654_EVM prediction Ppyr1.4_LG2.907	PPYR_04654	169.740186079494	-0.703241780774461	0.24102868665688	0.00283397867982529	0.00845012778725684
PPYR_04663_EVM prediction Ppyr1.4_LG2.916	PPYR_04663	216.252957315145	-0.39659461794954	0.140202181037662	0.00426021030663598	0.0121026677778971
PPYR_04665_EVM prediction Ppyr1.4_LG2.918	PPYR_04665	13.2142137071275	3.79632875372087	1.326806119169	0.000154167659966899	0.000629451118831041
PPYR_04666_EVM prediction Ppyr1.4_LG2.919	PPYR_04666	668.810571289253	1.61819682991921	0.290387682909768	6.43649307053315e-09	5.43983287165719e-08
PPYR_04670_EVM prediction Ppyr1.4_LG2.923	PPYR_04670	283.666288389445	-0.786014790657377	0.185847043945736	1.62558181092189e-05	8.12079632592206e-05
PPYR_04672_EVM prediction Ppyr1.4_LG2.925	PPYR_04672	151.442882221777	2.73687251054855	0.668284287610034	7.78053570847196e-06	4.0885250193598e-05
PPYR_04674_EVM prediction Ppyr1.4_LG2.927	PPYR_04674	98.5339339390239	-1.12645133653718	0.26133591095173	9.17596587929422e-06	4.76399154518628e-05
PPYR_04676_EVM prediction Ppyr1.4_LG2.929	PPYR_04676	181.480432960857	1.11761234918258	0.27531978451572	2.23266928467423e-05	0.000108262909444879
PPYR_04677_EVM prediction Ppyr1.4_LG2.930	PPYR_04677	501.712820592829	0.729832697149914	0.168265472629717	1.03595616458019e-05	5.33001780866965e-05
PPYR_04678_EVM prediction Ppyr1.4_LG2.931	PPYR_04678	6674.21376338119	0.642411119179523	0.207220001782169	0.00149067632216463	0.00480496343353591
PPYR_04679_EVM prediction Ppyr1.4_LG2.932	PPYR_04679	38.9001582031689	-0.867265658983929	0.333798775927292	0.00536237236210181	0.0148306616374448
PPYR_04681_EVM prediction Ppyr1.4_LG2.934	PPYR_04681	673.098094490928	-1.39660721088062	0.301685205097775	1.54765407433913e-06	9.20311909073159e-06
PPYR_04683_EVM prediction Ppyr1.4_LG2.936	PPYR_04683	614.20971894483	-6.45661413946159	0.526865359086961	4.00646631333707e-35	2.99507204935716e-33
PPYR_04684_EVM prediction Ppyr1.4_LG2.937	PPYR_04684	212.194327589283	-1.16116146463838	0.200718868766403	3.83477280479147e-09	3.30775492138572e-08
PPYR_04685_EVM prediction Ppyr1.4_LG2.938	PPYR_04685	260.304068323835	-1.05011587440177	0.180221466071056	3.20466414315611e-09	2.79689902528822e-08
PPYR_04686_EVM prediction Ppyr1.4_LG2.939	PPYR_04686	171.389334276641	-0.825509651116603	0.271553290888023	0.00162348219856489	0.00518484097889987
PPYR_04693_EVM prediction Ppyr1.4_LG2.946	PPYR_04693	22.6856707275364	-1.75102864681543	0.289676804120276	3.85555716366956e-10	3.7859220030122e-09
PPYR_04705_EVM prediction Ppyr1.4_LG2.958	PPYR_04705	309.906984372938	-2.06833736565544	0.230943575674149	9.5348120930926e-20	2.36655543630731e-18
PPYR_04709_EVM prediction Ppyr1.4_LG2.962	PPYR_04709	658.508316190905	-0.503897672533517	0.200028263344041	0.0102141032889362	0.0259673933614878
PPYR_04716_EVM prediction Ppyr1.4_LG2.969	PPYR_04716	602.995059192889	5.83786600992687	0.494126888849767	8.3954547192537e-34	5.79332504500589e-32
PPYR_04723_EVM prediction Ppyr1.4_LG2.976	PPYR_04723	229.457786577506	-1.1440321638673	0.232832357771769	4.79976040946478e-07	3.07395160542928e-06
PPYR_04725_EVM prediction Ppyr1.4_LG2.978	PPYR_04725	329.337642994538	2.2670720985155	0.450754909512221	5.8856385548929e-08	4.35322347531802e-07
PPYR_04727_EVM prediction Ppyr1.4_LG2.980	PPYR_04727	66.9732386181815	3.97960077102698	2.03235603601869	0.000402581126780346	0.00150119250927386
PPYR_04733_EVM prediction Ppyr1.4_LG2.986	PPYR_04733	291.830219691837	-0.857797555858065	0.161416178124305	7.81973606042219e-08	5.64089978074913e-07
PPYR_04734_EVM prediction Ppyr1.4_LG2.987	PPYR_04734	72.6709903016584	2.05710850770965	0.44732458356722	5.78033959523039e-07	3.66457773732955e-06
PPYR_04736_EVM prediction Ppyr1.4_LG2.989	PPYR_04736	430.601546714873	1.67286793530282	0.558923513511936	0.000519829202191771	0.00189178062889784
PPYR_04740_EVM prediction Ppyr1.4_LG2.993	PPYR_04740	150.386772892376	3.13819561506303	0.689403122854023	6.68062231336542e-07	4.19300028153705e-06
PPYR_04742_EVM prediction Ppyr1.4_LG2.995	PPYR_04742	32.3592343497241	2.64494206254878	0.92590283751272	0.00111150320955574	0.00369588795573486
PPYR_04746_EVM prediction Ppyr1.4_LG2.999	PPYR_04746	16.2082014502194	3.88321710079654	1.93272278168963	0.0014614732391662	0.00472570607896198
PPYR_04753_EVM prediction Ppyr1.4_LG2.1006	PPYR_04753	140.888501238096	5.40057734203281	0.866381961364457	8.70580956970381e-11	9.32903262678414e-10
PPYR_04762_EVM prediction Ppyr1.4_LG2.1015	PPYR_04762	89.9565111660876	4.43325024857892	2.32422485351206	0.000582891595459408	0.00209998151100824
PPYR_04768_EVM prediction Ppyr1.4_LG2.1021	PPYR_04768	342.854292798373	-3.46115478646498	0.29671057777819	3.39149663660019e-32	2.08793167936577e-30
PPYR_04769_EVM prediction Ppyr1.4_LG2.1022	PPYR_04769	434.00946576564	-3.24980611989251	0.325903992191329	3.62592617875736e-24	1.27557442238134e-22
PPYR_04770_EVM prediction Ppyr1.4_LG2.1023	PPYR_04770	5714.43048785335	-2.95817623043272	0.26249038159697	3.71545039745609e-30	2.01130782507117e-28
PPYR_04771_EVM prediction Ppyr1.4_LG2.1024	PPYR_04771	337.132847491702	-1.29637865326708	0.291144119946243	3.83638883169803e-06	2.12345559000862e-05
PPYR_04775_EVM prediction Ppyr1.4_LG2.1028	PPYR_04775	385.291511109866	-0.419436731016768	0.179400526258936	0.0173575530643538	0.0406856119699925
PPYR_04777_EVM prediction Ppyr1.4_LG2.1030	PPYR_04777	389.983326444405	2.07076425520669	0.255358215080152	7.12321475091793e-17	1.39129788579748e-15
PPYR_04791_EVM prediction Ppyr1.4_LG2.1044	PPYR_04791	256.861738146145	-0.693052763835669	0.248564961739274	0.00408697663976678	0.0116788030987101
PPYR_04792_EVM prediction Ppyr1.4_LG2.1045	PPYR_04792	366.374973754761	-1.56257224653459	0.245880468358584	7.46592923560321e-11	8.06924313854912e-10
PPYR_04807_EVM prediction Ppyr1.4_LG2.1060	PPYR_04807	287.510709141964	1.68041467698732	0.304700924365239	8.44811010055311e-09	6.99405502655547e-08
PPYR_04808_EVM prediction Ppyr1.4_LG2.1061	PPYR_04808	6975.87743074238	9.78354897634379	0.58043425105789	6.98047785160889e-65	2.65660064661685e-62
PPYR_04814_EVM prediction Ppyr1.4_LG2.1067	PPYR_04814	76.6947316033969	2.39939328925929	0.656375837889623	2.27059222373418e-05	0.000109932026745866
PPYR_04816_EVM prediction Ppyr1.4_LG2.1069	PPYR_04816	100.474093895391	3.9954955363843	0.493566869488855	4.33737266050125e-17	8.6465179751167e-16
PPYR_04820_EVM prediction Ppyr1.4_LG2.1073	PPYR_04820	1915.84058088168	-6.53075843971586	0.521648298648937	1.59917883828931e-36	1.28744147628688e-34
PPYR_04828_EVM prediction Ppyr1.4_LG2.1081	PPYR_04828	121.367772181997	0.843617853578195	0.267906082230279	0.00101869624999394	0.00342721837762492
PPYR_04830_EVM prediction Ppyr1.4_LG2.1083	PPYR_04830	150.971575191923	-1.0775807835555	0.476981019578215	0.0122330194472829	0.0301954581836529
PPYR_04835_EVM prediction Ppyr1.4_LG2.1088	PPYR_04835	94.4856837492187	0.917292596190055	0.437397026628356	0.0207167572831704	0.0472799845028779
PPYR_04838_EVM prediction Ppyr1.4_LG2.1091	PPYR_04838	15.1945569022431	0.593527875867027	1.28388255454578	0.0140533231970053	0.0339676070113914
PPYR_04839_EVM prediction Ppyr1.4_LG2.1092	PPYR_04839	2980.84240998657	-3.45967312059931	0.567092067211208	1.95768531344642e-10	1.99242867516803e-09
PPYR_04842_EVM prediction Ppyr1.4_LG2.1095	PPYR_04842	568.074937308684	1.75065999972089	0.359298455319742	2.19815247496876e-07	1.49224848287203e-06
PPYR_04845_EVM prediction Ppyr1.4_LG2.1098	PPYR_04845	9.63827676258897	2.96097281356492	1.46505085383404	0.00262712006257424	0.0078933016425526
PPYR_04847_EVM prediction Ppyr1.4_LG2.1100	PPYR_04847	11.9308524945238	-2.01389067285579	0.93418865254386	0.00587230181457715	0.016043123447743
PPYR_04850_EVM prediction Ppyr1.4_LG2.1103	PPYR_04850	1280.82626215032	-0.699370059035534	0.201564505021582	0.000397338543073772	0.00148472917657349
PPYR_04857_EVM prediction Ppyr1.4_LG2.1110	PPYR_04857	387.132151963778	4.20583342708414	0.778545553291502	3.10946890686183e-09	2.72517934412266e-08
PPYR_04860_EVM prediction Ppyr1.4_LG2.1113	PPYR_04860	50.7900529735499	2.69742242830687	0.883613137108172	0.000152808436881359	0.000624917342492019
PPYR_04865_EVM prediction Ppyr1.4_LG2.1118	PPYR_04865	4087.72914852214	-3.47337703509903	0.315420880522837	6.35290926276719e-29	3.20426455546559e-27
PPYR_04866_EVM prediction Ppyr1.4_LG2.1119	PPYR_04866	13.491345661497	-3.12939472678873	0.979801077625214	0.000205524451509151	0.000818902787596264
PPYR_04867_EVM prediction Ppyr1.4_LG2.1120	PPYR_04867	895.529007998578	1.40908080308173	0.473277258879858	0.000798538175282569	0.00276963295867821
PPYR_04868_EVM prediction Ppyr1.4_LG2.1121	PPYR_04868	616.644386039976	1.44769088945786	0.188318497044145	5.09126269176658e-15	8.27181994125439e-14
PPYR_04871_EVM prediction Ppyr1.4_LG2.1124	PPYR_04871	268.618798830881	1.60041811069417	0.345168320599505	9.24541754091393e-07	5.67662705988534e-06
PPYR_04882_EVM prediction Ppyr1.4_LG2.1135	PPYR_04882	112.9833392313	1.90696115588562	0.659437114263282	0.000532029298833278	0.00193114334221016
PPYR_04892_EVM prediction Ppyr1.4_LG2.1145	PPYR_04892	59.0490049758532	-1.06056059427876	0.365233250040107	0.00204339233000756	0.00634123159687792
PPYR_04894_EVM prediction Ppyr1.4_LG2.1147	PPYR_04894	141.576823007207	2.03731605409395	0.46813915040719	1.85572453555269e-06	1.08703565494432e-05
PPYR_04898_EVM prediction Ppyr1.4_LG2.1151	PPYR_04898	122.24970336773	3.76173314598888	0.70041389703287	8.48478886610456e-09	7.01979337084369e-08
PPYR_04899_LanSCR	PPYR_04899	152209.9620726	12.770477983404	0.94653459978413	6.91367727511385e-44	8.26941646649094e-42
PPYR_04900_EVM prediction Ppyr1.4_LG2.1153	PPYR_04900	39.2272496829282	3.658659552932	1.15579982857851	7.75948108219312e-05	0.000336852135884077
PPYR_04902_EVM prediction Ppyr1.4_LG2.1155	PPYR_04902	212.87880687401	-1.54215157306984	0.255748747475	6.51592371208544e-10	6.22537022594772e-09
PPYR_04904_EVM prediction Ppyr1.4_LG2.1157	PPYR_04904	30.0614183939602	-2.01465266332973	0.615066997142868	0.000238757553593556	0.000936160749956984
PPYR_04906_EVM prediction Ppyr1.4_LG2.1159	PPYR_04906	140.704607215277	-1.09942176020581	0.291621679404628	8.96404288256635e-05	0.000384230083829866
PPYR_04909_EVM prediction Ppyr1.4_LG2.1162	PPYR_04909	140.704607215277	-1.09942176020581	0.291621679404628	8.96404288256635e-05	0.000384230083829866
PPYR_04910_EVM prediction Ppyr1.4_LG2.1163	PPYR_04910	511.694075780513	0.583560771210639	0.252516450844787	0.0168111875487103	0.0395822467986977
PPYR_04913_EVM prediction Ppyr1.4_LG2.1166	PPYR_04913	1436.11903199987	-3.41709134437043	0.353681235372575	8.47310486569969e-23	2.73557131126793e-21
PPYR_04914_EVM prediction Ppyr1.4_LG2.1167	PPYR_04914	211.581267896903	-1.25450134381504	0.193463813270293	4.43250632030035e-11	4.93509280821384e-10
PPYR_04915_EVM prediction Ppyr1.4_LG2.1168	PPYR_04915	116.00486287479	-2.38462068156864	0.217300465337137	9.11454322250355e-29	4.54244239410405e-27
PPYR_04917_EVM prediction Ppyr1.4_LG2.1170	PPYR_04917	2554.0369964789	-1.32165284787135	0.203725158278056	3.98604695951681e-11	4.46971105040818e-10
PPYR_04920_EVM prediction Ppyr1.4_LG2.1173	PPYR_04920	64.435608020264	0.749763509591629	0.269414137242019	0.0035934997543655	0.010422809102789
PPYR_04922_EVM prediction Ppyr1.4_LG2.1175	PPYR_04922	4415.63712658751	1.21850540237425	0.554805630128644	0.00968847850488222	0.0247866371038533
PPYR_04923_EVM prediction Ppyr1.4_LG2.1176	PPYR_04923	474.239867727055	-1.33878567039929	0.232191872667904	3.58735648456847e-09	3.11574067010342e-08
PPYR_04924_EVM prediction Ppyr1.4_LG2.1177	PPYR_04924	878.053635561278	-1.51814871484299	0.23044007644179	1.69499336063101e-11	1.98947865571634e-10
PPYR_04927_EVM prediction Ppyr1.4_LG2.1180	PPYR_04927	76.0967080438627	1.98796040649472	1.06560767166082	0.012078280760614	0.0298781028309141
PPYR_04928_EVM prediction Ppyr1.4_LG2.1181	PPYR_04928	12.2910589550181	7.31319151089361	3.10654419321306	6.64979196017887e-05	0.000292931382770559
PPYR_04930_EVM prediction Ppyr1.4_LG2.1183	PPYR_04930	660.591639723013	0.831575897202664	0.288312450098816	0.00213429863840443	0.00659563400583691
PPYR_04933_EVM prediction Ppyr1.4_LG2.1186	PPYR_04933	38.3576317557519	5.87154259380797	1.25322026970421	1.20079309662986e-07	8.47709977547748e-07
PPYR_04934_EVM prediction Ppyr1.4_LG2.1187	PPYR_04934	411.22339426863	2.52229228251337	1.07971279312017	0.00332638642070088	0.00973574622642328
PPYR_04936_EVM prediction Ppyr1.4_LG2.1189	PPYR_04936	237.432015319096	-1.60154460512678	0.246066643902653	2.64108046166983e-11	3.04026851678382e-10
PPYR_04939_EVM prediction Ppyr1.4_LG2.1192	PPYR_04939	300.365875302689	1.33654232500375	0.392322846419051	0.000212422023021186	0.000841845436138553
PPYR_04941_EVM prediction Ppyr1.4_LG2.1194	PPYR_04941	1943.30806321272	3.05195403289001	0.438568133864033	2.14450958951857e-13	3.02616808255772e-12
PPYR_04942_EVM prediction Ppyr1.4_LG2.1195	PPYR_04942	1243.13643066376	1.23826866000976	0.31956409927558	4.10541884410662e-05	0.000189141435301303
PPYR_04945_EVM prediction Ppyr1.4_LG2.1198	PPYR_04945	97.2881518238632	0.743374189048855	0.23253419029569	0.000891675776738948	0.00304888540159664
PPYR_04947_EVM prediction Ppyr1.4_LG2.1200	PPYR_04947	181.628729108144	1.34226716837579	0.264479728497607	1.30705744059231e-07	9.17570396668463e-07
PPYR_04948_EVM prediction Ppyr1.4_LG2.1201	PPYR_04948	577.44484654045	-0.583703533139167	0.177039477732739	0.000813897900073153	0.00281435675303379
PPYR_04949_EVM prediction Ppyr1.4_LG2.1202	PPYR_04949	247.61498083662	-0.985122788711916	0.327229953774115	0.00159051918538181	0.00509314901815659
PPYR_04956_EVM prediction Ppyr1.4_LG2.1209	PPYR_04956	453.2741229041	0.691744908978534	0.228682269608162	0.00193869418021895	0.00605071078761674
PPYR_04960_EVM prediction Ppyr1.4_LG2.1213	PPYR_04960	133.196812768007	1.12238965394683	0.367780190480952	0.0010685599076635	0.00356821161402444
PPYR_04961_EVM prediction Ppyr1.4_LG2.1214	PPYR_04961	800.261475371598	0.685052734560618	0.305519799600691	0.0183160697707593	0.042519689510345
PPYR_04962_EVM prediction Ppyr1.4_LG2.1215	PPYR_04962	724.57138170344	1.02104082714757	0.305078794817869	0.000404707728047277	0.00150849998509384
PPYR_04963_EVM prediction Ppyr1.4_LG2.1216	PPYR_04963	165.175754779849	1.75730922296677	0.303985449461864	1.5993337720171e-09	1.45591886149779e-08
PPYR_04964_EVM prediction Ppyr1.4_LG2.1217	PPYR_04964	1103.11899662419	4.00097816920783	0.376274397477123	5.50532448502891e-28	2.61899129573781e-26
PPYR_04969_EVM prediction Ppyr1.4_LG2.1222	PPYR_04969	2947.52377595876	-2.12635932450976	0.240279027680401	2.30019079954794e-19	5.45058419840049e-18
PPYR_04970_EVM prediction Ppyr1.4_LG2.1223	PPYR_04970	174.439535611947	-0.921363168428428	0.277013982187661	0.000571734759082881	0.00206215302680124
PPYR_04973_EVM prediction Ppyr1.4_LG2.1226	PPYR_04973	518.137002287391	-0.934532713758937	0.227039447811469	2.61020562359192e-05	0.000124882180673108
PPYR_04975_EVM prediction Ppyr1.4_LG2.1228	PPYR_04975	2966.07845108285	1.79593511263749	0.298956522257192	3.69900445756701e-10	3.65505877124973e-09
PPYR_04979_EVM prediction Ppyr1.4_LG2.1232	PPYR_04979	2365.66768955873	2.05751369844443	0.334063327744874	1.06094882355035e-10	1.11970220798058e-09
PPYR_04980_EVM prediction Ppyr1.4_LG2.1233	PPYR_04980	115.617226978421	1.58418584575866	0.859708034119973	0.0105604141793271	0.0267126367931861
PPYR_04983_EVM prediction Ppyr1.4_LG2.1236	PPYR_04983	277.226829259682	2.9675416997919	0.872757624653437	4.61344871840506e-05	0.000210157063672286
PPYR_04984_CYP314A1	PPYR_04984	65.5328335431822	0.96536861601618	0.423069137789043	0.0122665647110232	0.0302663627123263
PPYR_04985_EVM prediction Ppyr1.4_LG2.1238	PPYR_04985	5.28841289122799	2.29429550187681	1.39864116286133	0.00743818745519107	0.0197330368081421
PPYR_04986_EVM prediction Ppyr1.4_LG2.1239	PPYR_04986	213.031809895812	-0.768293325748717	0.226522979231536	0.00051645643483699	0.00188114163721513
PPYR_04987_EVM prediction Ppyr1.4_LG2.1240	PPYR_04987	42.8087710839512	-0.862386377969458	0.374795028381388	0.0138430049002616	0.0335820549627941
PPYR_04988_EVM prediction Ppyr1.4_LG2.1241	PPYR_04988	138.095989448269	3.40165482975793	1.04232281706581	3.93913509942727e-05	0.000182215829516416
PPYR_04999_EVM prediction Ppyr1.4_LG2.1252	PPYR_04999	32.6517736963731	-2.66107600098002	1.58094149883395	0.00529830184179945	0.0146788937849694
PPYR_05002_EVM prediction Ppyr1.4_LG2.1255	PPYR_05002	52.192295792666	1.7420426193023	0.62585888473819	0.00102439689373663	0.00344178720932005
PPYR_05003_EVM prediction Ppyr1.4_LG2.1256	PPYR_05003	1016.91595900514	0.860626059180673	0.273481687657144	0.000934751034721478	0.00317542284151124
PPYR_05006_EVM prediction Ppyr1.4_LG2.1259	PPYR_05006	578.429349244789	0.809271816234275	0.189039440980308	1.21925472872845e-05	6.18941800246587e-05
PPYR_05013_EVM prediction Ppyr1.4_LG2.1266	PPYR_05013	246.418382876248	-1.35014398324743	0.294946528528157	2.00634637577865e-06	1.17144138230609e-05
PPYR_05016_EVM prediction Ppyr1.4_LG2.1269	PPYR_05016	1989.56803355135	-0.70595859797346	0.275295977149065	0.00792121179351162	0.0208558697934408
PPYR_05019_EVM prediction Ppyr1.4_LG2.1272	PPYR_05019	358.427740322237	1.75076275079276	0.571188084113946	0.000368009973085772	0.00138835603844524
PPYR_05022_EVM prediction Ppyr1.4_LG2.1275	PPYR_05022	804.314842752034	1.23319841989777	0.315433286207402	3.56119115404957e-05	0.00016601707388162
PPYR_05026_EVM prediction Ppyr1.4_LG2.1279	PPYR_05026	203.74814254833	-0.508204557718799	0.204490355289326	0.0118227447357479	0.0293558424547762
PPYR_05029_EVM prediction Ppyr1.4_LG2.1282	PPYR_05029	1469.39962259462	1.68628473182027	0.28033094045034	3.85554132187099e-10	3.7859220030122e-09
PPYR_05030_EVM prediction Ppyr1.4_LG2.1283	PPYR_05030	2975.60727964189	-1.68016337360633	0.247287143410644	3.72197820216735e-12	4.74858603937029e-11
PPYR_05032_EVM prediction Ppyr1.4_LG2.1285	PPYR_05032	1496.75093544257	-3.17434650563746	0.520576391858178	1.98060583500689e-10	2.01086731462018e-09
PPYR_05033_EVM prediction Ppyr1.4_LG2.1286	PPYR_05033	494.027852393134	0.580955348019766	0.261934946373224	0.0213869546529405	0.0485975689318401
PPYR_05034_EVM prediction Ppyr1.4_LG2.1287	PPYR_05034	438.25896306109	5.51477547147064	0.596743057206669	2.03775494595509e-21	5.81640099232955e-20
PPYR_05035_EVM prediction Ppyr1.4_LG2.1288	PPYR_05035	832.601679385484	-0.970991244288001	0.215761251565156	4.19279171021556e-06	2.30145415597016e-05
PPYR_05037_EVM prediction Ppyr1.4_LG2.1290	PPYR_05037	4675.41418553146	1.323835925552	0.458525065240305	0.00117240160398442	0.00387887032256068
PPYR_05042_EVM prediction Ppyr1.4_LG2.1295	PPYR_05042	411.053089604973	0.850918940554621	0.196384584999418	1.08091411438107e-05	5.53863743880532e-05
PPYR_05044_EVM prediction Ppyr1.4_LG2.1297	PPYR_05044	993.519206207385	-0.963260583130426	0.220242877066263	7.63451577905276e-06	4.01851985201692e-05
PPYR_05053_EVM prediction Ppyr1.4_LG2.1306	PPYR_05053	138.656655933587	4.99931879610846	0.947773112696375	5.07780025794296e-09	4.32646495519034e-08
PPYR_05058_EVM prediction Ppyr1.4_LG2.1311	PPYR_05058	122.02471507976	1.64699280452644	0.807015625322837	0.00593371503292654	0.016195667895176
PPYR_05060_EVM prediction Ppyr1.4_LG2.1313	PPYR_05060	35.4025255285522	2.30889585103387	0.794961703661369	0.000473649873664041	0.00173883915911917
PPYR_05061_EVM prediction Ppyr1.4_LG2.1314	PPYR_05061	1037.64596278918	1.86862433606289	1.37190903610897	0.0127734324928506	0.0313568292958777
PPYR_05063_EVM prediction Ppyr1.4_LG2.1316	PPYR_05063	140.017432184907	0.531536443080456	0.222492717632739	0.0137597355423522	0.0333929504688699
PPYR_05064_EVM prediction Ppyr1.4_LG2.1317	PPYR_05064	227.372209248978	0.871256538110838	0.297331048285652	0.00213140732002352	0.00658994203155476
PPYR_05066_EVM prediction Ppyr1.4_LG2.1319	PPYR_05066	18.3165881637976	1.65030932783105	1.26369113057725	0.0210631054869404	0.0479310639265237
PPYR_05067_EVM prediction Ppyr1.4_LG2.1320	PPYR_05067	127.611792955291	1.97610168674798	0.376239971557534	2.71266082418748e-08	2.10038885887612e-07
PPYR_05068_EVM prediction Ppyr1.4_LG2.1321	PPYR_05068	4252.49411197785	0.833306889046413	0.213153092514154	5.26172358308342e-05	0.000236852998136002
PPYR_05069_EVM prediction Ppyr1.4_LG2.1322	PPYR_05069	1030.80247666871	-1.02420201598721	0.267169161475858	7.37286315805111e-05	0.000321736582355677
PPYR_05070_EVM prediction Ppyr1.4_LG2.1323	PPYR_05070	2574.06347885178	5.36508577154365	0.530936985643363	1.47408660835506e-25	5.7853292857285e-24
PPYR_05073_EVM prediction Ppyr1.4_LG2.1326	PPYR_05073	148.910488553622	-3.61082783070461	0.583454041085714	1.03395885827658e-10	1.09767449713403e-09
PPYR_05074_EVM prediction Ppyr1.4_LG2.1327	PPYR_05074	620.94710194511	-1.72398854887255	0.138308741655325	3.76524829058599e-36	2.97407253342575e-34
PPYR_05079_EVM prediction Ppyr1.4_LG2.1332	PPYR_05079	38.0349364378162	-1.00353485193589	0.274409041506827	0.000156010314563748	0.000636560604485418
PPYR_05084_EVM prediction Ppyr1.4_LG2.1337	PPYR_05084	346.026566063102	-0.680782145710163	0.195538975762168	0.000388820132393356	0.00145593084160052
PPYR_05091_EVM prediction Ppyr1.4_LG2.1344	PPYR_05091	39.4944304803641	-0.857587663155234	0.339773933966439	0.00715472647313097	0.0190939672282303
PPYR_05094_EVM prediction Ppyr1.4_LG2.1347	PPYR_05094	811.579182905632	0.826223146225745	0.318121393175314	0.00582495334364494	0.0159380368285047
PPYR_05097_EVM prediction Ppyr1.4_LG2.1350	PPYR_05097	882.672662963501	-1.89349863301088	0.154243220659869	3.7131157037173e-35	2.79239641455003e-33
PPYR_05098_EVM prediction Ppyr1.4_LG2.1351	PPYR_05098	7295.05001388788	7.17167772129906	0.306334811969262	6.09603730893261e-122	1.91400331407212e-118
PPYR_05101_EVM prediction Ppyr1.4_LG2.1354	PPYR_05101	119.042304123544	1.19825604482934	0.226262290232713	5.61757488929e-08	4.17462266476882e-07
PPYR_05103_EVM prediction Ppyr1.4_LG2.1356	PPYR_05103	1044.06646647209	0.933433282883891	0.326458225709621	0.00234933144908817	0.00716842897694322
PPYR_05106_EVM prediction Ppyr1.4_LG2.1359	PPYR_05106	396.621142388604	-1.19314463442093	0.332259286774929	0.000146786728084552	0.000602055688443465
PPYR_05109_EVM prediction Ppyr1.4_LG2.1362	PPYR_05109	115.400269008838	3.87084943046898	2.03933359904252	0.000668118872562575	0.00236630144402521
PPYR_05110_EVM prediction Ppyr1.4_LG2.1363	PPYR_05110	274.952008547128	2.77350524332601	0.809920508073707	0.000148304956504448	0.000607340057705586
PPYR_05112_EVM prediction Ppyr1.4_LG2.1365	PPYR_05112	1090.43341701124	1.41283259790825	0.827612352203541	0.0179616118047608	0.0417874051143584
PPYR_05118_EVM prediction Ppyr1.4_LG2.1371	PPYR_05118	251.848727570822	2.50286796443031	0.546489836825195	4.72382977216282e-07	3.03771521293358e-06
PPYR_05119_EVM prediction Ppyr1.4_LG2.1372	PPYR_05119	77.3328781564129	-0.998108009082332	0.425835868609031	0.0108425790470951	0.0273163390676966
PPYR_05124_EVM prediction Ppyr1.4_LG2.1377	PPYR_05124	291.535856579849	5.51964141163774	0.767481967337719	9.78592270705328e-15	1.54592960097965e-13
PPYR_05126_EVM prediction Ppyr1.4_LG2.1379	PPYR_05126	54.3801750020347	2.36853633420107	0.547767101988295	2.10353848403656e-06	1.21988251210144e-05
PPYR_05128_EVM prediction Ppyr1.4_LG2.1381	PPYR_05128	514.521952758173	-1.82955816709316	0.233223374784482	1.37986965890239e-15	2.36745670029442e-14
PPYR_05129_EVM prediction Ppyr1.4_LG2.1382	PPYR_05129	737.210988586791	-0.613305237601165	0.233780556497375	0.00703379451202456	0.0188312567206388
PPYR_05130_EVM prediction Ppyr1.4_LG2.1383	PPYR_05130	5376.69520936371	-3.21370016327816	0.280462789371733	4.11376922888569e-31	2.41424428717642e-29
PPYR_05135_EVM prediction Ppyr1.4_LG2.1388	PPYR_05135	1260.67185497107	1.51253211634379	0.44265124533385	0.000164564939522451	0.000668209206421748
PPYR_05136_EVM prediction Ppyr1.4_LG2.1389	PPYR_05136	484.861821025758	-0.727114770909883	0.26996890789321	0.00513288009847368	0.0142650677487787
PPYR_05137_EVM prediction Ppyr1.4_LG2.1390	PPYR_05137	205.048037625196	0.962461312017694	0.329383653659845	0.00192671282945801	0.00602118290713433
PPYR_05141_EVM prediction Ppyr1.4_LG2.1394	PPYR_05141	256.23883427991	0.717248067882523	0.310171661085129	0.0140757946743256	0.0340088313418345
PPYR_05146_EVM prediction Ppyr1.4_LG2.1399	PPYR_05146	244.100901697342	-6.42373161580441	0.493036598438366	2.11141698374948e-39	2.00888529537195e-37
PPYR_05148_EVM prediction Ppyr1.4_LG2.1401	PPYR_05148	26.2593971663705	-0.344623058543801	0.774850102434575	0.000111478626962914	0.000468627558836465
PPYR_05150_EVM prediction Ppyr1.4_LG2.1403	PPYR_05150	64.2333579808155	-1.42019109135383	0.356327145162036	2.61184285651295e-05	0.000124912926256459
PPYR_05151_EVM prediction Ppyr1.4_LG2.1404	PPYR_05151	63.0594714844577	-0.841622795834464	0.386223518804216	0.0193266590245639	0.0444956023262141
PPYR_05154_EVM prediction Ppyr1.4_LG2.1407	PPYR_05154	103.765628953796	1.00834601180743	0.493061203443482	0.0190201046081584	0.0439024983962252
PPYR_05155_EVM prediction Ppyr1.4_LG2.1408	PPYR_05155	65.1919608381211	-1.18719271344705	0.313769441469703	7.53177309837183e-05	0.000327760008116604
PPYR_05158_EVM prediction Ppyr1.4_LG2.1411	PPYR_05158	135.526213306706	3.3567567366548	0.609563256668392	2.04380571954932e-09	1.84001118507669e-08
PPYR_05166_EVM prediction Ppyr1.4_LG2.1419	PPYR_05166	4016.47073168426	-3.52884954840949	0.229502449717402	4.57372451976301e-54	9.57356770728395e-52
PPYR_05185_EVM prediction Ppyr1.4_LG2.1438	PPYR_05185	484.459601451521	1.28772568749576	0.555812731871224	0.00767204772116487	0.0202891655780395
PPYR_05188_EVM prediction Ppyr1.4_LG2.1441	PPYR_05188	144.268305268714	1.21463683213163	0.47714454615366	0.00399201996001352	0.0114413004741693
PPYR_05193_EVM prediction Ppyr1.4_LG2.1446	PPYR_05193	1179.51339347324	9.10601923095657	0.843317172827325	3.32665862041955e-30	1.80863660666014e-28
PPYR_05194_EVM prediction Ppyr1.4_LG2.1447	PPYR_05194	99.7768562121061	-3.95525569733845	0.563884509262013	3.92913224398768e-13	5.4525935748333e-12
PPYR_05195_EVM prediction Ppyr1.4_LG2.1448	PPYR_05195	23.6192799178194	4.16668058596265	1.11734522523143	2.4504203555979e-05	0.000118001645881725
PPYR_05196_EVM prediction Ppyr1.4_LG2.1449	PPYR_05196	1257.74226287221	9.81603001625659	0.724219971623795	5.03696833807003e-42	5.50080742241926e-40
PPYR_05199_EVM prediction Ppyr1.4_LG2.1452	PPYR_05199	15.951824317571	2.97970490276311	1.09635953374448	0.000485514702138535	0.00177927608525178
PPYR_05202_EVM prediction Ppyr1.4_LG2.1455	PPYR_05202	493.137557338483	-1.4157433608488	0.237706418990941	1.45769625678483e-09	1.33824614685385e-08
PPYR_05208_EVM prediction Ppyr1.4_LG2.1461	PPYR_05208	583.926808077248	1.55592157912257	0.718010103993806	0.0055337189975721	0.015237442861326
PPYR_05210_EVM prediction Ppyr1.4_LG2.1463	PPYR_05210	144.871558971567	1.23697299249522	0.290791830288226	9.66043431792447e-06	4.99487009464032e-05
PPYR_05211_EVM prediction Ppyr1.4_LG2.1464	PPYR_05211	1250.10702613802	-1.16323438455531	0.251528187472658	1.95227028340034e-06	1.14146007864175e-05
PPYR_05218_EVM prediction Ppyr1.4_LG2.1471	PPYR_05218	556.913488707424	-0.783448305657008	0.28532835594099	0.00416764287679425	0.0118741894032802
PPYR_05219_EVM prediction Ppyr1.4_LG2.1472	PPYR_05219	242.069129549915	3.13841993848732	0.449339914802602	1.73507935047569e-13	2.48187489323738e-12
PPYR_05220_EVM prediction Ppyr1.4_LG3a.1	PPYR_05220	431.506644690352	-0.694243565919466	0.176649565477574	6.14411150112508e-05	0.000273146535726123
PPYR_05222_EVM prediction Ppyr1.4_LG3a.3	PPYR_05222	1597.11663334694	1.72072001459113	0.314276740488671	8.30947474446654e-09	6.89746816363221e-08
PPYR_05223_EVM prediction Ppyr1.4_LG3a.4	PPYR_05223	817.629185803222	0.786959377247796	0.22438254461144	0.000297234669979601	0.00113980417070879
PPYR_05225_EVM prediction Ppyr1.4_LG3a.6	PPYR_05225	62.7117459992754	2.33390357370272	0.961395104514376	0.00170334137524435	0.00540072313347484
PPYR_05228_EVM prediction Ppyr1.4_LG3a.9	PPYR_05228	30.6297537498351	1.63383882178585	0.886234975652786	0.0109535452616849	0.027529632767961
PPYR_05229_EVM prediction Ppyr1.4_LG3a.10	PPYR_05229	64.4269157078572	3.41587882679355	2.84880534315961	0.00249195969594153	0.00754678606735706
PPYR_05231_EVM prediction Ppyr1.4_LG3a.12	PPYR_05231	44.8973641586266	-0.790682486836133	0.341287734359379	0.013518768068939	0.0329418331738076
PPYR_05232_EVM prediction Ppyr1.4_LG3a.13	PPYR_05232	591.489849005277	3.3180771906419	0.343841157190952	2.05176389601201e-23	6.88986705080612e-22
PPYR_05234_EVM prediction Ppyr1.4_LG3a.15	PPYR_05234	168.744015064699	0.932868699583552	0.274195262319112	0.000371686374080033	0.0014013837202255
PPYR_05237_EVM prediction Ppyr1.4_LG3a.18	PPYR_05237	102.684829840876	1.23791507275976	0.342934034029164	0.000116229141921398	0.000487386241532832
PPYR_05238_EVM prediction Ppyr1.4_LG3a.19	PPYR_05238	591.934260891147	-3.10984772384879	0.533410975168201	1.10218509834525e-09	1.02611880282565e-08
PPYR_05240_EVM prediction Ppyr1.4_LG3a.21	PPYR_05240	1406.32100307577	-1.73957101050404	0.246059866057681	5.08784889332286e-13	6.97579631563775e-12
PPYR_05241_EVM prediction Ppyr1.4_LG3a.22	PPYR_05241	355.149417248441	2.34601445045678	0.366016509228977	1.63369786889212e-11	1.92112467560076e-10
PPYR_05242_EVM prediction Ppyr1.4_LG3a.23	PPYR_05242	125.677239965882	-1.19207906233669	0.267617998140613	3.99786051574418e-06	2.20408824483017e-05
PPYR_05243_EVM prediction Ppyr1.4_LG3a.24	PPYR_05243	18.4568955087197	-3.25783775142807	1.02500916559447	0.000196543346659872	0.000787113485555271
PPYR_05244_EVM prediction Ppyr1.4_LG3a.25	PPYR_05244	51.9750839755225	3.25392903943014	0.527790941129649	1.58355085932612e-10	1.63416723436949e-09
PPYR_05246_EVM prediction Ppyr1.4_LG3a.27	PPYR_05246	404.042890956748	-1.31347603736114	0.203656022584624	5.14339838836599e-11	5.68126124533759e-10
PPYR_05247_EVM prediction Ppyr1.4_LG3a.28	PPYR_05247	1119.67521518229	-0.854169735089406	0.175501187784106	7.45889098301985e-07	4.65125182997747e-06
PPYR_05249_EVM prediction Ppyr1.4_LG3a.30	PPYR_05249	277.952595549134	-1.80242073698601	0.372242226120883	4.00532547913062e-07	2.60771812817011e-06
PPYR_05250_EVM prediction Ppyr1.4_LG3a.31	PPYR_05250	277.952595549134	-1.80242073698601	0.372242226120883	4.00532547913062e-07	2.60771812817011e-06
PPYR_05252_EVM prediction Ppyr1.4_LG3a.33	PPYR_05252	320.523961615751	-1.08436418305602	0.199258588801791	2.92314375232602e-08	2.25779596466559e-07
PPYR_05255_EVM prediction Ppyr1.4_LG3a.36	PPYR_05255	1394.91840039258	-10.3891923217837	1.22983953014893	3.19170267345395e-17	6.42381312113913e-16
PPYR_05260_EVM prediction Ppyr1.4_LG3a.41	PPYR_05260	523.316724562592	-1.3495676140291	0.267733390185774	2.04352844877317e-07	1.39494184847545e-06
PPYR_05261_EVM prediction Ppyr1.4_LG3a.42	PPYR_05261	2859.29442501633	0.690679129113504	0.210414535096906	0.000641288548206815	0.00228415850168162
PPYR_05263_EVM prediction Ppyr1.4_LG3a.44	PPYR_05263	32.5358926318304	-1.29596648961654	0.471311282292918	0.0024370164173721	0.0074036016414553
PPYR_05264_EVM prediction Ppyr1.4_LG3a.45	PPYR_05264	308.340097963627	-1.35840738082472	0.211239033726791	5.03784182163295e-11	5.57447184474786e-10
PPYR_05265_EVM prediction Ppyr1.4_LG3a.46	PPYR_05265	134.710743332932	-1.03808699331347	0.283425869813877	0.00014082962984924	0.000581228827235163
PPYR_05266_EVM prediction Ppyr1.4_LG3a.47	PPYR_05266	330.636125353763	-0.523864192001394	0.221238127833819	0.0154158341649875	0.0368565507858516
PPYR_05273_EVM prediction Ppyr1.4_LG3a.54	PPYR_05273	216.639919893561	-2.62549197664086	0.334054977463777	7.11816642680684e-16	1.25911341062348e-14
PPYR_05275_EVM prediction Ppyr1.4_LG3a.56	PPYR_05275	393.544128027572	0.565614888543181	0.166541332349131	0.000551678767797547	0.0019966955748615
PPYR_05277_EVM prediction Ppyr1.4_LG3a.58	PPYR_05277	187.568980303704	1.23529346568698	0.25387443126935	4.43920070818576e-07	2.86642270920848e-06
PPYR_05278_EVM prediction Ppyr1.4_LG3a.59	PPYR_05278	935.085339841321	-1.44395747815136	0.268199447708853	2.94820878150216e-08	2.27296219072349e-07
PPYR_05279_EVM prediction Ppyr1.4_LG3a.60	PPYR_05279	164.82940534894	-1.06765440115909	0.275410302893534	6.03050004473162e-05	0.000268666371272736
PPYR_05280_EVM prediction Ppyr1.4_LG3a.61	PPYR_05280	161.252951722258	0.492587430784916	0.207214409306352	0.0154649362708299	0.0369041126954062
PPYR_05282_EVM prediction Ppyr1.4_LG3a.63	PPYR_05282	255.268329647147	1.37927613400629	0.327355060976432	7.79225355842706e-06	4.09125888128284e-05
PPYR_05287_EVM prediction Ppyr1.4_LG3a.68	PPYR_05287	92.4747421930332	-1.17135849537851	0.307944042142564	7.50942502216547e-05	0.000326900758590558
PPYR_05289_EVM prediction Ppyr1.4_LG3a.70	PPYR_05289	127.753553115531	-0.714894234712935	0.240558826360622	0.00219353484632635	0.00676039365276383
PPYR_05295_EVM prediction Ppyr1.4_LG3a.76	PPYR_05295	178.4117288961	0.722754925360939	0.27078118760519	0.00555250399151101	0.015280737095876
PPYR_05302_EVM prediction Ppyr1.4_LG3a.83	PPYR_05302	525.104405684312	4.06301975627413	1.07129737603959	2.87651458550158e-05	0.000136634442811325
PPYR_05303_EVM prediction Ppyr1.4_LG3a.84	PPYR_05303	135.576426640859	3.92999404685651	2.11046256662405	0.000729966442154198	0.00255437407272627
PPYR_05307_EVM prediction Ppyr1.4_LG3a.88	PPYR_05307	2347.12584784018	1.48770801349024	0.957799063674719	0.019448466534655	0.0447350350199144
PPYR_05309_EVM prediction Ppyr1.4_LG3a.90	PPYR_05309	1336.29521109607	1.04717393996847	0.244053527243908	8.81814663195342e-06	4.59531550002917e-05
PPYR_05312_EVM prediction Ppyr1.4_LG3a.93	PPYR_05312	11940.9358586092	-3.87732651146053	0.525230197549629	2.84376049448614e-14	4.33431893813731e-13
PPYR_05313_EVM prediction Ppyr1.4_LG3a.94	PPYR_05313	1541.57789805334	3.42888700455704	0.397364240642623	3.15890032431713e-19	7.37409464183993e-18
PPYR_05314_EVM prediction Ppyr1.4_LG3a.95	PPYR_05314	3091.54076400775	3.71554531203572	0.328728788806599	6.45264784464389e-31	3.68358201276739e-29
PPYR_05317_EVM prediction Ppyr1.4_LG3a.98	PPYR_05317	85.1996688956578	-0.896522355391505	0.3598098190306	0.00811653134924873	0.0212720194522569
PPYR_05320_EVM prediction Ppyr1.4_LG3a.101	PPYR_05320	54.8484963050165	1.23488952555959	0.62618096427179	0.015292486619259	0.0366169465430887
PPYR_05326_EVM prediction Ppyr1.4_LG3a.107	PPYR_05326	1429.12157232632	1.76893292041723	0.384311447880221	7.9190265387563e-07	4.92108136072441e-06
PPYR_05327_EVM prediction Ppyr1.4_LG3a.108	PPYR_05327	317.397308033464	-0.569870346962617	0.144391369354688	6.01026130903181e-05	0.000267954816400889
PPYR_05329_EVM prediction Ppyr1.4_LG3a.110	PPYR_05329	1127.8277901939	-2.72003687490041	0.24592484378066	4.95198914033277e-29	2.50774321021933e-27
PPYR_05333_EVM prediction Ppyr1.4_LG3a.114	PPYR_05333	339.775968023847	-0.631457170682541	0.186739582827367	0.000609465538484777	0.00218381674688454
PPYR_05335_EVM prediction Ppyr1.4_LG3a.116	PPYR_05335	210.041013810232	-0.795923238477317	0.274565476217681	0.00297459298098388	0.00881498660881938
PPYR_05338_EVM prediction Ppyr1.4_LG3a.119	PPYR_05338	433.734002606829	-1.25606797831027	0.223999089845163	9.62823564140714e-09	7.89301641125537e-08
PPYR_05344_EVM prediction Ppyr1.4_LG3a.125	PPYR_05344	2189.68107766854	-0.773986348646627	0.325495981548971	0.0139319914332416	0.0337588038607142
PPYR_05345_EVM prediction Ppyr1.4_LG3a.126	PPYR_05345	420.076186714694	4.53693390106401	0.379690694498957	3.35500804881687e-34	2.3805393268413e-32
PPYR_05350_EVM prediction Ppyr1.4_LG3a.131	PPYR_05350	153.181356981541	0.976278211862904	0.222230587659001	5.69492414581669e-06	3.06044297592263e-05
PPYR_05352_EVM prediction Ppyr1.4_LG3a.133	PPYR_05352	839.770659318813	-0.876331520779946	0.173589517746629	3.02871188674588e-07	2.01150674699321e-06
PPYR_05353_EVM prediction Ppyr1.4_LG3a.134	PPYR_05353	137.532441972538	-0.532140818802803	0.179601118102456	0.00261150074021814	0.00785012872101475
PPYR_05355_EVM prediction Ppyr1.4_LG3a.136	PPYR_05355	624.41955186037	-0.958364983911212	0.179436808039388	5.95124011496011e-08	4.39915389074656e-07
PPYR_05359_EVM prediction Ppyr1.4_LG3a.140	PPYR_05359	394.119525902963	-0.462050315060877	0.170359265467803	0.0058624477291455	0.0160231732383761
PPYR_05360_EVM prediction Ppyr1.4_LG3a.141	PPYR_05360	665.05002285284	-0.539670154549754	0.235633558794828	0.0184730329661579	0.0428286544253234
PPYR_05361_EVM prediction Ppyr1.4_LG3a.142	PPYR_05361	3486.34408293129	-1.1142113667105	0.268987621653395	1.85811739934588e-05	9.14782297859069e-05
PPYR_05364_EVM prediction Ppyr1.4_LG3a.145	PPYR_05364	444.726808920331	2.759232896136	0.310987245966857	8.63185588153109e-20	2.15521825081807e-18
PPYR_05371_EVM prediction Ppyr1.4_LG3a.152	PPYR_05371	85.9677109206958	2.4148766434332	0.593665399952597	5.1600478128642e-06	2.8041990688776e-05
PPYR_05381_EVM prediction Ppyr1.4_LG3a.162	PPYR_05381	572.985704553538	1.74594221289412	0.328859882539049	2.26184442625685e-08	1.76767294022152e-07
PPYR_05385_EVM prediction Ppyr1.4_LG3a.166	PPYR_05385	713.221513412324	-0.617590611137564	0.155663482235638	6.33293783335703e-05	0.000280251466698841
PPYR_05387_EVM prediction Ppyr1.4_LG3a.168	PPYR_05387	1573.01259561804	1.38619043677676	0.21323932765254	2.53547374378893e-11	2.92137749983901e-10
PPYR_05390_EVM prediction Ppyr1.4_LG3a.171	PPYR_05390	710.766191594295	1.30586046946547	0.292643497676564	2.92758668532046e-06	1.65247465981751e-05
PPYR_05391_EVM prediction Ppyr1.4_LG3a.172	PPYR_05391	1198.08015935402	1.34775971733123	0.543793072874147	0.00369613713869666	0.0106958033006662
PPYR_05393_EVM prediction Ppyr1.4_LG3a.174	PPYR_05393	15.2160576072853	2.24794289385501	0.792177126650284	0.000933572438518069	0.00317227712536483
PPYR_05395_EVM prediction Ppyr1.4_LG3a.176	PPYR_05395	43.2365430830735	1.70197690027318	0.500211376886147	0.00015137003356744	0.000619438335475229
PPYR_05396_EVM prediction Ppyr1.4_LG3a.177	PPYR_05396	33.3454268006764	4.55064382257079	0.634583353288327	1.82849512255748e-13	2.60363608210877e-12
PPYR_05397_EVM prediction Ppyr1.4_LG3a.178	PPYR_05397	593.121286263466	1.62188470197342	0.305156931501635	2.21178720305497e-08	1.73070626063348e-07
PPYR_05401_EVM prediction Ppyr1.4_LG3a.182	PPYR_05401	78.2205518474323	1.77882636398705	0.60534748790514	0.000593480334659253	0.0021356789464142
PPYR_05404_EVM prediction Ppyr1.4_LG3a.185	PPYR_05404	1344.88511791641	1.69674818582626	0.299894725982473	3.29830105967882e-09	2.872632663558e-08
PPYR_05407_EVM prediction Ppyr1.4_LG3a.188	PPYR_05407	477.235271441896	3.2945456425361	0.687176843281794	7.67592154984425e-08	5.54990781488163e-07
PPYR_05408_EVM prediction Ppyr1.4_LG3a.189	PPYR_05408	1146.22789943284	-1.66237973987506	0.487837763636343	0.000206380795834057	0.000821532936570497
PPYR_05410_EVM prediction Ppyr1.4_LG3a.191	PPYR_05410	4511.43664423115	1.32156591905041	0.421957474955014	0.000555290090287468	0.00200745199882565
PPYR_05413_EVM prediction Ppyr1.4_LG3a.194	PPYR_05413	1053.15785391437	1.12671646257192	0.567252977593379	0.0172377280206211	0.0404198331237829
PPYR_05416_EVM prediction Ppyr1.4_LG3a.197	PPYR_05416	554.753677507956	3.97025427993188	0.959085933166608	3.95031425027812e-06	2.18266593353466e-05
PPYR_05422_EVM prediction Ppyr1.4_LG3a.203	PPYR_05422	590.607105713963	-2.77276549126847	0.273682634994995	8.04021456498693e-25	2.9439374554423e-23
PPYR_05424_EVM prediction Ppyr1.4_LG3a.205	PPYR_05424	100.463469451856	1.60740041813441	0.687644102747095	0.00359585718942897	0.0104248315886515
PPYR_05425_EVM prediction Ppyr1.4_LG3a.206	PPYR_05425	71.6432489988484	1.82446517259206	0.40599945877001	1.61109814618566e-06	9.5397367364195e-06
PPYR_05426_EVM prediction Ppyr1.4_LG3a.207	PPYR_05426	583.770002645292	1.89285805873052	0.519607307458077	4.46614747768318e-05	0.000203890753079691
PPYR_05428_EVM prediction Ppyr1.4_LG3a.209	PPYR_05428	530.455810021318	3.21687414950809	0.254358405989973	5.89556860066289e-38	5.326794680268e-36
PPYR_05429_EVM prediction Ppyr1.4_LG3a.210	PPYR_05429	122.327029142075	1.25655809619392	0.460522983734917	0.00209661776591226	0.00649356905600297
PPYR_05430_EVM prediction Ppyr1.4_LG3a.211	PPYR_05430	700.214754164745	1.36974632622964	0.432923832782542	0.000468237439961573	0.00172198946075473
PPYR_05431_EVM prediction Ppyr1.4_LG3a.212	PPYR_05431	95.115337636414	1.0173316696193	0.263628370198986	6.24774220997655e-05	0.000276871539926237
PPYR_05432_EVM prediction Ppyr1.4_LG3a.213	PPYR_05432	645.319279498611	-1.33180576844993	0.24397436059269	2.20646146959821e-08	1.72761531151396e-07
PPYR_05433_EVM prediction Ppyr1.4_LG3a.214	PPYR_05433	695.879089428993	0.836418810745177	0.233655519937703	0.000215378839201641	0.000851950501270365
PPYR_05434_EVM prediction Ppyr1.4_LG3a.215	PPYR_05434	26.5959730529364	3.79761401256812	2.09743483672713	0.000851695476801778	0.00292812578515016
PPYR_05437_EVM prediction Ppyr1.4_LG3a.218	PPYR_05437	16.260708270607	1.68429980123611	1.24943394642245	0.0212026356814994	0.0482136341705506
PPYR_05440_EVM prediction Ppyr1.4_LG3a.221	PPYR_05440	171.061523836724	1.26553466944503	0.399846930476378	0.000552751905300577	0.00199942718279664
PPYR_05441_EVM prediction Ppyr1.4_LG3a.222	PPYR_05441	415.008713033111	5.33548124631676	1.24210307957563	1.22133062733005e-07	8.61240390153739e-07
PPYR_05444_EVM prediction Ppyr1.4_LG3a.225	PPYR_05444	857.336113899121	-1.23787408980279	0.219063455630112	8.00772055109157e-09	6.66902933694689e-08
PPYR_05445_EVM prediction Ppyr1.4_LG3a.226	PPYR_05445	64.4098506258739	-1.35292986925794	0.380552579374639	0.000157346538576617	0.000640971514104356
PPYR_05446_EVM prediction Ppyr1.4_LG3a.227	PPYR_05446	2643.66140983073	1.13313766473868	0.392939804236777	0.00162369452743158	0.00518484097889987
PPYR_05447_EVM prediction Ppyr1.4_LG3a.228	PPYR_05447	1880.49155721431	-4.26494141883362	0.399947160615159	3.44441601668806e-27	1.55605830048868e-25
PPYR_05449_EVM prediction Ppyr1.4_LG3a.230	PPYR_05449	2046.04279080147	-0.601853644650924	0.201005554091532	0.0022591621607011	0.00692188767412665
PPYR_05450_EVM prediction Ppyr1.4_LG3a.231	PPYR_05450	301.08059541492	0.805611409450147	0.214903721875577	9.1364285320191e-05	0.000390685753944936
PPYR_05452_EVM prediction Ppyr1.4_LG3a.233	PPYR_05452	269.356206990278	-1.53280461480477	0.332392161399852	1.44538287772614e-06	8.61945088383791e-06
PPYR_05453_EVM prediction Ppyr1.4_LG3a.234	PPYR_05453	427.433830013016	-0.637641219497393	0.163318945907077	7.74217438506908e-05	0.000336217040463633
PPYR_05455_EVM prediction Ppyr1.4_LG3a.236	PPYR_05455	530.479857776055	1.18376956924443	0.423402519094393	0.00197617673654153	0.00615393097798786
PPYR_05459_EVM prediction Ppyr1.4_LG3a.240	PPYR_05459	1673.05899900721	0.457748025088502	0.193988060167949	0.015462701926528	0.0369041126954062
PPYR_05460_EVM prediction Ppyr1.4_LG3a.241	PPYR_05460	151.52193612298	9.95461332465947	2.45848330751034	6.82917804276385e-15	1.09677298003927e-13
PPYR_05462_EVM prediction Ppyr1.4_LG3a.243	PPYR_05462	283.413813227233	-0.724120005078204	0.199368968746967	0.000221755865152342	0.000875417536590456
PPYR_05463_EVM prediction Ppyr1.4_LG3a.244	PPYR_05463	884.060005504677	-0.508295561327657	0.163656719227051	0.00171482765888823	0.00543165714198671
PPYR_05464_EVM prediction Ppyr1.4_LG3a.245	PPYR_05464	1848.14905407009	2.731316067014	0.442959650953894	5.27499789239437e-11	5.81639144254441e-10
PPYR_05466_EVM prediction Ppyr1.4_LG3a.247	PPYR_05466	354.453486956536	0.828895152308077	0.199141254839775	2.21121092960186e-05	0.000107305247545865
PPYR_05467_EVM prediction Ppyr1.4_LG3a.248	PPYR_05467	510.575848261781	0.760296770226663	0.238671596766762	0.000973664441154561	0.00329158861815885
PPYR_05468_EVM prediction Ppyr1.4_LG3a.249	PPYR_05468	884.248604843933	2.06419752825764	0.506251618364817	5.93065447473124e-06	3.17760620939205e-05
PPYR_05471_EVM prediction Ppyr1.4_LG3a.252	PPYR_05471	659.787538430388	1.83292882402194	0.268328243685602	1.70302074386503e-12	2.232592643236e-11
PPYR_05473_EVM prediction Ppyr1.4_LG3a.254	PPYR_05473	68.5838380218817	-1.05002371633774	0.316045341721134	0.000502093022022275	0.00183574563714054
PPYR_05476_EVM prediction Ppyr1.4_LG3a.257	PPYR_05476	326.88983126652	-4.82598765710199	0.366785817437523	2.38327190425551e-40	2.37551681313848e-38
PPYR_05482_EVM prediction Ppyr1.4_LG3a.263	PPYR_05482	12.9375802756375	-1.3000939180909	0.436265594457319	0.00129259910929311	0.00423084498660727
PPYR_05485_EVM prediction Ppyr1.4_LG3a.266	PPYR_05485	612.86682621735	-1.59959204478876	0.259783595387896	2.63812873338136e-10	2.6358201083959e-09
PPYR_05486_EVM prediction Ppyr1.4_LG3a.267	PPYR_05486	448.309500676008	1.20622293584849	0.286220097999163	1.01864823099081e-05	5.24526573719296e-05
PPYR_05490_EVM prediction Ppyr1.4_LG3a.271	PPYR_05490	169.729252017015	0.67317867693391	0.277508008511462	0.0108595437739815	0.0273481071300248
PPYR_05494_EVM prediction Ppyr1.4_LG3a.275	PPYR_05494	2284.28829275911	2.29073682166982	0.277398528592086	1.85196922340856e-17	3.8254739271033e-16
PPYR_05495_EVM prediction Ppyr1.4_LG3a.276	PPYR_05495	11782.7441385396	-4.58166550574767	0.329203610051183	1.02830960263847e-44	1.29145402995366e-42
PPYR_05498_EVM prediction Ppyr1.4_LG3a.279	PPYR_05498	151.397919461389	-1.61004213119827	0.297114095330661	2.0296738972195e-08	1.59416350689054e-07
PPYR_05500_EVM prediction Ppyr1.4_LG3a.281	PPYR_05500	17.4358325635896	-1.22298995810016	0.483885317914984	0.00457267666736889	0.01289942638488
PPYR_05504_EVM prediction Ppyr1.4_LG3a.285	PPYR_05504	147.204361504029	-1.99829344815463	0.334826396301491	6.49223607375067e-10	6.20990044556243e-09
PPYR_05505_EVM prediction Ppyr1.4_LG3a.286	PPYR_05505	497.966542799538	-1.13617027529942	0.239412808678572	1.13710910313801e-06	6.89567997407544e-06
PPYR_05506_EVM prediction Ppyr1.4_LG3a.287	PPYR_05506	12806.630541447	2.88296287855813	0.604143402608926	1.06374094903535e-07	7.55201954716504e-07
PPYR_05507_EVM prediction Ppyr1.4_LG3a.288	PPYR_05507	443.836300241084	-0.426397794386989	0.184247106167375	0.0191919619585443	0.044250385576897
PPYR_05508_EVM prediction Ppyr1.4_LG3a.289	PPYR_05508	42.7794417584284	1.31094147805958	2.01503740806043	0.0218920687833482	0.0495659801424319
PPYR_05511_EVM prediction Ppyr1.4_LG3a.292	PPYR_05511	4.29373482971448	3.57555824003281	2.36791288911952	0.00369022224891634	0.0106811480120167
PPYR_05513_EVM prediction Ppyr1.4_LG3a.294	PPYR_05513	76.6785675181208	0.977697917555057	0.309684367561878	0.000826376234021737	0.00285122503381291
PPYR_05515_EVM prediction Ppyr1.4_LG3a.296	PPYR_05515	62.9111166418603	2.22655866307859	0.440947694341158	6.53395286996777e-08	4.79083749563938e-07
PPYR_05516_EVM prediction Ppyr1.4_LG3a.297	PPYR_05516	898.740471327841	1.47280976998206	0.464128254083471	0.000388514562384407	0.00145565465065208
PPYR_05517_EVM prediction Ppyr1.4_LG3a.298	PPYR_05517	463.640411268892	-1.63380187812185	0.391228425878801	9.91629316185589e-06	5.11873102423954e-05
PPYR_05518_EVM prediction Ppyr1.4_LG3a.299	PPYR_05518	1223.50001592265	3.62458530109449	0.616762834319868	2.79036847673638e-10	2.78571046894532e-09
PPYR_05519_EVM prediction Ppyr1.4_LG3a.300	PPYR_05519	1001.79981797087	-1.79025058938088	0.280741681377516	5.71175514578061e-11	6.27044867795967e-10
PPYR_05520_EVM prediction Ppyr1.4_LG3a.301	PPYR_05520	942.106446802166	0.578266864328642	0.146144305316009	5.6036172447017e-05	0.000251073239301493
PPYR_05525_EVM prediction Ppyr1.4_LG3a.306	PPYR_05525	366.77245558901	1.62262472947352	0.249921197876893	2.06784064267282e-11	2.40463061401185e-10
PPYR_05526_EVM prediction Ppyr1.4_LG3a.307	PPYR_05526	1274.89566979564	2.00148150648183	0.37214045137161	1.13834713005872e-08	9.25339909799837e-08
PPYR_05527_EVM prediction Ppyr1.4_LG3a.308	PPYR_05527	2927.06138977532	4.64310650502697	0.415175310611647	1.55993574527796e-30	8.66868717917958e-29
PPYR_05528_EVM prediction Ppyr1.4_LG3a.309	PPYR_05528	104.262882769308	-1.61849687693003	0.528339506612014	0.000692354693070048	0.00244112369182109
PPYR_05532_EVM prediction Ppyr1.4_LG3a.313	PPYR_05532	791.380661462853	1.83344288614541	0.368496894020186	1.18769722199107e-07	8.38936412316414e-07
PPYR_05533_EVM prediction Ppyr1.4_LG3a.314	PPYR_05533	45.6002380933088	-3.21157714990879	0.525764326722828	1.58892991049695e-10	1.63837198242456e-09
PPYR_05534_EVM prediction Ppyr1.4_LG3a.315	PPYR_05534	591.866486039976	-4.3349858959695	0.500364516668668	8.56681608163997e-19	1.94558125080138e-17
PPYR_05535_EVM prediction Ppyr1.4_LG3a.316	PPYR_05535	163.433282016194	-2.54368781149585	0.495610981568949	5.81460560525942e-08	4.3133864026257e-07
PPYR_05538_EVM prediction Ppyr1.4_LG3a.319	PPYR_05538	38.275580624111	3.98162392960375	2.03811579915983	0.000399762898635593	0.00149112629758373
PPYR_05539_EVM prediction Ppyr1.4_LG3a.320	PPYR_05539	2.81190164778028	2.70969311018868	2.75271593633168	0.0181793518317054	0.0422335330474265
PPYR_05540_EVM prediction Ppyr1.4_LG3a.321	PPYR_05540	442.586811819978	-1.09967015808329	0.138257665797052	9.62374635233373e-16	1.6810101590954e-14
PPYR_05541_EVM prediction Ppyr1.4_LG3a.322	PPYR_05541	81.6211545078377	1.50296403914973	0.314044579803424	6.17291669785208e-07	3.89772050318372e-06
PPYR_05543_EVM prediction Ppyr1.4_LG3a.324	PPYR_05543	557.292710989605	-0.602506367283695	0.195596577639518	0.00174810066981587	0.00552111288695655
PPYR_05549_EVM prediction Ppyr1.4_LG3a.330	PPYR_05549	280.111220996043	1.90756321010116	0.807631195894934	0.00315989300603861	0.00929828872137745
PPYR_05550_EVM prediction Ppyr1.4_LG3a.331	PPYR_05550	1155.30634815526	1.19429997853249	0.240188861874619	2.56210487210878e-07	1.71888221628281e-06
PPYR_05554_EVM prediction Ppyr1.4_LG3a.335	PPYR_05554	193.220014408537	1.50045961999652	0.425117552984212	0.000110538338242739	0.00046507570853955
PPYR_05556_EVM prediction Ppyr1.4_LG3a.337	PPYR_05556	9260.2270592965	-1.36699847557683	0.345734479466507	3.26034795816527e-05	0.000153186344955472
PPYR_05561_EVM prediction Ppyr1.4_LG3a.342	PPYR_05561	370.283155903937	-7.09941811664322	0.680152872651343	5.4215646052253e-26	2.16156920244522e-24
PPYR_05563_EVM prediction Ppyr1.4_LG3a.344	PPYR_05563	4068.12789510589	1.84769097275975	0.293152344066247	5.30959946557692e-11	5.84940874457724e-10
PPYR_05565_EVM prediction Ppyr1.4_LG3a.346	PPYR_05565	81.435029984566	4.11187409060165	0.514240045580871	1.09920111629654e-16	2.10440042981224e-15
PPYR_05566_EVM prediction Ppyr1.4_LG3a.347	PPYR_05566	128.123068166348	1.05099883374278	0.352736395632654	0.00141095340839042	0.00457885370955435
PPYR_05568_EVM prediction Ppyr1.4_LG3a.349	PPYR_05568	31.0427763820356	1.32955686519257	0.665310557039106	0.0125847115185219	0.0309661818105636
PPYR_05570_EVM prediction Ppyr1.4_LG3a.351	PPYR_05570	74.2369743571236	-0.860638747114853	0.261834127508283	0.000694378707152374	0.00244688613443509
PPYR_05575_EVM prediction Ppyr1.4_LG3a.356	PPYR_05575	21600.5907227446	-12.7505174761494	0.536984570064121	1.10122781233084e-123	4.61010669835435e-120
PPYR_05582_EVM prediction Ppyr1.4_LG3a.363	PPYR_05582	150.564477161068	-0.504468068136066	0.203076764384988	0.0117454197628894	0.0291995659025231
PPYR_05583_EVM prediction Ppyr1.4_LG3a.364	PPYR_05583	11.4395905372125	1.53898918616478	0.787712666675371	0.015031969367181	0.0360623692994128
PPYR_05586_EVM prediction Ppyr1.4_LG3a.367	PPYR_05586	537.804786057453	9.87609194768078	1.02775451877452	2.12665830232224e-22	6.59474114046051e-21
PPYR_05587_EVM prediction Ppyr1.4_LG3a.368	PPYR_05587	1939.64862928871	4.18304786127464	0.326803024690965	9.11257809265947e-39	8.41506384306693e-37
PPYR_05591_EVM prediction Ppyr1.4_LG3a.372	PPYR_05591	304.055382837604	1.08107433053065	0.309679432819171	0.000200136652770516	0.000798956205386175
PPYR_05593_EVM prediction Ppyr1.4_LG3a.374	PPYR_05593	1006.46765572328	0.913864916613788	0.286300724774488	0.000822912653714015	0.00284161672202208
PPYR_05595_EVM prediction Ppyr1.4_LG3a.376	PPYR_05595	490.144937427765	-0.753007214894944	0.329558050099537	0.0159756546448094	0.0378455948348174
PPYR_05596_EVM prediction Ppyr1.4_LG3a.377	PPYR_05596	159.045245273258	1.75711248482491	0.640099490783246	0.00102052820127179	0.00343154315388819
PPYR_05597_EVM prediction Ppyr1.4_LG3a.378	PPYR_05597	31.5903443345252	-2.27660206155085	0.516592613854319	2.05862285004003e-06	1.19806507755574e-05
PPYR_05598_EVM prediction Ppyr1.4_LG3a.379	PPYR_05598	691.729429832213	-3.74831263027012	0.495826827774602	7.10657940202147e-15	1.13841238150494e-13
PPYR_05599_EVM prediction Ppyr1.4_LG3a.380	PPYR_05599	95.0399499000029	-2.1439185008032	0.218652908011574	2.26001877411215e-23	7.53099838052405e-22
PPYR_05601_EVM prediction Ppyr1.4_LG3a.382	PPYR_05601	31.054932371779	7.17547253385968	2.2927041358181	8.38797189530902e-09	6.94884822118641e-08
PPYR_05602_EVM prediction Ppyr1.4_LG3a.383	PPYR_05602	164.717551812891	-1.88010956940317	0.708801905860189	0.00194251902815466	0.00605963648151873
PPYR_05603_EVM prediction Ppyr1.4_LG3a.384	PPYR_05603	253.723448645644	-1.89085337355844	0.682990471650356	0.00141359319159008	0.00458386700056282
PPYR_05616_EVM prediction Ppyr1.4_LG3a.397	PPYR_05616	1671.38337191264	-1.15252380795825	0.559467594424035	0.0184380627355177	0.0427712652189448
PPYR_05621_EVM prediction Ppyr1.4_LG3a.402	PPYR_05621	825.949325428895	-2.55450116715994	0.277298787125341	6.89421373767431e-21	1.88227022459678e-19
PPYR_05622_EVM prediction Ppyr1.4_LG3a.403	PPYR_05622	693.734680037393	-0.663773235265506	0.163664011294297	4.04040249352066e-05	0.000186351138142218
PPYR_05623_EVM prediction Ppyr1.4_LG3a.404	PPYR_05623	16.8367146786416	5.2258965520802	1.57921186809591	3.0633755776626e-05	0.000144743919788806
PPYR_05626_EVM prediction Ppyr1.4_LG3a.407	PPYR_05626	667.815897732441	2.28958819063745	0.771213175666819	0.00030206522349221	0.00115694941806608
PPYR_05630_EVM prediction Ppyr1.4_LG3a.411	PPYR_05630	473.919669755608	-1.34752174746272	0.257589426022304	7.66021472983485e-08	5.54493583815538e-07
PPYR_05632_EVM prediction Ppyr1.4_LG3a.413	PPYR_05632	1988.60519875718	-2.72053538681016	0.267848743501115	6.39266696863048e-25	2.37531078281155e-23
PPYR_05635_EVM prediction Ppyr1.4_LG3a.416	PPYR_05635	1020.68132371897	0.609928891240598	0.238230060648213	0.00826372945313672	0.021576773639963
PPYR_05636_EVM prediction Ppyr1.4_LG3a.417	PPYR_05636	711.22345068819	1.21075498186184	0.275874867238866	5.16643623057774e-06	2.80524308775728e-05
PPYR_05637_EVM prediction Ppyr1.4_LG3a.418	PPYR_05637	248.853203759601	0.879252561371459	0.258915305837272	0.000397102732103484	0.00148472917657349
PPYR_05638_EVM prediction Ppyr1.4_LG3a.419	PPYR_05638	311.771370122028	-0.925978213513368	0.137590638775689	1.19951502426192e-11	1.43200657696819e-10
PPYR_05639_EVM prediction Ppyr1.4_LG3a.420	PPYR_05639	260.893522938851	2.37616457079822	0.361695901760997	6.64594695357671e-12	8.16697140802054e-11
PPYR_05640_EVM prediction Ppyr1.4_LG3a.421	PPYR_05640	92.4013699864818	-1.32511426651845	0.345626837925705	5.23770741433848e-05	0.000236110435810039
PPYR_05644_EVM prediction Ppyr1.4_LG3a.425	PPYR_05644	510.489475487295	1.26071765885636	0.354238058395552	0.000132944591082198	0.000551039973399779
PPYR_05649_EVM prediction Ppyr1.4_LG3a.430	PPYR_05649	1247.71163279334	-3.60213276941455	0.58623708221659	1.47303284053262e-10	1.52638774292485e-09
PPYR_05650_EVM prediction Ppyr1.4_LG3a.431	PPYR_05650	826.007450331457	-1.43847575265058	0.332465966793557	6.10174600894013e-06	3.25815595774996e-05
PPYR_05653_EVM prediction Ppyr1.4_LG3a.434	PPYR_05653	250.761623177437	-0.727519321322268	0.297128090965711	0.0104236403990398	0.026419878864085
PPYR_05654_EVM prediction Ppyr1.4_LG3a.435	PPYR_05654	250.761623177437	-0.727519321322268	0.297128090965711	0.0104236403990398	0.026419878864085
PPYR_05655_EVM prediction Ppyr1.4_LG3a.436	PPYR_05655	270.771910252375	2.21060816055526	0.399592040523792	3.64054734239332e-09	3.15757141388934e-08
PPYR_05656_EVM prediction Ppyr1.4_LG3a.437	PPYR_05656	106.424168403267	3.23733099374994	0.803657373701163	8.07717389624221e-06	4.22224651078239e-05
PPYR_05658_EVM prediction Ppyr1.4_LG3a.439	PPYR_05658	735.607238799497	0.698293093960685	0.183472690808167	0.000101648314060075	0.00043041172497656
PPYR_05661_EVM prediction Ppyr1.4_LG3a.442	PPYR_05661	384.536631076036	-1.01644959775675	0.373339665338557	0.00402358619773111	0.0115133786870141
PPYR_05662_EVM prediction Ppyr1.4_LG3a.443	PPYR_05662	160.158659279644	0.847914452438083	0.320967857994768	0.00503137874007423	0.0140233212597852
PPYR_05664_EVM prediction Ppyr1.4_LG3a.445	PPYR_05664	331.720864758103	-5.83338933478261	0.438959723032501	5.70631316892345e-41	5.92277579243881e-39
PPYR_05666_EVM prediction Ppyr1.4_LG3a.447	PPYR_05666	285.43897300833	0.695866921814708	0.22121323883489	0.00117912647270305	0.00389658646023159
PPYR_05668_EVM prediction Ppyr1.4_LG3a.449	PPYR_05668	2062.40181241337	1.06225133731907	0.236025824478575	3.10445259840066e-06	1.73979563513226e-05
PPYR_05671_EVM prediction Ppyr1.4_LG3a.452	PPYR_05671	368.604562953614	-1.2428390387005	0.284650927446315	6.17699657763225e-06	3.29134068809858e-05
PPYR_05675_EVM prediction Ppyr1.4_LG3a.456	PPYR_05675	281.52947242816	-3.06271610681109	0.281831997631142	3.31292940504013e-28	1.60027232299611e-26
PPYR_05676_EVM prediction Ppyr1.4_LG3a.457	PPYR_05676	213.822342670711	-1.20586374665306	0.358884387549928	0.000379070003896433	0.00142451830608477
PPYR_05677_EVM prediction Ppyr1.4_LG3a.458	PPYR_05677	1007.43768240247	0.729593706827753	0.240678203338081	0.00172781438483834	0.00546589946075182
PPYR_05679_EVM prediction Ppyr1.4_LG3a.460	PPYR_05679	1904.59484860464	-0.818718879482393	0.299880747430015	0.00459244198023395	0.0129435544950086
PPYR_05688_EVM prediction Ppyr1.4_LG3a.469	PPYR_05688	729.428977172114	4.99801409648615	0.495119364506227	4.45211795489624e-25	1.68924922645142e-23
PPYR_05691_EVM prediction Ppyr1.4_LG3a.472	PPYR_05691	450.129617704205	-1.53454245983223	0.183562481928769	3.01164931982405e-17	6.09070914777298e-16
PPYR_05692_EVM prediction Ppyr1.4_LG3a.473	PPYR_05692	7.42289374018225	2.17823422920743	0.962944768441045	0.00483206108518689	0.0135248172874665
PPYR_05693_EVM prediction Ppyr1.4_LG3a.474	PPYR_05693	1971.56348806574	0.839012258773165	0.217842646656082	9.12552132992693e-05	0.000390352256071364
PPYR_05697_EVM prediction Ppyr1.4_LG3a.478	PPYR_05697	43.7483373346952	0.979900735708166	0.299403310647085	0.000653727650817795	0.00232187940232486
PPYR_05698_CYP307A2	PPYR_05698	2.04809861741823	-2.32899428921566	1.63385509364685	0.0111989942766951	0.0280510907700467
PPYR_05699_EVM prediction Ppyr1.4_LG3a.480	PPYR_05699	140.089736823934	-0.959220985581194	0.215790919006267	5.1778703035388e-06	2.80902259793277e-05
PPYR_05701_EVM prediction Ppyr1.4_LG3a.482	PPYR_05701	268.270460580289	5.51330234214436	1.07324867570214	5.2405892878495e-09	4.46213971973572e-08
PPYR_05702_EVM prediction Ppyr1.4_LG3a.483	PPYR_05702	2982.88027559584	8.2960588537474	0.386185034425582	6.57146783261846e-104	1.17901520728365e-100
PPYR_05705_EVM prediction Ppyr1.4_LG3a.486	PPYR_05705	18.7424197127363	-2.98679821539578	0.537138354984318	3.80593051680127e-09	3.28513273955376e-08
PPYR_05706_EVM prediction Ppyr1.4_LG3a.487	PPYR_05706	1586.14615843603	1.29068234124572	0.685715616616155	0.0154374777260248	0.0368916315782838
PPYR_05710_EVM prediction Ppyr1.4_LG3a.491	PPYR_05710	14.6768965707086	-1.89085146708299	0.711665283732193	0.00180991275299681	0.00569691585586138
PPYR_05712_EVM prediction Ppyr1.4_LG3a.493	PPYR_05712	1113.87224768261	-4.40244339094708	0.278465652412579	4.32112732666489e-57	1.02394411501103e-54
PPYR_05715_EVM prediction Ppyr1.4_LG3a.496	PPYR_05715	166.62116822986	0.847473593059376	0.372015939442514	0.0140298426595483	0.0339565993373034
PPYR_05717_EVM prediction Ppyr1.4_LG3a.498	PPYR_05717	72.0391703070897	3.56403766821602	1.21834110058115	0.000422715167721904	0.00157020993535031
PPYR_05719_EVM prediction Ppyr1.4_LG3a.500	PPYR_05719	68.4558770792987	3.9774364030794	1.27349363228391	5.57736616584593e-05	0.000250075479031985
PPYR_05720_EVM prediction Ppyr1.4_LG3a.501	PPYR_05720	172.21017301634	2.26327572745656	0.474730548039441	2.90596199181629e-07	1.93612608250508e-06
PPYR_05721_EVM prediction Ppyr1.4_LG3a.502	PPYR_05721	53.5329305440686	4.3220094848192	0.748188436217188	8.51183814939675e-10	8.03156839355926e-09
PPYR_05722_EVM prediction Ppyr1.4_LG3a.503	PPYR_05722	13.31841658168	-3.09466359253077	0.883732344331981	8.23160059389423e-05	0.000356362191860454
PPYR_05724_EVM prediction Ppyr1.4_LG3a.505	PPYR_05724	1917.74991172003	1.65637483955998	0.328431382849479	1.04772152225844e-07	7.44670888400891e-07
PPYR_05729_EVM prediction Ppyr1.4_LG3a.510	PPYR_05729	130.930882222315	3.59163518701111	1.01484651597268	8.70779505840862e-05	0.000374781350714715
PPYR_05730_EVM prediction Ppyr1.4_LG3a.511	PPYR_05730	1206.79718831789	0.821811737252182	0.276318373544734	0.00193723673546143	0.00604766496660704
PPYR_05736_EVM prediction Ppyr1.4_LG3a.517	PPYR_05736	356.433241152511	6.05932018603366	0.935558872565976	4.52598015317939e-12	5.70700650037952e-11
PPYR_05739_EVM prediction Ppyr1.4_LG3a.520	PPYR_05739	231.140529444608	2.04662443870956	0.441279254434207	5.0999970040807e-07	3.26124553840374e-06
PPYR_05740_EVM prediction Ppyr1.4_LG3a.521	PPYR_05740	497.997371274837	2.52541740802175	0.507756165516165	5.87254758827884e-08	4.34866304016474e-07
PPYR_05741_EVM prediction Ppyr1.4_LG3a.522	PPYR_05741	1892.36050458998	-2.03027693540505	0.3160066052535	3.56584880136742e-11	4.03091765043865e-10
PPYR_05742_EVM prediction Ppyr1.4_LG3a.523	PPYR_05742	12.8753127725802	4.87821603290998	2.25915959555968	0.00012560313835368	0.000523200601852029
PPYR_05743_EVM prediction Ppyr1.4_LG3a.524	PPYR_05743	42.128228183599	-3.27844581313775	0.529956551226248	1.04999336897058e-10	1.11106422328176e-09
PPYR_05745_EVM prediction Ppyr1.4_LG3a.526	PPYR_05745	233.640277814091	-0.841970457615219	0.194056000679636	9.79609767151744e-06	5.05876606318205e-05
PPYR_05747_EVM prediction Ppyr1.4_LG3a.528	PPYR_05747	468.929455394388	1.00027442091345	0.253653648751806	4.17039248300243e-05	0.00019199398531535
PPYR_05749_EVM prediction Ppyr1.4_LG3a.530	PPYR_05749	160.608339018851	-2.99005639641104	0.863078680615395	8.36173573678188e-05	0.000361373155947156
PPYR_05752_EVM prediction Ppyr1.4_LG3a.533	PPYR_05752	30.9322550239578	1.37163689395209	0.46787921732768	0.00115627133133682	0.00382953893730461
PPYR_05753_EVM prediction Ppyr1.4_LG3a.534	PPYR_05753	96.4651460944589	-3.76228087502232	0.401152263823552	1.05120147943577e-21	3.06311818566912e-20
PPYR_05756_EVM prediction Ppyr1.4_LG3a.537	PPYR_05756	12.7972747225692	-5.19772740265583	0.96299982081438	7.07697800662508e-09	5.96108429142887e-08
PPYR_05758_EVM prediction Ppyr1.4_LG3a.539	PPYR_05758	470.639646501464	1.01147821588073	0.260237779900336	5.04747325416085e-05	0.000228190124546459
PPYR_05759_EVM prediction Ppyr1.4_LG3a.540	PPYR_05759	25.9521512267377	-4.11576979047855	0.823716708264448	8.35756309380433e-08	6.0047273967442e-07
PPYR_05760_EVM prediction Ppyr1.4_LG3a.541	PPYR_05760	956.960888181522	-1.53630779097844	0.339520840266628	2.20248468900247e-06	1.27528839138691e-05
PPYR_05763_EVM prediction Ppyr1.4_LG3a.544	PPYR_05763	293.613287414582	-1.46281934447026	0.355736499736362	1.64839999602897e-05	8.21260119067929e-05
PPYR_05766_EVM prediction Ppyr1.4_LG3a.547	PPYR_05766	531.759630055569	1.77621475917545	0.253432805003866	4.10884940280715e-13	5.68942002754741e-12
PPYR_05769_EVM prediction Ppyr1.4_LG3a.550	PPYR_05769	415.526666718223	0.958972672413996	0.291323859178842	0.000529800902161184	0.00192472361302931
PPYR_05773_EVM prediction Ppyr1.4_LG3a.554	PPYR_05773	1206.18651654816	-1.22672147420429	0.418618907849536	0.00155695470382684	0.004995859510823
PPYR_05775_EVM prediction Ppyr1.4_LG3a.556	PPYR_05775	1626.76954874581	-0.553895096643376	0.221275496793967	0.0103208977968057	0.0262070674140887
PPYR_05776_EVM prediction Ppyr1.4_LG3a.557	PPYR_05776	212.742021412643	0.824715287096906	0.212949064785064	6.95010494813542e-05	0.000304983815666082
PPYR_05777_EVM prediction Ppyr1.4_LG3a.558	PPYR_05777	366.401250298037	1.3196283827175	0.171704753230446	6.44981416495224e-15	1.04117244341433e-13
PPYR_05779_EVM prediction Ppyr1.4_LG3a.560	PPYR_05779	692.72654979299	2.83467744866646	0.38931897214326	2.6905049227191e-14	4.1107118399549e-13
PPYR_05781_EVM prediction Ppyr1.4_LG3a.562	PPYR_05781	1948.49233758931	-4.43983952631941	0.483571781391724	8.57012184183689e-21	2.31965862525064e-19
PPYR_05782_EVM prediction Ppyr1.4_LG3a.563	PPYR_05782	564.46475370521	-1.472257599173	0.262206181561398	7.88412460445866e-09	6.57481546529856e-08
PPYR_05785_EVM prediction Ppyr1.4_LG3a.566	PPYR_05785	1299.14335677904	0.976034348389215	0.182922534061579	4.23869575060438e-08	3.21266022521668e-07
PPYR_05787_EVM prediction Ppyr1.4_LG3a.568	PPYR_05787	6.71402610876792	1.54075529661012	0.886347125155051	0.0204878761052009	0.0468348396270677
PPYR_05788_EVM prediction Ppyr1.4_LG3a.569	PPYR_05788	312.234396835882	-1.33639615230652	0.382248397669271	0.000202425528987059	0.00080706737096777
PPYR_05792_EVM prediction Ppyr1.4_LG3a.573	PPYR_05792	10794.9599278894	-4.7207820835774	0.518819087743538	1.84485189783192e-20	4.87778841786761e-19
PPYR_05793_EVM prediction Ppyr1.4_LG3a.574	PPYR_05793	236.914050788359	-2.9760479986426	0.313231212200011	4.61979750926801e-22	1.39471242593502e-20
PPYR_05795_EVM prediction Ppyr1.4_LG3a.576	PPYR_05795	562.365154761867	0.582008114394213	0.20640084746207	0.00391451722114826	0.0112499821007783
PPYR_05796_EVM prediction Ppyr1.4_LG3a.577	PPYR_05796	486.057803724439	-1.11646496496751	0.272700562086922	2.2684048032677e-05	0.000109868476375777
PPYR_05798_EVM prediction Ppyr1.4_LG3a.579	PPYR_05798	173.808321366095	1.42800103394245	0.283059505804636	1.37806469157799e-07	9.62040826099385e-07
PPYR_05800_EVM prediction Ppyr1.4_LG3a.581	PPYR_05800	850.828778669595	0.841673500286824	0.285610896189752	0.00198319973299155	0.00617273988764335
PPYR_05801_EVM prediction Ppyr1.4_LG3a.582	PPYR_05801	255.653526340607	-5.99196025775069	0.509256445509285	6.86757249044719e-33	4.46890377759204e-31
PPYR_05803_EVM prediction Ppyr1.4_LG3a.584	PPYR_05803	765.745165084589	1.43379502821843	0.186201565156991	4.07146198700093e-15	6.69286532653726e-14
PPYR_05805_EVM prediction Ppyr1.4_LG3a.586	PPYR_05805	2941.74478561472	1.73601734426392	0.262717679019833	8.24259593732865e-12	1.00406171073628e-10
PPYR_05806_EVM prediction Ppyr1.4_LG3a.587	PPYR_05806	130.546220167344	2.19037690246443	0.453239492564173	1.74099508867975e-07	1.19809081198515e-06
PPYR_05807_EVM prediction Ppyr1.4_LG3a.588	PPYR_05807	586.187930390274	0.788063636857649	0.355377049469684	0.0170059923174137	0.0399585140344993
PPYR_05808_EVM prediction Ppyr1.4_LG3a.589	PPYR_05808	85.6563344814777	-1.1841315526712	0.268724850253945	5.17649503325779e-06	2.80902259793277e-05
PPYR_05809_EVM prediction Ppyr1.4_LG3a.590	PPYR_05809	425.121912924608	0.722187909956852	0.148077488073702	7.02832049792405e-07	4.40157557782312e-06
PPYR_05811_EVM prediction Ppyr1.4_LG3a.592	PPYR_05811	276.908468070769	8.09352412356218	0.961008448508629	2.05802737942991e-19	4.88596708095657e-18
PPYR_05819_EVM prediction Ppyr1.4_LG3a.600	PPYR_05819	499.719713966727	0.609528469743692	0.254760848125796	0.0130816370657313	0.0319821452031378
PPYR_05820_EVM prediction Ppyr1.4_LG3a.601	PPYR_05820	285.224040012248	1.22859106582357	0.411007029393328	0.000974909490720045	0.00329313832543116
PPYR_05821_EVM prediction Ppyr1.4_LG3a.602	PPYR_05821	285.224040012248	1.22859106582357	0.411007029393328	0.000974909490720045	0.00329313832543116
PPYR_05823_EVM prediction Ppyr1.4_LG3a.604	PPYR_05823	189.421467681449	1.57937834560125	0.341719370035338	8.88102752526491e-07	5.4648125766684e-06
PPYR_05824_EVM prediction Ppyr1.4_LG3a.605	PPYR_05824	1233.23769084903	1.03817165832077	0.25568035571461	2.44219854131058e-05	0.000117650830380973
PPYR_05825_EVM prediction Ppyr1.4_LG3a.606	PPYR_05825	1420.58795535647	0.903815415523916	0.356344314457984	0.00625004969441314	0.0169901242666958
PPYR_05828_EVM prediction Ppyr1.4_LG3a.609	PPYR_05828	203.238116965631	2.47087406802456	0.262574325425161	4.92471857108685e-22	1.483202410894e-20
PPYR_05829_EVM prediction Ppyr1.4_LG3a.610	PPYR_05829	1016.36116147136	-2.44190137176131	0.286087835701576	3.16262304850861e-18	6.88377519345228e-17
PPYR_05834_EVM prediction Ppyr1.4_LG3a.615	PPYR_05834	95.7949265540432	-1.36397865267002	0.167350251357336	1.64116199645694e-16	3.08091980769846e-15
PPYR_05839_EVM prediction Ppyr1.4_LG3a.620	PPYR_05839	142.462376794441	-0.848904424830451	0.304886849612425	0.0034333999274911	0.0100046565404549
PPYR_05847_EVM prediction Ppyr1.4_LG3a.628	PPYR_05847	1337.19045497775	4.39186218655451	1.10036090310703	1.57451162481345e-06	9.35136860753753e-06
PPYR_05852_EVM prediction Ppyr1.4_LG3a.633	PPYR_05852	2157.61732203091	2.37768231625673	0.200041520356368	1.31006873709233e-33	8.94193112453402e-32
PPYR_05859_EVM prediction Ppyr1.4_LG3a.640	PPYR_05859	915.182448721142	-2.34539213040798	0.281874610457492	1.94332970095011e-17	3.99448080429335e-16
PPYR_05868_EVM prediction Ppyr1.4_LG3a.649	PPYR_05868	325.820986536076	-2.64833806578035	0.43079291417708	1.55282635432459e-10	1.60509845135494e-09
PPYR_05869_EVM prediction Ppyr1.4_LG3a.650	PPYR_05869	99.7219375964713	-3.14792877187697	0.392017658063679	1.65357288590273e-16	3.09958535433617e-15
PPYR_05870_EVM prediction Ppyr1.4_LG3a.651	PPYR_05870	972.089155615211	-2.89369078938175	0.34853696838504	2.00962081019586e-17	4.1239914632761e-16
PPYR_05872_EVM prediction Ppyr1.4_LG3a.653	PPYR_05872	532.798572366496	1.64674529591661	0.263825547140319	1.03570355710993e-10	1.09859805521483e-09
PPYR_05875_EVM prediction Ppyr1.4_LG3a.656	PPYR_05875	87.6896866456159	2.03608656374792	0.531702619290985	3.55199172259726e-05	0.000165775938739342
PPYR_05876_EVM prediction Ppyr1.4_LG3a.657	PPYR_05876	1102.65698959434	-0.680758571656043	0.234307817332591	0.00294639642112934	0.00873967705549441
PPYR_05878_EVM prediction Ppyr1.4_LG3a.659	PPYR_05878	517.523550028584	-1.85395427623585	0.341419595128221	1.67419883542797e-08	1.32825414871383e-07
PPYR_05881_EVM prediction Ppyr1.4_LG3a.662	PPYR_05881	272.885354662344	0.817149030904402	0.263387530983309	0.00129966740405913	0.00425065701239028
PPYR_05882_EVM prediction Ppyr1.4_LG3a.663	PPYR_05882	407.650957330013	0.797140970054985	0.264993572427266	0.00172056950810697	0.00544831664542007
PPYR_05885_EVM prediction Ppyr1.4_LG3a.666	PPYR_05885	305.595463575815	-4.03450343816824	0.380497108239957	5.97616707385018e-27	2.66151355604554e-25
PPYR_05890_EVM prediction Ppyr1.4_LG3a.671	PPYR_05890	486.174427332369	0.661855264194526	0.202804008729131	0.000834706586282632	0.00287443926984469
PPYR_05892_EVM prediction Ppyr1.4_LG3a.673	PPYR_05892	430.599198816623	0.940601631590881	0.388750168955262	0.00825915906793451	0.0215737892541991
PPYR_05893_EVM prediction Ppyr1.4_LG3a.674	PPYR_05893	284.326871773835	2.20303547531186	0.339905034641024	1.21521645745806e-11	1.44937355073274e-10
PPYR_05894_EVM prediction Ppyr1.4_LG3a.675	PPYR_05894	205.572121187364	-0.891678433065095	0.290595874147354	0.00147649838449423	0.00476937839785573
PPYR_05895_EVM prediction Ppyr1.4_LG3a.676	PPYR_05895	13.0812287691641	-3.99630865028094	0.653615216416602	1.26710100445089e-10	1.31952914717236e-09
PPYR_05896_EVM prediction Ppyr1.4_LG3a.677	PPYR_05896	946.868683706135	-3.06481242765674	0.385313206443168	3.46520307077998e-16	6.28894297195458e-15
PPYR_05897_EVM prediction Ppyr1.4_LG3a.678	PPYR_05897	7198.23849567752	0.922595712141216	0.39635326943081	0.0107685246948348	0.0271461063112064
PPYR_05900_EVM prediction Ppyr1.4_LG3a.681	PPYR_05900	99.4139305222495	-0.670774079163618	0.271001035957635	0.0103493285547895	0.0262580237009296
PPYR_05901_EVM prediction Ppyr1.4_LG3a.682	PPYR_05901	298.925407004785	-2.27945735500603	0.389811196046466	1.20085564067169e-09	1.11302922444249e-08
PPYR_05902_EVM prediction Ppyr1.4_LG3a.683	PPYR_05902	243.34738103543	-2.32894450420455	0.398760509806632	1.22082132996484e-09	1.13070022736197e-08
PPYR_05903_EVM prediction Ppyr1.4_LG3a.684	PPYR_05903	1932.27191992156	0.944851762603878	0.364275430717355	0.00504758979738286	0.0140591439931983
PPYR_05904_EVM prediction Ppyr1.4_LG3a.685	PPYR_05904	634.281064495946	-0.666195734573989	0.226665035732955	0.00242018391875234	0.00736136833025204
PPYR_05906_EVM prediction Ppyr1.4_LG3a.687	PPYR_05906	244.899328330349	1.00184739545419	0.275091756476336	0.000148155043146158	0.000607073144167243
PPYR_05907_EVM prediction Ppyr1.4_LG3a.688	PPYR_05907	915.819475838202	2.04974932689674	0.416950470540675	1.24114976853121e-07	8.7472502485878e-07
PPYR_05910_EVM prediction Ppyr1.4_LG3a.691	PPYR_05910	3476.45747526235	1.14160434146882	0.274242207495685	1.30402116866803e-05	6.59042328261643e-05
PPYR_05914_EVM prediction Ppyr1.4_LG3a.695	PPYR_05914	112.74164937377	-0.590604055855281	0.237314953366411	0.0106086750768287	0.0268023235344782
PPYR_05915_EVM prediction Ppyr1.4_LG3a.696	PPYR_05915	227.243768931159	2.12963533519434	0.334583340409334	3.60711829397073e-11	4.07390275665273e-10
PPYR_05917_EVM prediction Ppyr1.4_LG3b.2	PPYR_05917	33.050554654594	1.32224822393888	0.3453912168489	5.98310052548225e-05	0.000266838634586405
PPYR_05918_EVM prediction Ppyr1.4_LG3b.3	PPYR_05918	33.050554654594	1.32224822393888	0.3453912168489	5.98310052548225e-05	0.000266838634586405
PPYR_05919_EVM prediction Ppyr1.4_LG3b.4	PPYR_05919	198.304454754108	1.46448294093017	0.224795765543719	2.13896197161891e-11	2.47587312456792e-10
PPYR_05926_EVM prediction Ppyr1.4_LG3b.11	PPYR_05926	6.25010170955934	-1.64279428456209	0.785472803353323	0.00796814001518257	0.0209443010570695
PPYR_05932_EVM prediction Ppyr1.4_LG3b.17	PPYR_05932	124.35962893198	1.84177185119593	0.452880981715606	1.31589626287584e-05	6.63442037954944e-05
PPYR_05934_EVM prediction Ppyr1.4_LG3b.19	PPYR_05934	1481.82221892349	0.898461091361175	0.278969493670665	0.000753230187816519	0.00262875867632276
PPYR_05936_EVM prediction Ppyr1.4_LG3b.21	PPYR_05936	6400.45150876999	3.78769118392073	1.03897020434345	5.71156186844272e-06	3.06675953423566e-05
PPYR_05939_EVM prediction Ppyr1.4_LG3b.24	PPYR_05939	3541.86395447192	0.753451477024697	0.296368302060858	0.00746758325203391	0.019802655840856
PPYR_05944_EVM prediction Ppyr1.4_LG3b.29	PPYR_05944	481.430180794983	-6.15063885814073	0.483901233627887	1.52919245071207e-37	1.33368944364534e-35
PPYR_05948_EVM prediction Ppyr1.4_LG3b.33	PPYR_05948	2796.09364197849	-1.16760677342166	0.268839113544646	7.92765029957992e-06	4.15193328241969e-05
PPYR_05949_EVM prediction Ppyr1.4_LG3b.34	PPYR_05949	100.463469451856	1.60740041813441	0.687644102747095	0.00359585718942897	0.0104248315886515
PPYR_05950_EVM prediction Ppyr1.4_LG3b.35	PPYR_05950	752.67464634255	-0.798947819653239	0.349352145826573	0.0148835971262334	0.0357337213359522
PPYR_05951_EVM prediction Ppyr1.4_LG3b.36	PPYR_05951	1813.18249465916	0.936256360942025	0.346103091703735	0.0034889889253445	0.010150153327172
PPYR_05952_EVM prediction Ppyr1.4_LG3b.37	PPYR_05952	3053.60879818825	1.88051716270388	0.238978733740306	6.49449017446326e-16	1.15203816526955e-14
PPYR_05954_EVM prediction Ppyr1.4_LG3b.39	PPYR_05954	2553.00366275371	1.75995905190228	0.394495834867653	1.73526854456709e-06	1.02128684671422e-05
PPYR_05955_EVM prediction Ppyr1.4_LG3b.40	PPYR_05955	18.485971001329	4.91179986214077	1.1290463166928	1.54053290371828e-06	9.16511261856842e-06
PPYR_05957_EVM prediction Ppyr1.4_LG3b.42	PPYR_05957	55.6920410581151	2.49401466015294	0.491996105308936	4.20565926855704e-08	3.18954557692077e-07
PPYR_05959_EVM prediction Ppyr1.4_LG3b.44	PPYR_05959	415.342135760356	1.72666402417478	0.285236196564654	2.95589875549843e-10	2.93695668277727e-09
PPYR_05962_EVM prediction Ppyr1.4_LG3b.47	PPYR_05962	1563.62125027772	-0.966974266094141	0.215361709127721	4.43777582510935e-06	2.43061607446787e-05
PPYR_05964_EVM prediction Ppyr1.4_LG3b.49	PPYR_05964	120.63902653427	1.84809499255383	1.41578578333944	0.0176869908982038	0.0413266825470775
PPYR_05967_EVM prediction Ppyr1.4_LG3b.52	PPYR_05967	110.352531521414	2.82473503676685	1.50955494473536	0.00244650131301982	0.00743061910283335
PPYR_05969_EVM prediction Ppyr1.4_LG3b.54	PPYR_05969	109.371812289604	3.48523079365156	0.750096534402252	3.81380482176959e-07	2.48947893745344e-06
PPYR_05973_EVM prediction Ppyr1.4_LG3b.58	PPYR_05973	240.791463102554	-1.38906521935337	0.230874872246368	7.42566736520612e-10	7.05438399694581e-09
PPYR_05978_EVM prediction Ppyr1.4_LG3b.63	PPYR_05978	273.438190668908	1.16262589346146	0.333822188371655	0.000214208162073319	0.000848656248416031
PPYR_05979_EVM prediction Ppyr1.4_LG3b.64	PPYR_05979	519.987298824441	-1.5042773552003	0.487841994024717	0.000725585307371062	0.00253975080135819
PPYR_05980_EVM prediction Ppyr1.4_LG3b.65	PPYR_05980	521.869013598273	6.13955732975039	0.486341018425339	8.36828203286998e-38	7.45370596105064e-36
PPYR_05991_EVM prediction Ppyr1.4_LG3b.76	PPYR_05991	193.690546093134	-1.38034665846238	0.395688405360096	0.000199113342877286	0.000795629803753049
PPYR_05992_EVM prediction Ppyr1.4_LG3b.77	PPYR_05992	648.603490334277	0.871419564742144	0.274084945704503	0.000851573701612024	0.00292812578515016
PPYR_05993_EVM prediction Ppyr1.4_LG3b.78	PPYR_05993	3432.14987592736	1.97447026572582	0.16696875482844	4.81542899002097e-33	3.16633364846457e-31
PPYR_05994_EVM prediction Ppyr1.4_LG3b.79	PPYR_05994	441.101005981365	-0.960457515600207	0.382957305988822	0.00719312916458156	0.0191720095878565
PPYR_05998_EVM prediction Ppyr1.4_LG3b.83	PPYR_05998	19.8270286340941	-3.53617179821933	1.08135089957276	0.000125013777670075	0.000520918392089739
PPYR_05999_EVM prediction Ppyr1.4_LG3b.84	PPYR_05999	19.8270286340941	-3.53617179821933	1.08135089957276	0.000125013777670075	0.000520918392089739
PPYR_06008_EVM prediction Ppyr1.4_LG3b.93	PPYR_06008	16.5192382015709	-1.56273493045361	0.640241067944981	0.00352235360208814	0.0102377317492768
PPYR_06010_EVM prediction Ppyr1.4_LG3b.95	PPYR_06010	224.209071022986	1.52992391481269	0.399064763556711	4.31101490744095e-05	0.000197655160136684
PPYR_06011_EVM prediction Ppyr1.4_LG3b.96	PPYR_06011	122.014882244167	-1.23474506004586	0.221743581223464	1.23601627533299e-08	9.9698962118863e-08
PPYR_06017_EVM prediction Ppyr1.4_LG3b.102	PPYR_06017	69.3638203248842	4.83878515397138	2.29106343086258	0.000205772191878433	0.000819369992961714
PPYR_06024_EVM prediction Ppyr1.4_LG3b.109	PPYR_06024	530.436538358561	0.635082370491165	0.27162177210636	0.0148186550662745	0.0355846059230098
PPYR_06027_EVM prediction Ppyr1.4_LG3b.112	PPYR_06027	670.496292860917	-1.86635861275194	0.203855035522514	1.51625369295624e-20	4.02592603167811e-19
PPYR_06030_EVM prediction Ppyr1.4_LG3b.115	PPYR_06030	121.015750080004	-1.77952844213514	0.352469678209335	1.34856853667684e-07	9.44073146718194e-07
PPYR_06034_EVM prediction Ppyr1.4_LG3b.119	PPYR_06034	8.10168265795543	-1.57812613628103	0.561991641416558	0.00132663741282237	0.00433393169591567
PPYR_06037_EVM prediction Ppyr1.4_LG3b.122	PPYR_06037	166.871096629422	-0.517794192139094	0.200115532122453	0.00833286509759112	0.0217121271287649
PPYR_06040_EVM prediction Ppyr1.4_LG3b.125	PPYR_06040	320.12356101726	12.041535779754	2.80476297811308	1.06543003666742e-16	2.04598407194283e-15
PPYR_06042_EVM prediction Ppyr1.4_LG3b.127	PPYR_06042	65.746772487202	-0.729643597640602	0.321355740109361	0.0162857029987892	0.0384820590708925
PPYR_06044_EVM prediction Ppyr1.4_LG3b.129	PPYR_06044	446.917154289867	2.03459996914527	0.479384218692776	3.54022710385522e-06	1.96646228205739e-05
[truncated: 3,555 more rows]
