# Supplementary material for: The Role of Pigments in Light Color Variation of the Firefly Photinus pyralis
Source: Ecol Evol. 2025 Aug 19;15(8):e71927. doi: 10.1002/ece3.71927 (PMC12364529; doi:10.1002/ece3.71927)
Supplement: Supplementary file 7 — Appendix S7: ece371927‐sup‐0007‐AppendixS7.txt. [file ECE3-15-e71927-s008.txt]

gene	geneID	baseMean	log2FoldChange	lfcSE	pvalue	padj
PPYR_00001_Luc1	PPYR_00001	423751.268122594	4.17544432436376e-06	0.00144269776883733	1.22635985235378e-09	2.19465855291941e-06
PPYR_00564_EVM prediction Ppyr1.4_LG1.561	PPYR_00564	5724.61905587677	3.99246309744569e-06	0.00144269706179541	1.06484495425838e-05	0.00579970119217162
PPYR_01535_EVM prediction Ppyr1.4_LG1.1532	PPYR_01535	48.7555753785506	-2.49256025770366e-06	0.00144269584981802	4.4930479922139e-05	0.0187614707328212
PPYR_01934_EVM prediction Ppyr1.4_LG1.1931	PPYR_01934	52.6814255062736	-7.75401698178718e-08	0.00144269504189871	7.14481900708872e-05	0.0271221659702426
PPYR_02765_EVM prediction Ppyr1.4_LG10.75	PPYR_02765	1512.60471586592	6.2503949188134e-06	0.00144269988954211	3.24987515730449e-06	0.00203555930477767
PPYR_02849_EVM prediction Ppyr1.4_LG10.159	PPYR_02849	129.520409460093	4.76840622690995	1.00207122739477	6.02149959563414e-08	7.54313254345089e-05
PPYR_02860_EVM prediction Ppyr1.4_LG10.170	PPYR_02860	109.431995203779	-2.67949053966084e-07	0.00144269501431412	1.81047010921151e-06	0.00133410347400545
PPYR_03255_EVM prediction Ppyr1.4_LG10.565	PPYR_03255	28623.1836901751	2.18673521329188e-06	0.00144269572297177	5.15510342759415e-06	0.00293536275624872
PPYR_03537_EVM prediction Ppyr1.4_LG10.847	PPYR_03537	77383.7395833678	1.44608572809931e-06	0.00144269533757455	1.37077049396778e-05	0.00712210612203828
PPYR_04585_EVM prediction Ppyr1.4_LG2.838	PPYR_04585	2735.49318264188	4.54668436866483e-06	0.00144269715741641	9.31362899254538e-05	0.03431524423224
PPYR_04589_EVM prediction Ppyr1.4_LG2.842	PPYR_04589	49872.2569865195	4.05969330932249e-06	0.00144269748437962	7.23073129948806e-08	8.23448827169881e-05
PPYR_04899_LanSCR	PPYR_04899	152209.9620726	3.99427463542488e-06	0.00144269746203243	1.69207494613139e-08	2.64957785627349e-05
PPYR_04907_EVM prediction Ppyr1.4_LG2.1160	PPYR_04907	96.6577687732203	-1.46536071664872e-07	0.00144269504448458	1.05664648563548e-07	0.000110305087712964
PPYR_05172_EVM prediction Ppyr1.4_LG2.1425	PPYR_05172	11.0885725473182	1.99151175957027e-07	0.00144269501755544	2.85100321628089e-05	0.0127551847465538
PPYR_05860_EVM prediction Ppyr1.4_LG3a.641	PPYR_05860	76.6427616073561	-5.08065177576688e-07	0.00144269491205441	7.37846098385768e-14	4.62149903723926e-10
PPYR_06555_EVM prediction Ppyr1.4_LG3b.640	PPYR_06555	46.0667199683879	-1.78792295271725e-08	0.00144269501718173	0.00014266361162158	0.0496429739662092
PPYR_07840_EVM prediction Ppyr1.4_LG4.1236	PPYR_07840	21.3017285728855	2.76218995987766	0.978695900613436	0.000129429648319219	0.0463247201284244
PPYR_08140_EVM prediction Ppyr1.4_LG5.84	PPYR_08140	16.7747111905261	5.02380505325082	1.21977000515309	2.12265495597109e-06	0.00144168548641015
PPYR_08468_EVM prediction Ppyr1.4_LG5.412	PPYR_08468	27.2508170741177	-2.06063787708983e-08	0.00144269504080564	5.86997952569382e-05	0.0232631650296775
PPYR_10394_EVM prediction Ppyr1.4_LG6.677	PPYR_10394	3454.34355979021	2.00116574706825e-06	0.0014426956370814	2.18663879953643e-06	0.00144168548641015
PPYR_10465_EVM prediction Ppyr1.4_LG6.748	PPYR_10465	104.706779698087	4.29498716393071e-07	0.00144269502648758	8.30790423864846e-10	1.73455193995915e-06
PPYR_10586_LanABH1	PPYR_10586	62727.3754497325	6.34913794454112e-06	0.00144270021333725	1.45562942227794e-06	0.00130247641234827
PPYR_11241_EVM prediction Ppyr1.4_LG7.118	PPYR_11241	709.818475504644	5.11863738331353e-06	0.00144269895498263	1.96579448985412e-08	2.73616750826696e-05
PPYR_11269_EVM prediction Ppyr1.4_LG7.146	PPYR_11269	23.2537394418178	3.90804658041691	1.12437445280744	1.60633894784452e-05	0.00745281777764751
PPYR_11826_EVM prediction Ppyr1.4_LG7.703	PPYR_11826	264.961173849032	4.08058289457056e-07	0.00144269504294554	6.95831152425312e-12	1.74333536928638e-08
PPYR_11995_EVM prediction Ppyr1.4_LG7.872	PPYR_11995	306.151657836665	5.56324306563469e-06	0.00144269903238189	1.72869676665122e-06	0.00133410347400545
PPYR_12131_EVM prediction Ppyr1.4_LG7.1008	PPYR_12131	78.5212524796382	-7.72744743179853e-08	0.00144269504189935	3.95455003552984e-05	0.0170822925155456
PPYR_12532_EVM prediction Ppyr1.4_LG8.37	PPYR_12532	99.4268967505623	-4.8857711419554e-07	0.00144269494888737	6.86480555777498e-13	2.8665139740749e-09
PPYR_12958_EVM prediction Ppyr1.4_LG8.463	PPYR_12958	207.580272982257	-4.08065891681423e-07	0.00144269506950083	7.68598864904598e-19	9.62823798065989e-15
PPYR_13138_EVM prediction Ppyr1.4_LG8.643	PPYR_13138	95.8905228536718	1.85865930780978e-06	0.00144269555336349	3.77450044695479e-06	0.0022515793856668
PPYR_13207_EVM prediction Ppyr1.4_LG8.712	PPYR_13207	431.851954864041	1.84309250416033e-07	0.00144269499364875	5.94253437335099e-05	0.0232631650296775
PPYR_13738_EVM prediction Ppyr1.4_LG8.1243	PPYR_13738	186.732075080285	1.41482200451276e-06	0.00144269534610509	3.30048245401163e-07	0.000318039566933874
PPYR_14069_EVM prediction Ppyr1.4_LG9.164	PPYR_14069	137.536953118199	-2.02924871234974e-07	0.00144269497854195	1.65068832825525e-06	0.00133410347400545
PPYR_14100_EVM prediction Ppyr1.4_LG9.195	PPYR_14100	940.760584337491	-4.59067006023991e-07	0.00144269502748895	1.24324900453437e-12	3.89354506995052e-09
PPYR_14236_EVM prediction Ppyr1.4_LG9.331	PPYR_14236	21.3522744071709	1.41649987839608e-07	0.0014426949380053	1.42135110601865e-05	0.00712210612203828
PPYR_14574_EVM prediction Ppyr1.4_LG9.669	PPYR_14574	23.2537394418178	3.90804658041691	1.12437445280744	1.60633894784452e-05	0.00745281777764751
