# Supplementary material for: The Role of Pigments in Light Color Variation of the Firefly Photinus pyralis
Source: Ecol Evol. 2025 Aug 19;15(8):e71927. doi: 10.1002/ece3.71927 (PMC12364529; doi:10.1002/ece3.71927)
Supplement: Supplementary file 8 — Appendix S8: ece371927‐sup‐0008‐AppendixS8.txt. [file ECE3-15-e71927-s004.txt]

gene	geneID	baseMean	log2FoldChange	lfcSE	pvalue	padj
PPYR_00236_EVM prediction Ppyr1.4_LG1.233	PPYR_00236	43310.9319008312	7.87628846508783	1.72242736259692	9.09651091694736e-08	9.5011361356254e-05
PPYR_00445_EVM prediction Ppyr1.4_LG1.442	PPYR_00445	92.9341225765904	-2.43089893876772e-06	0.00144269573885929	0.000220287541169103	0.0414032623549752
PPYR_00639_EVM prediction Ppyr1.4_LG1.636	PPYR_00639	21.2664921533191	-1.60000471652519e-06	0.00144269541218917	8.0455148038634e-05	0.0190162573486786
PPYR_00686_EVM prediction Ppyr1.4_LG1.683	PPYR_00686	91.9113377301203	-8.93993427351169e-06	0.00144270349570631	2.2889716043687e-05	0.00716848682198167
PPYR_00757_EVM prediction Ppyr1.4_LG1.754	PPYR_00757	70.6318337933823	-2.00382638803921e-07	0.0014426949938874	2.26116482328649e-05	0.00716848682198167
PPYR_01756_EVM prediction Ppyr1.4_LG1.1753	PPYR_01756	415.867629824528	3.19497149155964	1.32930013234323	0.000221443168977675	0.0414032623549752
PPYR_01975_EVM prediction Ppyr1.4_LG1.1972	PPYR_01975	15.4378823444558	4.28014227199544e-06	0.00144269723341993	6.87552396292672e-05	0.0170771593444009
PPYR_02756_EVM prediction Ppyr1.4_LG10.66	PPYR_02756	48.4446164490741	-9.34447607466386e-07	0.00144269517759778	0.00014045258594409	0.0303353369676141
PPYR_02757_EVM prediction Ppyr1.4_LG10.67	PPYR_02757	431.02824830369	-5.06705914476896e-06	0.00144269783511443	6.51988064807365e-05	0.016825183223816
PPYR_02759_EVM prediction Ppyr1.4_LG10.69	PPYR_02759	237.227147757495	-8.09276379103171e-06	0.00144270328122492	1.85834212290954e-06	0.000931178070947511
PPYR_02848_EVM prediction Ppyr1.4_LG10.158	PPYR_02848	7.08743867238324	3.35699227756313e-07	0.00144269503259553	4.4075425634123e-07	0.000306740476065922
PPYR_02860_EVM prediction Ppyr1.4_LG10.170	PPYR_02860	109.431995203779	-2.37032286432362e-07	0.00144269501722341	4.21553588529823e-06	0.00182096613914245
PPYR_02899_EVM prediction Ppyr1.4_LG10.209	PPYR_02899	9.14159848387339	-3.77700647946084e-06	0.00144269640187527	0.000106799189761597	0.0247754342619172
PPYR_03249_EVM prediction Ppyr1.4_LG10.559	PPYR_03249	315.486073709146	-2.31781494966423e-06	0.00144269568109139	0.000246823545059871	0.044810993463261
PPYR_03381_EVM prediction Ppyr1.4_LG10.691	PPYR_03381	404.148233108104	1.10918234562925e-06	0.00144269518570912	0.000205695475572708	0.0409007495634812
PPYR_03715_EVM prediction Ppyr1.4_LG10.1025	PPYR_03715	237.227147757495	-8.09276379103171e-06	0.00144270328122492	1.85834212290954e-06	0.000931178070947511
PPYR_03716_EVM prediction Ppyr1.4_LG10.1026	PPYR_03716	653.110287803946	0.819193544611992	0.315931767919448	0.000252984914154553	0.0452734574230584
PPYR_03718_EVM prediction Ppyr1.4_LG10.1028	PPYR_03718	105.301051437764	-3.36934023397511	1.0785734209334	6.58125631010605e-05	0.016825183223816
PPYR_03835_EVM prediction Ppyr1.4_LG2.88	PPYR_03835	12.6148197016473	3.38890109687532e-07	0.00144269496950653	2.79988368888178e-07	0.000233827619804147
PPYR_04274_EVM prediction Ppyr1.4_LG2.527	PPYR_04274	243.019727364133	3.90592265424306	1.05339349327322	4.70841223714549e-06	0.00190265419660392
PPYR_04907_EVM prediction Ppyr1.4_LG2.1160	PPYR_04907	96.6577687732203	-1.58123370523134e-07	0.00144269504497394	3.0133372768817e-06	0.00139807689138878
PPYR_04988_EVM prediction Ppyr1.4_LG2.1241	PPYR_04988	138.095989448269	4.09298116637424	1.07886977239775	3.27590625762167e-06	0.00146561706032952
PPYR_05172_EVM prediction Ppyr1.4_LG2.1425	PPYR_05172	11.0885725473182	1.77996273477901e-07	0.00144269501891307	7.0281961110188e-05	0.0170771593444009
PPYR_05701_EVM prediction Ppyr1.4_LG3a.482	PPYR_05701	268.270460580289	-2.8190697884676e-06	0.00144269611636465	2.4462359949954e-05	0.00747414592909936
PPYR_05810_EVM prediction Ppyr1.4_LG3a.591	PPYR_05810	36.3050842185119	2.78035159997806e-06	0.00144269590296203	0.000125217615509038	0.028010733383602
PPYR_05942_EVM prediction Ppyr1.4_LG3b.27	PPYR_05942	534.032778487022	1.3637011888426e-06	0.00144269530693859	7.78902290142073e-06	0.00295676029957871
PPYR_06371_EVM prediction Ppyr1.4_LG3b.456	PPYR_06371	41.2859939370434	8.84349650181204e-07	0.00144269513680562	0.000173844967443693	0.0357009165109368
PPYR_06625_EVM prediction Ppyr1.4_LG4.21	PPYR_06625	2012.47712742544	-3.16245098080175	0.756179635232525	1.4033877430362e-06	0.000799101738955204
PPYR_06749_EVM prediction Ppyr1.4_LG4.145	PPYR_06749	26.4905215474185	-1.35335916651017e-07	0.00144269504379346	9.10143159794882e-08	9.5011361356254e-05
PPYR_06858_EVM prediction Ppyr1.4_LG4.254	PPYR_06858	14.8304846506868	-3.31931085861765e-06	0.00144269622891158	0.000146292146546789	0.0310610460981631
PPYR_06864_EVM prediction Ppyr1.4_LG4.260	PPYR_06864	747.400204325534	0.975243772493558	0.319101749809229	6.56794034404598e-05	0.016825183223816
PPYR_07006_EVM prediction Ppyr1.4_LG4.402	PPYR_07006	94.5818180172406	5.41246089500683	1.04543111449198	5.86292656705566e-09	9.18061013818829e-06
PPYR_07064_EVM prediction Ppyr1.4_LG4.460	PPYR_07064	21.9341525522183	-3.16264895515819e-06	0.00144269610441419	0.000234666832863303	0.0432304619893912
PPYR_07247_EVM prediction Ppyr1.4_LG4.643	PPYR_07247	72.6208556067091	3.25254115967866e-07	0.00144269496224649	7.93925040025686e-07	0.000473595189352465
PPYR_07512_EVM prediction Ppyr1.4_LG4.908	PPYR_07512	72.5519926671046	-4.82957041173936	1.08384446197867	4.17239727626112e-07	0.000306740476065922
PPYR_07824_EVM prediction Ppyr1.4_LG4.1220	PPYR_07824	23.0801352838363	-2.58731373705149e-06	0.00144269585179542	0.000134477884761686	0.0295544642528007
PPYR_08140_EVM prediction Ppyr1.4_LG5.84	PPYR_08140	16.7747111905261	6.26545235754332	1.64302918354268	4.59136354093225e-06	0.00190265419660392
PPYR_08373_EVM prediction Ppyr1.4_LG5.317	PPYR_08373	13921.5039640758	2.22384538499077	0.673245496462898	2.26670588598682e-05	0.00716848682198167
PPYR_09003_EVM prediction Ppyr1.4_LG5.947	PPYR_09003	59.2481464111122	1.06211090966714e-06	0.00144269510834249	1.16485186370415e-18	1.45920992966219e-14
PPYR_09181_EVM prediction Ppyr1.4_LG5.1125	PPYR_09181	2547.29148982854	3.3530284788896e-07	0.00144269500040064	3.11475506203635e-08	3.90185366621294e-05
PPYR_09217_EVM prediction Ppyr1.4_LG5.1161	PPYR_09217	326.846353110735	1.10127106535567	0.411071879473143	0.0002144471420666	0.041384782775899
PPYR_09322_EVM prediction Ppyr1.4_LG5.1266	PPYR_09322	18.0346731864173	-1.47445481618439e-06	0.00144269534615795	0.000166476888659647	0.0347575997373233
PPYR_09892_EVM prediction Ppyr1.4_LG6.175	PPYR_09892	302.793690684947	2.32321432644122	0.706653797874446	2.53593747100608e-05	0.00756373540459361
PPYR_09928_EVM prediction Ppyr1.4_LG6.211	PPYR_09928	57.8084960907042	5.94591740001216e-07	0.00144269505704726	2.46306193305172e-13	7.71369420883474e-10
PPYR_09950_EVM prediction Ppyr1.4_LG6.233	PPYR_09950	19.6174415552353	-4.77848609744189e-08	0.00144269504110728	7.08878650841261e-05	0.0170771593444009
PPYR_10321_EVM prediction Ppyr1.4_LG6.604	PPYR_10321	158.227212241635	1.91607703354552e-07	0.00144269495818476	4.67691269568281e-05	0.0130194856308486
PPYR_10419_EVM prediction Ppyr1.4_LG6.702	PPYR_10419	1109.50146158569	-1.63971174164663e-06	0.00144269543481804	5.20072265175729e-05	0.0141629244909921
PPYR_10598_EVM prediction Ppyr1.4_LG6.881	PPYR_10598	34.5542381650553	-1.46534286689099e-07	0.00144269504026094	5.43672675733664e-07	0.000341006753385979
PPYR_10932_EVM prediction Ppyr1.4_LG6.1215	PPYR_10932	218.692607804724	1.47859045679915	0.404993966717289	7.68882665782682e-06	0.00295676029957871
PPYR_11155_EVM prediction Ppyr1.4_LG7.32	PPYR_11155	25.7744593985733	4.32533472319983e-07	0.00144269501930855	1.14812435169644e-09	2.05465053624304e-06
PPYR_11269_EVM prediction Ppyr1.4_LG7.146	PPYR_11269	23.2537394418178	2.14170150706243e-06	0.00144269562984459	2.07917740582012e-05	0.00703942036829963
PPYR_11520_EVM prediction Ppyr1.4_LG7.397	PPYR_11520	69164.3142819958	-2.65840166730931e-06	0.00144269603667409	1.41987829068727e-05	0.00508194724212554
PPYR_11826_EVM prediction Ppyr1.4_LG7.703	PPYR_11826	264.961173849032	3.75783615949329e-07	0.00144269503868669	1.59439626875739e-10	3.99460041174478e-07
PPYR_11965_EVM prediction Ppyr1.4_LG7.842	PPYR_11965	173.291706603374	4.85337648938427	1.42203034760473	1.22896004728024e-05	0.00452799485655283
PPYR_12275_EVM prediction Ppyr1.4_LG7.1152	PPYR_12275	101.704826307488	5.90276891729152e-06	0.00144269795301718	0.000266554734712122	0.0470300163625177
PPYR_12361_EVM prediction Ppyr1.4_LG7.1238	PPYR_12361	71.9830043104493	-2.47104476439315e-07	0.00144269505117662	3.14617916579541e-10	6.56869773498651e-07
PPYR_12461_EVM prediction Ppyr1.4_LG7.1338	PPYR_12461	14.9180444236761	-2.46990524172442e-07	0.00144269504218639	5.44434826192989e-07	0.000341006753385979
PPYR_12493_EVM prediction Ppyr1.4_LG7.1370	PPYR_12493	1156.20809987316	-4.90968423381883	1.060481674736	1.99545671740991e-07	0.00019228527922303
PPYR_12538_EVM prediction Ppyr1.4_LG8.43	PPYR_12538	10.4873815888146	4.48772273307997e-07	0.00144269497905474	1.45871520071932e-08	2.03036947993455e-05
PPYR_13021_EVM prediction Ppyr1.4_LG8.526	PPYR_13021	258.138793631524	-2.37604535493798e-07	0.00144269499945243	2.24746308678116e-06	0.00108284500338875
PPYR_13207_EVM prediction Ppyr1.4_LG8.712	PPYR_13207	431.851954864041	1.92910091049373e-07	0.0014426950140775	3.37989033145839e-05	0.00984648515864635
PPYR_13312_EVM prediction Ppyr1.4_LG8.817	PPYR_13312	47.2364973781542	-2.6494414487214e-06	0.00144269596765786	4.50003726847903e-05	0.0128118106505084
PPYR_13450_EVM prediction Ppyr1.4_LG8.955	PPYR_13450	113418.688492443	-4.28784837801614	1.64326280514437	0.000203159961361117	0.0409007495634812
PPYR_13682_EVM prediction Ppyr1.4_LG8.1187	PPYR_13682	664.410029955463	11.2373409219295	4.32897300694378	2.97972775571254e-17	1.86635247979055e-13
PPYR_13721_EVM prediction Ppyr1.4_LG8.1226	PPYR_13721	1705.72164425494	-2.49311343265445e-07	0.00144269496301482	3.1834903198241e-07	0.000249247395227728
PPYR_14069_EVM prediction Ppyr1.4_LG9.164	PPYR_14069	137.536953118199	-2.59405764637e-07	0.00144269498840446	1.6071033182248e-06	0.000875312315974004
PPYR_14100_EVM prediction Ppyr1.4_LG9.195	PPYR_14100	940.760584337491	-2.52939775563044e-07	0.00144269496087941	2.41577353250085e-07	0.000216159964583129
PPYR_14106_CYP305R1	PPYR_14106	1796.38540010604	2.12848268636056	0.759106321179747	0.00010895304933501	0.0248155427094486
PPYR_14574_EVM prediction Ppyr1.4_LG9.669	PPYR_14574	23.2537394418178	2.14170150706243e-06	0.00144269562984459	2.07917740582012e-05	0.00703942036829963
PPYR_15039_EVM prediction Ppyr1.4_unclustered_Scaffold2593.11	PPYR_15039	112.738888576821	2.45765208513727	0.974703951638253	0.000214737038431663	0.041384782775899
PPYR_15175_EVM prediction Ppyr1.4_unclustered_Scaffold337.5	PPYR_15175	10544.2814367546	-4.23730958860062e-07	0.00144269487997369	3.65853515259548e-16	1.52768232855212e-12
