# Supplementary material for: The Role of Pigments in Light Color Variation of the Firefly Photinus pyralis
Source: Ecol Evol. 2025 Aug 19;15(8):e71927. doi: 10.1002/ece3.71927 (PMC12364529; doi:10.1002/ece3.71927)
Supplement: Supplementary file 10 — Appendix S10: ece371927‐sup‐0010‐AppendixS10.xlsx. [file ECE3-15-e71927-s005.xlsx]

## Sheet: S1
Table S1: Mean light color of P. pyralis fireflies used for transcriptome analysis.
Field ID	Activity State (when preserved)	KSH ID	Mean Light Color (nm)	Range of light spectra measurements (nm)	Std. Dev. (nm)	Site	Temperature (°C)**	Phenotype	Num. Usable Light Measurements	Light Measurements (nm)
Active Green
FS21	Active	5730	560.593	0.311194	0.557847	Flint St	26.11	Green	8	560.1035099,561.6579862,560.7092012,560.3130551,559.8283899,560.5672173,560.6127237,560.9493807
FS18	Active	5729	560.694	0.827022	0.909407	Flint St	26.11	Green	13	561.0736197,561.3387789,560.392832,563.0451634,560.4150197,560.3530191,560.2675047,561.0076686,560.6397946,560.2925025,561.1042561,559.1547616,559.939248
FS26	Active	5732	560.718	2.1839	1.4778	Flint St	26.11	Green	11	562.5044621,560.3731408,562.3600654,562.5520065,562.2336853,559.8693287,559.3073814,559.4055407,559.1667411,558.9506149,561.1748293
FS22	Active	5731	560.841	0.383267	0.619086	Flint St	26.11	Green	6	561.6554919,560.7043057,560.8284778,561.0890748,560.9973537,559.7695017
Total mean light color (nm)			560.711
Std. error (nm)			0.0509516
Inactive Green
FS38	Inactive	5722	560.265	1.52491	1.23487	Flint St	26.67	Green	5	560.1533184,558.5934037,559.6834056,561.1624747,561.7310244
FS35	Inactive	5721	561.058	1.62668	1.27541	Flint St	26.67	Green	7	562.6175296,561.6752492,559.8167346,560.2840953,562.7857497,560.252798,559.9745814
FS30	Inactive	5723	561.606	1.22539	1.10697	Flint St	26.67	Green	15	561.3073092,561.5233503,560.7792687,561.7649511,564.0782848,562.0533544,563.2563877,561.1204647,562.5492199,562.3763538,560.1885656,560.7729405,561.2385256,560.0476219,561.0324086
FS34†	Inactive	5724	561.836	0.904003	0.950791	Flint St	26.67	Green	9	561.9269317,562.5926671,562.9802817,562.7760154,561.6605077,561.3527544,562.1175999,561.2060963,559.9078395
Total mean light color (nm)1			560.976
Std. error (nm)			0.38933
Active+Inactive Green
Total mean light color (nm)1			560.825
Std. error (nm)			0.158932
Active Yellow
RC45	Active	5739	566.047	1.03696	1.01831	Rose Creek	28.33	Yellow	7	566.7631646,565.8276238,566.5238811,564.4788652,564.9319122,567.2681019,566.5366597
RC29	Active	5740	567.586	1.24598	1.11623	Rose Creek	26.11	Yellow	5	568.1636924,568.2128454,565.6334797,568.2471629,567.6742041
RC22	Active	5741	568.068	1.67488	1.29417	Rose Creek	26.11	Yellow	20	568.4247664,569.250602,568.4831169,569.1245904,569.1020658,568.102923,568.087072,568.2471611,568.9351568,564.7971455,568.4683919,568.6223478,568.3386433,567.2354578,566.3460948,568.5210655,570.1564885,567.0717004,565.5218443,568.5297382
RC41	Active	5742	568.726	0.569542	0.75468	Rose Creek	28.33	Yellow	13	568.1090739,568.8538138,569.5446425,568.8343264,568.7574676,568.9654222,568.259718,567.88099,567.8441529,567.8769838,568.9235519,570.4830101,569.1018947
Total mean light color (nm)			567.607
Std. error (nm)			0.569938
Inactive Yellow
RC71	Inactive	5725	564.181	1.61181	1.26957	Rose Creek	32.22	Yellow	8	565.4520402,563.2053548,565.1297501,563.7125792,561.6403032,564.8599207,564.933303,564.5181596
RC75	Inactive	5726	566.026	1.46054	1.20853	Rose Creek	32.22	Yellow	7	567.4026681,566.3578947,566.9057912,563.7001409,565.4838513,565.8202571,566.5138248
RC65	Inactive	5727	566.852	1.04181	1.02069	Rose Creek	32.22	Yellow	14	566.4256285,569.6624129,566.5407356,568.2888245,567.1200766,566.5808739,567.064567,566.9345859,566.0530929,566.1823418,565.9581943,566.963002,566.0430291,566.1088743
RC104	Inactive	5728	567.605	2.03326	1.42593	Rose Creek	26.11	Yellow	7	566.2335554,568.5387514,566.6373532,565.809475,569.6053492,567.6761324,568.7364244
Total mean light color (nm)			566.166
Std. error (nm)			0.735981
Active+Inactive Yellow
Total mean light color (nm)			566.887
Std. error (nm)			0.509708
Head shield
RC82*	Active	5653	563.438	2.43937	1.56185	Rose Creek	32.22	Yellow	8	565.3492673,564.145983,563.6514926,563.1234256,560.9648456,562.0178893,562.7657492,565.4853693
RC61*	Active	5651	563.748	1.81674	1.34786	Rose Creek	32.22	Green-yellow	17	563.7603864,564.8631581,564.9078123,564.0479025,563.5051767,564.1950989,566.1769021,564.9840585,563.0776032,564.9500691,563.9195646,564.7473087,562.2446417,562.7603954,562.8349578,561.8372716,560.9089464
RC80*	Active	5652	564.899	1.66244	1.28936	Rose Creek	32.22	Green-yellow	4	563.4797358,565.5748834,564.2122524,566.3288848
†Sample was excluded from transcriptomic analysis due to small library size.
1Total mean light color excluding sample FS34I3. With this sample included with inactive green replicates (N=4), mean±SE=561.1911±0.349209443; for active and inactive replicates (N=8) mean±SE=560.9512±0.186833335
*Samples pooled for active head shield transcriptome only.
**Measurement obtained from Iowa Environmental Mesonet from Athens Municipal Station recorded at 19:51 in the evening during firefly display.

## Sheet: S2
Table S2: P. pyralis fireflies used for pterin pigment isolation. "Group" column denotes sampling scheme for pigment extraction, with tissue type in brackets. LO=Light Organ, HS=Head shield.
Field ID	KSH ID	Site	State	Group	Temperature (°C)**	Mean Light Color (nm)	Range (nm)	Std. Dev. (nm)	Num. Usable Light Measurements	Light Measurements (nm)
FS12	5793	Flint St	Active	Active Green [LO+Eye+HS]	26.11	561.388	0.174356	0.41756	5	561.376798,561.329137,560.835802,561.388319,562.011629
FS42	5803	Flint St	Active	Active Green [LO+Eye+HS]	20.56	561.523	0.985724	0.992836	13	561.0826108,560.86135,561.604511,561.24091,561.178698,,561.51654,560.893792,561.775443,562.111651,561.200632,561.046627,560.727581,564.559852
FS17	5849	Flint St	Active	Active Yellow-green [LO+Eye+HS]	26.11	562.771	2.53685	1.59275	11	562.325295,564.497058,564.797542,560.379438,561.799536,,563.77651,563.504819,562.790721,560.394568,564.52052,561.692928
RC55	5823	Rose Creek	Active	Active Yellow [LO+Eye]	32.22	565.609	1.31198	1.14542	8	566.257167,566.995555,565.27652,566.139823,566.055698,,565.475369,565.561616,563.11315
FS40	5850	Flint St	Active	Active Yellow-green [LO+Eye+HS]	33.9486	563.394	0.926973	0.962794	9	564.5673444,563.894052,564.604115,563.584933,563.060095,,563.691254,561.91684,563.199293,562.027108
RC27	5819	Rose Creek	Active	Active Yellow [LO+Eye]	33.9486	564.996	1.37683	1.17339	12	564.704892,566.340638,564.374848,562.998819,563.881826,,566.043877,567.011102,564.659063,564.348233,564.436743,564.887749,566.268839
RC109	5813	Rose Creek	Inactive	Inactive Yellow [LO+Eye]	33.9486	565.125	1.87263	1.36844	17	565.478193,566.820806,566.394342,566.751359,566.607935,,566.475704,565.493206,564.76928,566.966041,564.648668,564.478342,564.363949,564.023274,563.799148,563.941474,563.728494,562.38942
FS59	5809	Flint St	Inactive	Inactive Yellow [LO+Eye]	33.9486	565.459	2.38945	1.54578	6	568.1304932,565.266554,565.043232,566.15405,564.47171,,563.686252
RC47	5851	Rose Creek	Inactive	Inactive LO+Eye	NA	No light spectra	NA	NA	NA	NA
RC53	5874	Rose Creek	Inactive	Inactive LO+Eye	NA	No light spectra	NA	NA	NA	NA
**Measurement obtained from Iowa Environmental Mesonet from Athens Municipal Station recorded at 19:51 in the evening during firefly display.

## Sheet: S3
Table S3: Quality report of samples used in transcriptomic analysis. Total BUSCOs searched: 1,367.
RNA Sample	Tissue	State	Site	Phenotype	RNA Conc. (ng/ul)	Volume(ul)	Total amount (ug)	RIN	Run	Library Size	Transrate	Complete BUSCOs (%)	Complete & duplicated BUSCOs (%)	Fragmented BUSCOs (%)	Missing BUSCOs (%)	n -Total BUSCO groups searched
FS30I3	Light organ	Inactive	Flint St	Green	155	38	5.89	6.4	A	13955364	0.31145	83	9.2	1.3	6.5	1367
RC29A3	Light organ	Active	Rose Creek	Yellow	84	40	3.36	7.5	A	13510346	0.28368	82.5	9.7	1.3	6.5	1367
FS22A1	Eye	Active	Flint St	Green	39	38	1.482	6.8	A	13118986	0.27931	84.1	10	0.8	5.1	1367
RC71I3	Light organ	Inactive	Rose Creek	Yellow	86	40	3.44	6.8	A	11947646	0.30538	82.5	9.9	1.2	6.4	1367
FS35I3	Light organ	Inactive	Flint St	Green	80	39	3.12	6.3	A	11624550	0.2742	81.9	9.7	1.3	7.1	1367
RC104I3	Light organ	Inactive	Rose Creek	Yellow	77	38	2.926	6.6	A	11367907	0.28743	81.6	9.6	2	6.8	1367
FS21A3	Light organ	Active	Flint St	Green	118	38	4.484	6.5	A	11334651	0.30972	83	9.3	1.2	6.5	1367
RC45A3	Light organ	Active	Rose Creek	Yellow	230	38	8.74	7	A	11083440	0.25187	81.1	9.3	2	7.6	1367
RC75I3	Light organ	Inactive	Rose Creek	Yellow	105	40	4.2	6.5	A	11067970	0.30272	83.1	9.3	1.4	6.2	1367
FS22A3	Light organ	Active	Flint St	Green	12	38	0.456	6.4	A	10937700	0.26744	82.4	9.6	1.5	6.5	1367
FS18A1	Eye	Active	Flint St	Green	46	40	1.84	6.7	A	10625045	0.28403	84.3	9.8	0.7	5.2	1367
RC65I3	Light organ	Inactive	Rose Creek	Yellow	120	38	4.56	6.8	A	10600354	0.28949	82.4	9.2	1.5	6.9	1367
FS18A3	Light organ	Active	Flint St	Green	269	38	10.222	6.3	A	10595702	0.30338	82.2	9.7	1.1	7	1367
FS38I1	Eye	Inactive	Flint St	Green	30	39	1.17	6.8	A	10467638	0.26401	84.1	9.6	1.2	5.1	1367
RC22A3	Light organ	Active	Rose Creek	Yellow	183	38	6.954	7.2	A	10390271	0.21798	81.3	8.9	2.7	7.1	1367
RC29A1	Eye	Active	Rose Creek	Yellow	52	39	2.028	7	A	10384775	0.25521	83.4	9.9	1.4	5.3	1367
RC71I1	Eye	Inactive	Rose Creek	Yellow	38	40	1.52	6.9	A	10382607	0.26676	83.8	10	1	5.2	1367
FS26A3	Light organ	Active	Flint St	Green	87	38	3.306	6.6	A	10325219	0.30453	82.7	9.4	1.8	6.1	1367
RC75I1	Eye	Inactive	Rose Creek	Yellow	25	40	1	7	A	10187566	0.28436	84.3	9.9	0.7	5.1	1367
FS26A1	Eye	Active	Flint St	Green	25	38	0.95	6.9	A	10166174	0.26112	83.8	9.7	1.1	5.4	1367
FS34I1	Eye	Inactive	Flint St	Green	44	41	1.804	7	A	10146420	0.25521	84	9.9	1.1	5	1367
FS30I1	Eye	Inactive	Flint St	Green	35	38	1.33	6.6	A	9955667	0.27124	84.5	9.7	0.6	5.2	1367
RC41A3	Light organ	Active	Rose Creek	Yellow	228	40	9.12	6.8	A	9928272	0.29454	81.9	9.7	1.4	7	1367
RC65I1	Eye	Inactive	Rose Creek	Yellow	43	38	1.634	6.7	A	9591944	0.26772	83.8	9.8	1	5.4	1367
FS38I3	Light organ	Inactive	Flint St	Green	43	38	1.634	7	A	9586834	0.25333	81	9.8	1.8	7.4	1367
FS21A1	Eye	Active	Flint St	Green	58	38	2.204	6.5	A	9568906	0.26835	83.8	9.7	1	5.5	1367
RC45A1	Eye	Active	Rose Creek	Yellow	73	40	2.92	5.8	A	8954283	0.19033	82.8	9.4	1.5	6.3	1367
FS35I1	Eye	Inactive	Flint St	Green	34	37	1.258	6.4	A	8939297	0.23462	84.1	9.6	0.7	5.6	1367
RC22A1	Eye	Active	Rose Creek	Yellow	42	39	1.638	7	A	8856795	0.22143	83.4	9.1	1.8	5.7	1367
RC104I1	Eye	Inactive	Rose Creek	Yellow	30	38	1.14	7	A	8843785	0.21643	83.2	9.6	1.1	6.1	1367
RC29A2	Thorax	Active	Rose Creek	Yellow	21	40	0.84	7.2	A	8718937	0.22555	80.2	8.8	2.1	8.9	1367
RC61A4	Head Shield	Active	Rose Creek	Yellow	44.16	29	1.28064	7.1	B	8435725	0.16455	0.921	9.4	1.6	6.3	1367
RC41A2	Thorax	Active	Rose Creek	Yellow	48	40	1.92	6.7	A	8344723	0.20695	81.4	7.8	1.8	9	1367
RC41A1	Eye	Active	Rose Creek	Yellow	60	40	2.4	6.8	A	7909141	0.21168	79.6	8.9	3.6	7.9	1367
RC22A2	Thorax	Active	Rose Creek	Yellow	19	39	0.741	7.2	A	7619050	0.19481	79.2	8.6	2.5	9.7	1367
RC45A2	Thorax	Active	Rose Creek	Yellow	19	40	0.76	6.4	A	5247077	0.09699	77.5	8	4.1	10.4	1367
FS34I3*	Light organ	Inactive	Flint St	Green	32	38	1.216	6.7	A	717767	0.03185	9.5	1.1	20.4	69	1367
*Omitted from transcriptomic analysis due to small library size.

## Sheet: S4
Table S4: Proteomes used as input for OrthoFinder to identify orthologs of genes characterized in pigment biosynthesis pathways.
Species	Source	Version
Drosophila melanogaster	Ensembl	Drosophila_melanogaster.BDGP6.28.pep.all.fa
Tribolium castaneum	Ensembl	Tribolium_castaneum.Tcas5.2.pep.all.fa
Dendroctonus ponderosae	Ensembl	Dendroctonus_ponderosae.DendPond_male_1.0.pep.all.fa
Anoplophora glabripennis	Ensembl	Anoplophora_glabripennis.Agla_1.0.pep.all.fa
Melitaea cinxia	Ensembl	Melitaea_cinxia.MelCinx.1.0.pep.all.fa
Heliconius melpomene	Ensembl	Heliconius_melpomene.Hmel1.pep.all.fa
Bombyx mori	Ensembl	Bombyx_mori.ASM15162v1.pep.all.fa
Danaus plexippus	Ensembl	Danaus_plexippus.Dpv3.pep.all.fa
Photinus pyralis	FireflyBase	PPYR_OGS1.1.pep.fa
Ignelater luminosus	FireflyBase	ILUMI_OGS1.2.pep.fa
Aquatica lateralis	FireflyBase	AQULA_OGS1.0.pep.fa
Lamgrigera yunnana	NCBI	GCA_013368075.1_ASM1336807v1_protein.faa
Abscondita terminalis	NCBI	GCA_013368085.1_Ate_protein.faa

## Sheet: S5
Table S5: List of pigment genes from Drosophila melanogaster used to identify orthologs in the Photinus pyralis firefly, including pterins (and purine precursors), ommochromes, transporters in pterin and ommochromes pathways, as well as those invovled in granule formation (granule group). Gene list based on Croucher et al. (2013).
Pigment Gene Name	FlyBase ID	Pigment Class
scarlet	FBgn0003515	ABC transporter
white	FBgn0003996	ABC transporter
re (red egg)	TC0136311	MFS transporter
carmine	FBgn0000330	granule group
carnation	FBgn0000257	granule group
claret	FBgn0000247	granule group
deep-orange	FBgn0000482	granule group
garnet	FBgn0001087	granule group
light	FBgn0002566	granule group
lightoid	FBgn0002567	granule group
orange	FBgn0003008	granule group
pink	FBgn0029891	granule group
ruby	FBgn0003210	granule group
blos1	FBgn0050077	granule group
HPS4	FBgn0034261	granule group
mauve	FBgn0265988	granule group
cardinal	FBgn0263986	ommochrome
cinnabar	FBgn0000337	ommochrome
karmoisin	FBgn0001296	ommochrome
KFase	FBgn0287695	ommochrome
vermilion	FBgn0003965	ommochrome
brown	FBgn0000241	pterin
clot	FBgn0000318	pterin
DhpD	FBgn0261436	pterin
henna	FBgn0001208	pterin
lix	FBgn0002553	pterin
mal	FBgn0002641	pterin
punch	FBgn0003162	pterin
purple	FBgn0003141	pterin
rosy	FBgn0003308	pterin
sepia	FBgn0086348	pterin
Sptr	FBgn0014032	pterin
ade3	FBgn0000053	purine
Aprt	FBgn0000109	purine
bur	FBgn0000239	purine
Prat	FBgn0004901	purine
ras	FBgn0003204	purine
1Gene derived from Tribolium castanaum (Osanai-Futahashi et al., 2012).

## Sheet: S6
Table S6: Mean TPM of pigment gene expression across tissue samples: LOs (8 active and 7 inactive, N=15), eyes (8 active and 8 inactive, N=16), thorax (4 active, N=4), and head shield (HS) transcriptome (N=1 pooled from 3 individuals). Bolded values indicate gene was not expressed (<3 TPM).
					Tissue						Active							Inactive
			LO		Eye		Thorax		HS		LO		Eye		Thorax			LO		Eye
PPYR ID	Pigment Gene Name	Pigment Class	Mean TPM	Std. Dev.	Mean TPM	Std. Dev.	Mean TPM	Std. Dev.	TPM		Mean TPM	Std. Dev.	Mean TPM	Std. Dev.	Mean TPM	Std. Dev.		Mean TPM	Std. Dev.	Mean TPM	Std. Dev.
PPYR_04279	scarlet	ABC transporter	60.2667	47.9218	25.375	8.07001	0	0	0		33.75	30.1982	33.75	33.7797	0	0		90.5714	47.8081	25.375	8.07001
PPYR_04280	white1	ABC transporter	3152.27	1034.91	718.625	317.839	83.75	100.729	1388		2601.5	886.696	856.125	525.296	83.75	100.729		3781.71	845.662	718.625	317.839
PPYR_04281	white2	ABC transporter	10.2	14.6882	17.75	40.9869	3	1.63299	20		13	19.2057	10.5	18.8831	3	1.63299		7	7.11805	17.75	40.9869
PPYR_04282	white3	ABC transporter	2.8	2.68461	0.375	0.694365	0.375	0.75	0		2	2.17124	1.125	2.98508	0.375	0.75		3.71429	3.08028	0.375	0.694365
PPYR_14447	white4	ABC transporter	2.8	2.68461	0.375	0.694365	0.375	0.75	0		2	2.17124	1.125	2.98508	0.375	0.75		3.71429	3.08028	0.375	0.694365
PPYR_05423	re	MFS transporter	20.6	16.2823	595	281.326	9.25	5.56028	25		14.375	11.5997	682.875	248.765	9.25	5.56028		27.7143	18.7325	595	281.326
PPYR_11283	blos1	granule group	89.4	39.1404	177.5	53.2756	50.75	21.6083	19		82	34.2387	121.75	63.0232	50.75	21.6083		97.8571	45.2822	177.5	53.2756
PPYR_03448	carmine	granule group	245.533	100.091	411.625	45.519	119.5	23.3452	331		278.75	111.085	334	96.7633	119.5	23.3452		207.571	76.3323	411.625	45.519
PPYR_02799	carnation	granule group	796.8	158.755	1624.88	271.178	821.75	378.502	736		755.125	192.529	1610.62	492.984	821.75	378.502		844.429	102.954	1624.88	271.178
PPYR_04283	claret	granule group	1069.47	369.947	1875.88	341.498	474.75	212.986	831		897.875	359.245	1792.75	578.095	474.75	212.986		1265.57	290.95	1875.88	341.498
PPYR_10566	deep-orange	granule group	813.333	214.188	854.875	106.122	470	183.964	931		870.375	258.599	827.125	205.577	470	183.964		748.143	140.464	854.875	106.122
PPYR_11202	garnet	granule group	1119.87	304.826	1370	271.698	422.75	87.2062	1267		1151.12	401.958	1360.25	462.904	422.75	87.2062		1084.14	159.749	1370	271.698
PPYR_14639	HPS4	granule group	544.4	122.77	754.25	81.7902	285	135.885	321		531.125	126.982	642	172.169	285	135.885		559.571	125.911	754.25	81.7902
PPYR_02943	light	granule group	721.2	137.868	1057.38	200.295	640	294.3	705		689.75	146.389	1074	341.872	640	294.3		757.143	128.544	1057.38	200.295
PPYR_05587	lightoid	granule group	2481.07	930.217	2372.62	329.269	54.75	45.4193	686		1883.38	426.166	2251.38	855.271	54.75	45.4193		3164.14	886.838	2372.62	329.269
PPYR_12819	mauve	granule group	2009.2	753.156	4752	1396.33	976.5	525.789	1900		1944.5	918.303	4577.25	1376.85	976.5	525.789		2083.14	572.523	4752	1396.33
PPYR_02585	orange	granule group	182.333	48.9791	244.875	32.7564	64.25	35.8178	263		201.25	54.3632	208.875	78.9221	64.25	35.8178		160.714	33.5744	244.875	32.7564
PPYR_09054	pink	granule group	6813.4	1246.74	6834.12	697.003	11981	4609.41	5300		6190.75	1072.09	6288.12	1849.71	11981	4609.41		7525	1085.45	6834.12	697.003
PPYR_09882	ruby	granule group	662.133	172.959	918.125	155.319	318.75	159.738	890		693	191.95	950.125	283.637	318.75	159.738		626.857	155.221	918.125	155.319
PPYR_05801	cardinal	ommochromes	6.2	4.53872	600.875	206.475	173.25	128.881	18		5	1.77281	610.125	370.673	173.25	128.881		7.57143	6.3471	600.875	206.475
PPYR_12971	cinnabar1	ommochromes	1.86667	1.9223	3.50*	6.32456	1	1.41421	0		1.125	1.45774	2.375	2.44584	1	1.41421		2.71429	2.13809	3.50*	6.32456
PPYR_06324	cinnabar2	ommochromes	931	289.695	225.75	110.657	228	125.238	1416		931.25	338.981	260.125	117.067	228	125.238		930.714	248.518	225.75	110.657
PPYR_05108	karmoisin	ommochromes	156.333	126.178	664	214.923	109.25	60.1408	208		133.625	122.717	382.25	139.912	109.25	60.1408		182.286	134.559	664	214.923
PPYR_14911	Kfase1	ommochromes	196.333	121.061	180.875	99.1888	19.5	10.0167	413		140.5	76.214	140.875	93.6596	19.5	10.0167		260.143	136.063	180.875	99.1888
PPYR_04835	Kfase2	ommochromes	80.7333	44.7093	167.25	29.5236	15.75	18.1911	144		57.625	42.5808	135	70.1712	15.75	18.1911		107.143	31.9866	167.25	29.5236
PPYR_07427	vermilion	ommochromes	401.333	180.738	507.625	200.743	179	191.637	1808		500	180.47	709.625	346.378	179	191.637		288.571	102.023	507.625	200.743
PPYR_11797	clot	pterin	21.8667	10.875	19.25	3.69362	11	10.924	17		27.75	10.4437	16.625	7.55811	11	10.924		15.1429	7.05759	19.25	3.69362
PPYR_00483	DhpD1	pterin	46.3393	46.6241	106.819	32.423	211.523	153.558	465.24		64.8462	58.3811	121.116	54.7257	211.523	153.558		25.1886	10.8263	106.819	32.423
PPYR_01709	DhpD2	pterin	11.0667	6.14662	17.625	7.68928	1.25	0.957427	17		13.5	6.56832	20.625	7.6146	1.25	0.957427		8.28571	4.57217	17.625	7.68928
PPYR_01710	DhpD3	pterin	10.794	8.52111	9.18125	7.00315	2.9775	3.44303	5.76		12.7788	10.843	7.50875	5.51632	2.9775	3.44303		8.52571	4.58276	9.18125	7.00315
PPYR_10049	henna	pterin	347.267	195.643	1596.75	413.672	320.75	180.799	297		431.125	210.011	1499.38	552.578	320.75	180.799		251.429	133.28	1596.75	413.672
PPYR_07656	mal	pterin	1312.8	1311.59	599	243.689	165.25	112.432	630		772.375	228.091	383.875	160.551	165.25	112.432		1930.43	1766.01	599	243.689
PPYR_14140	punch1	pterin	75.684	32.1235	516.691	198.013	73.385	44.5269	190.12		73.8675	39.3168	712.915	241.527	73.385	44.5269		77.76	24.3913	516.691	198.013
PPYR_14143	punch2	pterin	169.449	74.2101	2347.93	673.934	52.865	8.42985	307.88		173.632	86.0555	2020.71	739.655	52.865	8.42985		164.669	64.4995	2347.93	673.934
PPYR_04028	purple1	pterin	0.18	0.455443	0.45375	1.2834	1.445	1.02393	0		0	0	0.3125	0.883883	1.445	1.02393		0.385714	0.625643	0.45375	1.2834
PPYR_09660	purple2	pterin	51.3333	19.3083	81.5	17.9523	28.75	15.9034	72		54.375	24.5528	86.125	24.3101	28.75	15.9034		47.8571	11.8382	81.5	17.9523
PPYR_09659	purple3	pterin	0.973333	0.976485	1.5925	1.5203	2.11	2.36535	8		1.125	0.834523	2	2.0702	2.11	2.36535		0.8	1.16046	1.5925	1.5203
PPYR_15506	purple4	pterin	0.18	0.455443	0.45375	1.2834	1.445	1.02393	0		0	0	0.3125	0.883883	1.445	1.02393		0.385714	0.625643	0.45375	1.2834
PPYR_11236	rosy1	pterin	155.067	542.144	10.25	12.8591	1643	1381.26	4217		282.5	740.295	4.875	3.4821	1643	1381.26		9.42857	6.32079	10.25	12.8591
PPYR_11237	rosy2	pterin	189.267	96.9422	106.5	91.1623	52.5	19.485	166		174.625	109.779	134.875	111.274	52.5	19.485		206	85.1802	106.5	91.1623
PPYR_11235	rosy3	pterin	9272	4486.99	943	519.879	1285	824.331	17194		8816.62	4986.33	2122	1744.79	1285	824.331		9792.43	4168.62	943	519.879
PPYR_09852	sepia1	pterin	8.13333	3.58303	8.875	8.75765	0.25	0.5	0		8.875	3.44083	13.5	6.59004	0.25	0.5		7.28571	3.81725	8.875	8.75765
PPYR_13566	sepia2	pterin	360.8	260.287	453.625	373.066	302.75	138.832	925		403.5	271.709	544.5	341.02	302.75	138.832		312	258.345	453.625	373.066
PPYR_02423	sepia3	pterin	442.2	166.332	200	63.0465	212.75	92.8956	144		460.875	164.906	182.25	70.6738	212.75	92.8956		420.857	178.415	200	63.0465
PPYR_14507	sepia4	pterin	2.66667	5.66527	0.75	1.0351	0	0	0		4.875	7.21976	0.5	0.755929	0	0		0.142857	0.377964	0.75	1.0351
PPYR_14121	sepia5	pterin	351.667	101.429	781.25	208.469	196.25	98.2085	302		318.375	98.8967	712.75	308.926	196.25	98.2085		389.714	97.0957	781.25	208.469
PPYR_12709	Sptr	pterin	424.6	123.321	380.375	106.358	60.75	13.8894	381		427	138.302	425	152.234	60.75	13.8894		421.857	114.69	380.375	106.358
PPYR_13352	ade3	purine	1013.47	815.803	509.25	185.33	283	179.044	2801		1334.62	960.423	906.125	657.841	283	179.044		646.429	426.699	509.25	185.33
PPYR_00822	Aprt	purine	69.6	47.2362	134.5	28.5257	20	15.3406	69		96.5	50.8864	147	53.1763	20	15.3406		38.8571	10.854	134.5	28.5257
PPYR_12914	bur	purine	1441	334.218	1900.38	352.075	1271	527.877	1416		1455.38	334.675	1593.5	541.582	1271	527.877		1424.57	359.683	1900.38	352.075
PPYR_03533	Prat1	purine	442.067	132.015	479.125	127.255	263.5	104.692	553		388.625	50.3188	534.375	214.319	263.5	104.692		503.143	171.905	479.125	127.255
PPYR_10414	Prat2	purine	2003.87	2083.36	526.875	800.743	309.5	239.507	6261		2480.75	1555.3	1215.88	1104.77	309.5	239.507		1458.86	2579.86	526.875	800.743
PPYR_05313	ras	purine	2438.73	901.536	1365.62	352.373	96.25	36.3902	267		2043.62	912.578	1297.5	709.98	96.25	36.3902		2890.29	691.975	1365.62	352.373
*Borderline expression. As cinnabar1 expression just above threshold (>3 TPM) in just inactive eye but <3 TPM in all other samples, it was excluded in count of pigment genes expressed across states, resulting in a total of 46 genes expressed in both active and inactive states of the eye.

## Sheet: S7
Table S7: Pigment genes with significant differential expression in P. pyralis. Contrast 1: "Light color" includes four contrasts: active yellow vs. green eye, inactive yellow vs. green eye, active yellow vs. green LO, inactive yellow vs. green LO. Genes differentially expressed in any of these contrasts are marked. Contrast 2: "Thorax" indicates genes DE with thorax (e.g., LO vs. TX, Eye vs. TX)…
			Contrast 1: Yellow vs. Green		Contrast 2: LO vs. Thorax		Contrast 3: Active vs. Inactive
PPYR ID	Pigment Gene Name	Pigment Class	Eye	LO	Eye	LO	Eye	LO
PPYR_00483	DhpD1	pterin	Not DE	Not DE	Down*	Down**	Not DE	Active: Up*
PPYR_00822	Aprt	purine	Not DE	Not DE	Down*	Down*	Not DE	Active: Up**
PPYR_01709	DhpD2	pterin	Not DE	Not DE	Up**	Up**	Not DE	Not DE
PPYR_02423	sepia3	pterin	Active Yellow: Up**	Not DE	Down*	Not DE	Not DE	Not DE
PPYR_02585	orange	granule	Not DE	Not DE	Down*	Down*	Not DE	Not DE
PPYR_02799	carnation	granule	Not DE	Not DE	Not DE	Down*	Not DE	Not DE
PPYR_02943	light	granule	Not DE	Not DE	Not DE	Down*	Not DE	Not DE
PPYR_04279	scarlet	transporter	Not DE	Not DE	Up**	Up**	Not DE	Not DE
PPYR_04280	white1	transporter	Not DE	Not DE	Up**	Up**	Not DE	Not DE
PPYR_04283	claret	granule	Not DE	Not DE	Up**	Not DE	Not DE	Not DE
PPYR_04835	Kfase2	ommochromes	Not DE	Not DE	Up*	Up*	Not DE	Not DE
PPYR_05313	ras	purine	Not DE	Not DE	Up**	Up**	Not DE	Not DE
PPYR_05423	re	transporter	Not DE	Not DE	Up**	Not DE	Not DE	Not DE
PPYR_05587	lightoid	granule	Not DE	Not DE	Up**	Up**	Not DE	Active: Down*
PPYR_05801	cardinal	ommochromes	Not DE	Not DE	Not DE	Down**	Not DE	Not DE
PPYR_06324	cinnabar2	ommochromes	Not DE	Not DE	Down*	Up*	Not DE	Not DE
PPYR_07656	mal	pterin	Not DE	Not DE	Not DE	Up*	Not DE	Active: Down**
PPYR_09054	pink	granule	Not DE	Not DE	Down**	Down*	Not DE	Not DE
PPYR_09852	sepia1	pterin	Not DE	Not DE	Up**	Up**	Not DE	Not DE
PPYR_09882	ruby	granule	Not DE	Not DE	Up*	Not DE	Not DE	Not DE
PPYR_10049	henna	pterin	Not DE	Not DE	Up*	Not DE	Not DE	Not DE
PPYR_10414	Prat2	purine	Not DE	Not DE	Not DE	Up*	Not DE	Not DE
PPYR_10566	deep-orange	granule	Not DE	Not DE	Down*	NA	Not DE	Not DE
PPYR_11235	rosy3	pterin	Not DE	Not DE	Not DE	Up*	Not DE	Not DE
PPYR_11236	rosy1	pterin	Not DE	Active Yellow: Down* (outlier)	Down**	Down**	Not DE	Active: Up** (outlier)
PPYR_12709	Sptr	pterin	Not DE	Not DE	Up*	Up*	Not DE	Not DE
PPYR_12819	mauve	granule	Not DE	Not DE	Up*	Not DE	Not DE	Not DE
PPYR_12914	bur	purine	Not DE	Not DE	Down*	Down*	Not DE	Not DE
PPYR_13352	ade3	purine	Not DE	Not DE	Not DE	Up*	Not DE	Not DE
PPYR_14140	punch1	pterin	Not DE	Not DE	Up**	Not DE	Not DE	Not DE
PPYR_14143	punch2	pterin	Not DE	Not DE	Up**	Not DE	Not DE	Not DE
PPYR_14911	Kfase1	ommochromes	Not DE	Not DE	Up*	Up*	Not DE	Not DE
** P-adjusted (BH) < 0.05 and log2 fold change > |2| (Contrast 2: Thorax) and > |1| (Contrasts 1: Color and 3: Activity).
* P-adjusted (BH) < 0.05, no log2 fold change cutoff.

## Sheet: S8
Table S8: Enrichment of KEGG pathways for genes DE between LO and thorax (TX); signficant pathways were defined as p-value < 0.05, q-value refers to p-values adjusted (Benjamini Hochberg method) for multiple testing. LO > TX = Upregulated in LO (vs. TX), LO < TX = Downregulated in LO (vs. TX).
KEGG Pathway	p-value	q-value	Set Size	Expression Pattern
ppyr04145_Phagosome	0.00579645	0.47557	69	LO > TX
ppyr00510_N-Glycan_biosynthesis	0.00805569	0.47557	35	LO > TX
ppyr00230_Purine_metabolism	0.0111462	0.47557	97	LO > TX
ppyr04080_Neuroactive_ligand-receptor_interaction	0.0204542	0.637278	58	LO > TX
ppyr04142_Lysosome	0.0248937	0.637278	122	LO > TX
ppyr00513_Various_types_of_N-glycan_biosynthesis	0.0364239	0.675371	35	LO > TX
ppyr01040_Biosynthesis_of_unsaturated_fatty_acids	0.0398688	0.67537	31	LO > TX
ppyr00920_Sulfur_metabolism	0.0422107	0.675371	11	LO > TX
ppyr00590_Arachidonic_acid_metabolism	0.048953	0.696221	40	LO > TX
ppyr00190_Oxidative_phosphorylation	4.27013e-08	5.46576e-06	76	LO < TX
ppyr00020_Citrate_cycle_(TCA_cycle)	1.57332e-06	0.000100692	32	LO < TX
ppyr00010_Glycolysis_/_Gluconeogenesis	8.99704e-05	0.00357772	42	LO < TX
ppyr01200_Carbon_metabolism	0.000111804	0.00357772	108	LO < TX
ppyr03040_Spliceosome	0.000406235	0.0103996	119	LO < TX
ppyr00500_Starch_and_sucrose_metabolism	0.00118605	0.0242901	19	LO < TX
ppyr04120_Ubiquitin_mediated_proteolysis	0.00132836	0.0242901	109	LO < TX
ppyr00620_Pyruvate_metabolism	0.00265921	0.0425474	37	LO < TX
ppyr03018_RNA_degradation	0.00406186	0.0577687	62	LO < TX
ppyr00785_Lipoic_acid_metabolism	0.00848899	0.108659	20	LO < TX
ppyr03420_Nucleotide_excision_repair	0.0157835	0.173305	44	LO < TX
ppyr04140_Autophagy	0.0163927	0.173305	108	LO < TX
ppyr04137_Mitophagy	0.0176013	0.173305	79	LO < TX
ppyr03010_Ribosome	0.0227296	0.199206	112	LO < TX
ppyr03020_RNA_polymerase	0.0233445	0.199206	23	LO < TX
ppyr00860_Porphyrin_metabolism	0.0280585	0.202944	52	LO < TX
ppyr04820_Cytoskeleton_in_muscle_cells	0.0288262	0.202944	52	LO < TX
ppyr03022_Basal_transcription_factors	0.0293889	0.202944	35	LO < TX
ppyr04745_Phototransduction	0.0301245	0.202944	19	LO < TX
ppyr03013_Nucleocytoplasmic_transport	0.0362532	0.232021	83	LO < TX

## Sheet: S9
Table S9: Enrichment of KEGG pathways for genes DE between eye and thorax (TX); signficant pathways were defined as p-value < 0.05. Eye > TX = Upregulated in Eye (vs. TX), Eye < TX = Downregulated in Eye (vs. TX).
KEGG Pathway	p-value	q-value	Set Size	Expression Pattern
ppyr04080_Neuroactive_ligand-receptor_interaction	0.00156191	0.199925	58	Eye > TX
ppyr04745_Phototransduction	0.0265815	1	19	Eye > TX
ppyr00190_Oxidative_phosphorylation	5.49838e-13	7.03793e-11	76	Eye < TX
ppyr01200_Carbon_metabolism	1.80884e-08	1.15766e-06	108	Eye < TX
ppyr00020_Citrate_cycle_(TCA_cycle)	1.45345e-07	6.2014e-06	32	Eye < TX
ppyr03040_Spliceosome	1.66447e-06	5.3263e-05	119	Eye < TX
ppyr00500_Starch_and_sucrose_metabolism	0.000102898	0.00263418	19	Eye < TX
ppyr00010_Glycolysis_/_Gluconeogenesis	0.00027633	0.00589504	42	Eye < TX
ppyr01210_2-Oxocarboxylic_acid_metabolism	0.000362495	0.00659548	40	Eye < TX
ppyr01230_Biosynthesis_of_amino_acids	0.000412217	0.00659548	71	Eye < TX
ppyr00620_Pyruvate_metabolism	0.00141878	0.018267	37	Eye < TX
ppyr00061_Fatty_acid_biosynthesis	0.00142711	0.018267	21	Eye < TX
ppyr03008_Ribosome_biogenesis_in_eukaryotes	0.00205685	0.0239343	70	Eye < TX
ppyr00785_Lipoic_acid_metabolism	0.00227075	0.0242214	20	Eye < TX
ppyr00860_Porphyrin_metabolism	0.00354264	0.0348813	52	Eye < TX
ppyr03018_RNA_degradation	0.00392238	0.0358617	62	Eye < TX
ppyr01240_Biosynthesis_of_cofactors	0.00468867	0.0379411	168	Eye < TX
ppyr04137_Mitophagy	0.00474263	0.0379411	79	Eye < TX
ppyr00280_Valine,_leucine_and_isoleucine_degradation	0.00763361	0.0574766	44	Eye < TX
ppyr04144_Endocytosis	0.0101084	0.0693343	140	Eye < TX
ppyr00980_Metabolism_of_xenobiotics_by_cytochrome_P450	0.0102918	0.0693343	64	Eye < TX
ppyr00053_Ascorbate_and_aldarate_metabolism	0.0136169	0.0871479	45	Eye < TX
ppyr00982_Drug_metabolism	0.0148887	0.0905853	59	Eye < TX
ppyr00071_Fatty_acid_degradation	0.0155694	0.0905853	43	Eye < TX
ppyr04141_Protein_processing_in_endoplasmic_reticulum	0.0195425	0.106476	132	Eye < TX
ppyr03015_mRNA_surveillance_pathway	0.0199643	0.106476	64	Eye < TX
ppyr00830_Retinol_metabolism	0.022872	0.116671	56	Eye < TX
ppyr00040_Pentose_and_glucuronate_interconversions	0.0236987	0.116671	62	Eye < TX
ppyr04120_Ubiquitin_mediated_proteolysis	0.0265618	0.125312	109	Eye < TX
ppyr00520_Amino_sugar_and_nucleotide_sugar_metabolism	0.0274119	0.125312	49	Eye < TX
ppyr02010_ABC_transporters	0.0347618	0.145825	75	Eye < TX
ppyr00983_Drug_metabolism	0.0350993	0.145825	80	Eye < TX
ppyr01250_Biosynthesis_of_nucleotide_sugars	0.035317	0.145825	30	Eye < TX
ppyr03020_RNA_polymerase	0.0414161	0.165665	23	Eye < TX

## Sheet: S10
Table S10: Expression of LO genes from Fallon et al. (2018) in P. pyralis light organs. "Photic" genes upregulated in both LOs and eyes vs. TX=LO>TX + Eye>TX, "LO-specific" genes upregulated only in LO vs. TX=LO > TX.
PPYR ID	Bioluminescence Gene ID from Fallon et al. (2018)	Type	Description
PPYR_00996	Strictosidine-synthase-like	Enzyme	LO>TX + Eye>TX
PPYR_03449	Innexin	Non-enzyme	LO>TX + Eye>TX
PPYR_04179	Haemolymph-juvenile-hormone-binding-protein	Non-enzyme	LO>TX + Eye>TX
PPYR_05464	Peroxiredoxin	Enzyme	LO>TX + Eye>TX
PPYR_05702	Sulfate-permease-family	Non-enzyme	LO>TX + Eye>TX
PPYR_06980	Cytochrome-P450	Enzyme	LO>TX + Eye>TX
PPYR_09394	lysosomal-Cystine-Transporter	Non-enzyme	LO>TX + Eye>TX
PPYR_11623	GNS1-SUR4-family	Non-enzyme	LO>TX + Eye>TX
PPYR_13261	Major-facilitator-superfamily	Non-enzyme	LO>TX + Eye>TX
PPYR_00001	Luciferase	Enzyme	LO>TX
PPYR_00003	Luciferin-sulfotransferase	Enzyme	LO>TX
PPYR_01504	Alpha-beta-hydrolase	Enzyme	LO>TX
PPYR_01677	MFS-transporter-superfamily	Non-enzyme	LO>TX
PPYR_01821	ABC-transporter	Enzyme	LO>TX
PPYR_01858	Enoyl-CoA-hydratase-isomerase	Enzyme	LO>TX
PPYR_02465	Peroxin-13	Non-enzyme	LO>TX
PPYR_02512	Histidine-Triad-superfamily	Enzyme	LO>TX
PPYR_04589	Fatty-acid-binding-protein	Non-enzyme	LO>TX
PPYR_04602	Leucine-rich-repeat-domain-superfamily	Non-enzyme	LO>TX
PPYR_04899	Short-chain-dehydrogenase	Enzyme	LO>TX
PPYR_05098	Peroxisomal-biogenesis-factor-11-PEX11	Non-enzyme	LO>TX
PPYR_05219	DD-peptidase-superfamily	Enzyme	LO>TX
PPYR_05852	Vacuolar-ATP-synthase-16-kDa-subunit	Non-enzyme	LO>TX
PPYR_06160	V-type-ATPase-V0-complex	Non-enzyme	LO>TX
PPYR_06194	Alpha-beta-hydrolase	Enzyme	LO>TX
PPYR_06294	Homeobox-like-domain-superfamily---Abdominal-B-like	Non-enzyme	LO>TX
PPYR_06879	Metallo-beta-lactamase	Enzyme	LO>TX
PPYR_08174	PF03650-Uncharacterised-protein-family	Non-enzyme	LO>TX
PPYR_08192	PF03650-Uncharacterised-protein-family	Non-enzyme	LO>TX
PPYR_08864	ABC-transporter	Enzyme	LO>TX
PPYR_09217	Haemolymph-juvenile-hormone-binding-protein	Non-enzyme	LO>TX
PPYR_09240	CoA-transferase	Enzyme	LO>TX
PPYR_09320	Saccharopine-dehydrogenase-like	Enzyme	LO>TX
PPYR_09779	3-5-cyclic-nucleotide-phosphodiesterase	Enzyme	LO>TX
PPYR_11147	Cystathionine-gamma-lyase	Enzyme	LO>TX
PPYR_11151	Enolase	Enzyme	LO>TX
PPYR_11733	MFS-transporter-superfamily	Non-enzyme	LO>TX
PPYR_12625	Homeobox-domain	Non-enzyme	LO>TX
PPYR_13497	Mitochondrial-substrate-solute-carrier	Non-enzyme	LO>TX
PPYR_14372	Adenylyl-sulfate-kinase-and-sulfate-adenylyltransferase	Enzyme	LO>TX
PPYR_14844	Malic-oxidoreductase-like	Enzyme	LO>TX
PPYR_14848	Homeobox-like-domain-superfamily---Abdominal-B-like	Non-enzyme	LO>TX
PPYR_14966	Octopamine-binding-secreted-hemocyanin	Non-enzyme	LO>TX
Photic (LO>TX + Eye>TX)=Upregulated in both LOs and eyes (vs. thorax), LO-specific (LO>TX)=Upregulated only between active LOs and thorax (and not eye vs. thorax)

[truncated: 16 more sheets: S11, S12, S13, S14, S15, S16, S17, S18, S19, S20, S21, S22, S23 , S24, S25, S23]
